# Supplementary material for: Disruption of the angiopoietin-like system connects lipid homeostasis and hypothalamic dysfunction in ALS
Source: BMC Med. 2026 Mar 3;24:210. doi: 10.1186/s12916-026-04749-4 (PMC13064175; doi:10.1186/s12916-026-04749-4)
Supplement: Supplementary file 3 — Additional file 3. An excel sheet with the normalised lipidomics dataset of the human and mouse samples. [file 12916_2026_4749_MOESM3_ESM.xlsx]

## Sheet: Human lipidomics
Supplemental Table 1. List of identified and normalized features from in-depth global lipidomics analysis Note that in "Information" section (column A to column D), column "Feature Identifier (No.)" shows the individual feature number coded from data processing. Column "RT (min)" shows the retention time of the feature detected in minutes. Column "m/z" is the mass to charge ratio of the detected …
Feature Identifier (No	RT (min)	m/z	Polarity	Identification Level	Best Match	m/z error (ppm)	MS/MS score (Tiers 1 and 2)	Subclass	Other Possibilities (Tier 3)	#1	#2	#3	#4	#5	#6	#7	#8	#9	#10	#11	#12	#13	#14	#15	#16	#17	#18	#19	#20	#21	#22	#23	#24	#25	#26	#27	#28	#29	#30	#31	#32	#33	#34	#35	#36	#37	#38	#39	#40
Group										mSOD1	mSOD1	mSOD1	mSOD1	mSOD1	mSOD1	mSOD1	mSOD1	mSOD1	mSOD1	mFUSTDP	mFUSTDP	mFUSTDP	mFUSTDP	mFUSTDP	mFUSTDP	mFUSTDP	mFUSTDP	mFUSTDP	mFUSTDP	Control	Control	sALS	Control	Control	Control	Control	Control	Control	Control	Control	Control	Control	Control	Control	Control	Control	Control	Control	Control
19	0.87	747.448	Pos	Tier 3	LPI 29:4	4.55		LPI	PI O-29:4 | LPI O-29:5;O	1.39031	1.53301	1.997	1.58516	1.33785	1.40226	1.41791	2.22738	2.2194	1.45458	1.97934	0.813859	1.20646	1.54891	1.67122	1.29295	1.6234	0.940116	2.62566	1.55892	0.958721	0.655714	0.830337	1.09096	0.696884	1.01763	1.32172	2.13767	0.667473	0.676434	0.843736	1.45689	0.561486	0.737049	1.04855	0.834542	0.579881	1.3387	0.612142	0.954154
164	0.87	860.514	Pos	Tier 3	MIPC 28:0;O2	0.59		MIPC		1.26066	1.61687	2.205	1.12627	1.20976	1.78555	2.24958	2.04023	2.42527	1.5237	2.73903	1.42416	1.71842	1.52013	1.7089	1.46951	1.71037	1.3294	2.96432	1.85858	0.746491	0.636496	0.54479	0.613233	0.976335	1.14856	0.946418	2.31245	0.633982	1.57262	1.06483	1.01848	0.722343	0.926826	0.860719	0.743008	0.652017	1.46852	0.716644	0.713376
213	0.88	484.304	Pos	Tier 3	LPC 14:0;O	1.25		LPC	LPE 17:0;O | LPA 19:1;O | LPS O-16:0 | LPG O-16:2	0.876984	0.92688	1.71931	2.44143	1.02945	1.01903	0.348179	1.15789	1.0661	1.38791	0.957499	1.13575	0.683813	1.1705	1.41865	1.18421	0.897498	0.889621	1.40359	1.10484	1.16588	0.965145	0.957987	0.787646	0.945563	1.06233	1.38534	1.49249	0.60602	1.37489	0.939814	1.38079	0.936602	0.900265	0.938625	1.35744	0.941155	0.922807	0.645214	0.825343
222	0.9	496.305	Pos	Tier 3	PA 20:1	2.48		PA	LPE 18:1;O | LPC 15:1;O | LPA 20:2;O | PA O-20:2;O | LPG O-17:3 | LPS O-17:1	1.083	1.30526	1.77308	0.966663	0.905638	1.10852	0.675374	1.55556	2.19497	1.11169	1.5072	1.07606	0.967016	0.829901	1.2352	0.843114	0.731226	0.762776	1.08103	1.05067	0.992835	0.316233	0.393246	0.745647	0.708417	0.736211	1.206	1.05144	0.310604	2.50512	1.5258	3.88544	0.990277	1.05361	1.71447	0.696717	0.388907	1.52848	0.593466	0.700689
235	0.88	513.321	Pos	Tier 3	LPG 18:0	3.75		LPG	NAT 21:1;O4 | LPG O-18:1;O	0.856152	0.884714	1.65465	2.26977	0.99742	1.0741	0.354232	1.16766	0.885305	1.40722	0.816629	1.18083	0.672339	1.19206	1.34743	1.05884	0.962523	0.884565	1.55784	1.00151	1.34718	1.1711	0.989017	0.873555	0.948541	1.12535	1.37246	1.50215	0.719309	1.06519	0.721501	1.06795	0.868438	0.95723	0.645094	1.16043	0.9902	1.4202	0.655015	0.813364
239	0.89	518.317	Pos	Tier 3	ST 24:0;O5;T	5.38		ST		1.23344	1.36695	2.00381	1.16481	0.807095	1.28578	0.721718	1.54169	1.75809	1.12263	1.43889	0.709437	0.818184	0.647765	1.46848	0.908176	0.776115	0.774466	1.26629	0.818342	1.12163	0.385217	0.40979	0.806655	0.875494	0.68777	1.11658	0.980117	0.360701	2.68618	1.37879	4.08197	1.05539	0.828507	1.85321	0.719542	0.53877	1.86284	0.672728	0.91201
249	0.88	528.33	Pos	Tier 3	LPG 18:1	1.18		LPG	PA 21:0;O | LPG O-18:2;O | LPS O-18:0;O	0.803148	0.850651	1.70894	2.34573	1.02333	1.15726	0.393963	1.19488	0.872161	1.3835	0.768713	1.14742	0.669129	0.836036	1.38849	1.00144	0.919174	0.961219	1.226	1.0629	1.36165	1.29943	0.958834	0.925218	1.05575	1.19683	1.45826	1.5122	0.811512	0.888542	0.662114	0.914202	0.828802	0.937148	0.5916	1.15995	1.02585	1.23556	0.686125	0.805855
257	0.89	540.331	Pos	Tier 3	PA 22:1;O	2.09		PA	LPS 19:0 | LPG 19:2 | LPS O-19:1;O | LPG O-19:3;O	1.07145	1.33807	1.9456	1.19418	0.907293	1.1645	0.65484	1.56109	2.00784	1.15161	1.25596	0.739626	0.912302	0.952145	1.39564	0.922705	0.741685	0.762796	1.28354	1.09041	1.03073	0.415547	0.406501	0.72714	0.848913	0.694754	1.39968	1.10188	0.366722	2.4762	1.60267	3.94307	1.02668	1.13004	1.75388	0.837373	0.531344	1.43766	0.708252	0.854118
260	0.89	541.333	Pos	Tier 3	NAT 26:6;O2	5.1		NAT		1.07209	1.12224	1.70891	1.50488	0.969332	1.17416	0.562824	1.19948	1.58134	1.18554	1.41472	0.671858	0.923824	0.863432	1.30559	0.722595	0.728428	0.705549	1.43971	1.19578	1.02626	0.37257	0.475014	0.686125	0.745421	0.74149	0.948197	1.41723	0.302222	3.16802	1.65564	3.31829	1.0384	1.17597	1.99094	0.981819	0.680858	1.28532	0.553788	0.749103
291	0.88	572.356	Pos	Tier 3	PG 20:0	0.92		PG	LPG 20:1;O | BMP 20:0 | PG O-20:1;O	0.699447	0.773658	1.59007	1.77141	0.903319	1.06243	1.08448	1.0493	0.90642	1.04883	0.962666	1.10565	0.736276	1.3031	1.28221	1.28265	0.84406	0.869131	1.20156	0.839103	1.37737	1.41755	0.938043	1.20971	0.889946	1.20162	1.65412	1.02553	0.988116	0.474751	0.440044	0.567569	0.800961	0.967326	0.298133	0.760369	0.864961	1.15786	0.773309	0.847261
301	0.89	583.35	Pos	Tier 3	ST 25:1;O6;Hex	3.42		ST	ST 25:0;O5;GlcA | ST 25:2;O5;Hex | ST 25:1;O4;GlcA	1.47613	1.47982	1.97026	1.12653	0.812539	1.20037	1.36021	1.51926	2.42248	0.830605	2.10969	0.847005	1.142	1.01008	1.47504	1.35574	0.961564	0.988759	0.70868	0.936086	1.32068	0.599861	0.67816	1.06447	0.930758	0.985185	1.16173	1.4118	0.616677	2.42407	0.818293	2.48188	0.570111	0.472151	1.30986	0.777255	0.401303	2.12409	0.612127	1.05261
304	0.89	585.36	Pos	Tier 3	NAT 28:6;O3	5.19		NAT		0.992235	1.06487	1.86657	1.79312	1.07465	1.24626	0.639221	1.4345	1.41936	1.27588	1.35645	0.764044	0.889678	0.901976	1.42595	0.99797	0.75926	0.689776	1.52196	1.30639	1.03679	0.494876	0.590691	0.774388	0.907483	0.750471	1.02305	1.33577	0.366373	3.09697	1.42878	3.04326	1.16007	1.11252	1.94403	1.03878	0.752195	1.40308	0.603861	0.831422
345	0.89	627.377	Pos	Tier 3	ST 27:2;O6;Hex	4.3		ST	ST 27:0;O6;GlcA | ST 27:1;O7;Hex | ST 27:1;O5;GlcA	1.22379	1.27572	1.8336	0.996874	0.977672	1.44912	1.00113	1.48628	1.67729	1.03751	1.79002	0.783977	1.24023	1.064	1.67692	1.42042	0.787783	0.882174	1.38346	0.783458	0.921903	0.550393	0.791613	1.17818	0.84474	0.700701	0.814562	1.44099	0.462201	2.28473	0.845222	2.4236	0.791575	0.677692	1.4751	0.61774	0.784867	1.5618	0.694125	1.10452
375	0.89	651.399	Pos	Tier 3	PE-Cer 29:3;O6	1.78		PE-Cer		0.969237	1.08293	1.91451	1.78483	1.01521	1.12679	0.683012	1.31922	1.26457	1.43396	1.11573	0.924872	0.783675	1.00095	1.30515	1.14961	0.784105	0.832796	1.35877	1.11901	1.05992	0.654769	0.670704	0.984255	1.03	0.883465	1.08663	1.23357	0.447602	1.96087	1.32696	2.34254	1.1284	1.0212	1.43358	1.01498	0.945396	1.37453	0.715969	1.16374
392	0.89	671.403	Pos	Tier 3	ST 29:1;O8;Hex	3.52		ST	ST 29:0;O7;GlcA | ST 29:1;O6;GlcA | ST 29:2;O7;Hex	1.29834	1.42092	2.0655	0.968515	1.03327	1.39368	0.967824	1.43626	1.40844	0.946617	1.60105	1.62041	1.08928	1.14505	1.78	1.49548	1.1177	1.05854	1.59526	1.0761	1.0778	0.701256	0.667709	1.41492	1.13776	0.922184	1.00865	1.21916	0.594506	2.45577	0.862775	2.12607	1.01623	0.580398	1.4826	0.74248	0.775636	1.35422	0.716631	1.04674
445	0.88	724.434	Pos	Tier 3	SHexCer 29:2;O3	5.01		SHexCer		1.476	1.87009	1.94966	1.66579	1.4251	1.95893	2.01239	2.2429	2.4542	1.15076	1.50205	1.5052	1.22295	1.07823	1.338	0.779215	0.788257	0.861623	2.46017	1.31567	0.965626	0.418187	0.544732	1.21707	0.896363	0.858413	0.935416	1.89319	0.415941	1.84326	0.931264	1.41883	0.574215	0.591741	1.00753	0.921158	0.450867	1.74404	0.583235	0.85903
457	0.88	739.452	Pos	Tier 3	PI-Cer 29:3;O3	1.86		PI-Cer		0.805034	1.01998	1.86851	1.81171	0.990169	1.15802	0.707162	1.25556	0.950694	1.29412	0.893467	1.14042	0.725043	1.18408	1.33158	1.14633	0.814816	0.805511	1.5489	1.01734	1.01793	0.843608	0.805437	1.21897	0.855058	1.00895	1.30858	1.2384	0.49263	1.19309	0.91786	1.13859	0.897997	1.04071	0.7153	0.934403	0.960676	1.27022	0.635889	1.07627
474	0.88	768.46	Pos	Tier 3	SHexCer 31:2;O4	5.32		SHexCer		1.30931	1.66088	2.39629	1.72603	1.59447	2.03224	2.12786	2.11883	2.53228	1.3213	1.55038	0.888348	1.40211	1.10479	1.34361	1.07526	0.852981	1.05941	2.31412	1.45003	0.850305	0.489183	0.447901	1.15242	0.954799	1.01705	1.13405	1.89003	0.801238	1.78824	0.923636	1.12663	0.922495	1.14146	0.933411	0.897184	0.894245	1.40711	0.459703	0.949716
480	0.89	779.469	Pos	Tier 3	PI-Cer 28:0;O6	3.86		PI-Cer		1.3485	2.02847	2.40665	1.38207	1.30975	1.89747	1.76977	2.11304	1.57166	1.89203	1.86568	1.42267	1.33955	1.90147	1.94169	1.62237	0.302149	1.67898	2.31016	1.91683	0.407228	0.309897	0.345637	0.288316	0.35208	0.904787	1.33257	2.07758	0.295454	2.22085	1.13876	1.68427	0.330454	0.640751	1.58502	0.689571	0.306551	0.965651	0.348919	1.03035
485	0.88	783.478	Pos	Tier 3	PI-Cer 31:3;O4	1.63		PI-Cer		0.760451	0.913726	1.73167	1.82516	1.07221	1.27885	0.77912	1.21231	0.736536	1.16557	0.814275	1.05367	0.683399	1.19699	1.25019	1.0523	0.781615	0.797412	1.76149	1.05713	1.09083	0.95012	0.73351	1.38685	0.877557	1.05933	1.30812	1.26716	0.523462	1.00116	0.796614	0.785408	0.865743	1.02711	0.534693	0.885789	0.91251	1.05358	0.595901	1.16299
500	0.87	816.487	Pos	Tier 3	PI-Cer 32:1;O6	0.66		PI-Cer		1.46368	2.62664	2.19211	0.998399	0.981626	1.99885	2.09526	1.89043	2.24878	1.26736	2.053	1.81426	1.4316	1.43004	2.04312	1.18264	1.71332	1.37115	2.28504	1.72475	0.5622	0.4648	0.332407	0.996026	0.568976	1.08458	1.03429	1.95983	0.477467	2.15158	0.53141	1.07645	0.663329	0.642363	1.03763	0.54258	0.459612	1.04532	0.575794	1.1788
507	0.88	827.504	Pos	Tier 3	PI-Cer 33:3;O5	1.28		PI-Cer		0.765472	0.860414	1.51292	1.74649	0.952399	1.17637	0.859821	1.02669	0.781058	1.18593	0.793311	1.03266	0.787213	1.11095	1.09787	1.15191	0.739876	0.766129	1.84484	0.91251	1.01648	0.961428	0.844697	1.70083	0.79771	1.0159	1.20169	1.17817	0.539971	0.782653	0.620387	0.723536	0.84629	1.102	0.446029	0.676516	0.940499	1.07449	0.577134	1.15437
548	0.91	377.234	Pos	Tier 3	ST 22:3;O5	3.78		ST	ST 22:2;O6	1.47067	1.23457	2.14687	1.52388	0.731069	1.33013	0.415651	1.32666	1.29535	1.11366	1.24722	1.67929	1.01942	1.19803	1.61751	1.64298	0.755481	1.07218	1.21506	1.17735	1.28825	0.778404	0.797376	1.16995	1.16074	0.691858	1.27209	1.12816	0.618455	1.71822	0.775595	2.2515	1.14275	0.695903	1.04376	0.758154	0.766304	1.33601	0.918729	1.10314
550	0.92	379.249	Pos	Tier 3	PK 22:5;O5	3.94		PK	MG 19:5;O | ST 22:1;O6 | ST 22:2;O5	1.30961	1.33964	2.65768	1.22906	1.46991	1.21207	0.444111	1.59545	1.51053	1.13996	0.992839	1.49927	1.05352	1.74729	1.55416	1.54282	0.909926	0.786875	1.16397	1.31814	1.5636	0.817095	0.726978	1.33897	1.07227	0.564637	1.44565	1.1627	0.618977	1.27333	0.792672	1.36187	0.710948	0.741776	0.683185	0.858062	0.737187	1.08109	0.880772	0.844625
553	0.91	400.249	Pos	Tier 3	ST 22:3;O4;G	2.69		ST	ST 22:4;O3;G	1.48139	1.20694	2.42122	1.32596	0.851398	1.27763	0.456272	1.12482	1.12177	1.14304	1.16657	1.44608	0.904597	1.31018	1.52975	1.50711	0.887692	0.873894	1.03995	0.950744	1.26336	0.909619	0.875385	1.08324	0.969994	1.12677	1.35521	1.05183	0.679331	1.56885	0.688948	2.01094	0.996563	0.618597	1.0005	0.871253	0.852762	1.31824	0.851567	1.05307
556	0.9	408.252	Pos	Tier 3	LPE O-14:2	2.53		LPE	LPC O-11:2 | SPBP 19:2;O3 | LPA O-16:3	1.08099	1.51411	1.33765	1.21181	0.855855	1.09709	0.726124	1.756	2.06726	1.02969	1.66476	0.518228	0.901751	0.76683	1.17562	0.588481	0.913929	0.958661	1.06914	0.824982	0.881508	0.333955	0.269196	0.678961	0.762285	1.27171	0.979776	1.55308	0.412496	2.02083	1.18417	2.52326	1.04543	1.2595	0.605981	0.79761	0.382632	1.28929	0.872692	0.746369
559	0.91	421.26	Pos	Tier 3	ST 18:1;O2;Hex	3.52		ST	ST 18:2;O;Hex | ST 18:0;O;GlcA | ST 24:2;O7 | ST 24:3;O6	1.46974	1.19083	2.19235	1.33393	0.791618	1.22565	0.405856	1.2683	1.16046	1.05544	1.12168	1.80564	0.877755	1.19796	1.52678	1.56873	1.01285	1.05396	1.13157	1.05728	1.44819	1.04918	0.999957	1.12332	1.05591	0.903802	1.37129	1.21664	0.721722	1.29686	0.592559	1.42737	1.02442	0.582196	0.795372	0.810792	0.818978	1.4826	0.906568	1.1543
563	0.91	423.276	Pos	Tier 3	ST 24:2;O6	3.45		ST	PK 24:5;O6 | ST 18:0;O2;Hex | ST 18:1;O;Hex | ST 24:1;O7	1.29218	1.14438	2.8559	1.2486	1.13979	0.944224	0.455998	1.53037	1.0419	0.991367	1.06189	1.64033	0.866867	1.09402	1.75676	1.62939	1.07042	0.889239	1.04712	0.983991	1.78385	0.911925	0.942338	1.59738	1.13657	0.731738	1.16503	1.0636	0.767279	1.07737	0.458526	0.936	0.738679	0.550252	0.538288	0.780082	0.93586	1.56435	0.871774	1.08131
572	0.91	444.276	Pos	Tier 3	ST 18:2;O;HexNAc	2.63		ST	ST 24:3;O5;G | ST 24:4;O4;G	1.25103	0.998427	2.0803	1.32933	0.830179	1.1125	0.367395	1.2687	1.01662	1.0947	0.979414	1.63017	0.806885	1.10263	1.35452	1.3853	1.04606	1.04745	1.01914	0.921302	1.38277	1.33523	1.01565	0.999778	1.03958	1.04345	1.31867	1.12313	0.899458	1.128	0.621056	1.18534	0.858694	0.682585	0.64833	0.843914	0.856671	1.61227	0.819562	0.870354
580	0.91	465.286	Pos	Tier 3	ST 20:1;O3;Hex	3.07		ST	ST 20:2;O2;Hex | ST 20:0;O2;GlcA | ST 26:2;O8 | ST 20:1;O;GlcA | ST 26:3;O7	1.2232	0.994568	2.13077	1.25818	0.751926	1.16949	0.376797	1.17235	1.03408	0.967693	0.874131	1.55838	0.742553	1.11828	1.45244	1.43486	1.02539	1.11382	1.06404	0.938025	1.61925	1.3392	0.974308	1.08929	1.00971	1.02555	1.46625	1.17863	0.962864	0.921966	0.482916	0.965715	0.824717	0.566046	0.573245	0.748987	0.874871	1.48156	0.805629	1.13232
583	0.91	467.301	Pos	Tier 3	ST 20:0;O3;Hex	2.13		ST	ST 20:1;O2;Hex | ST 26:1;O8 | ST 20:0;O;GlcA | ST 26:2;O7	1.31324	1.27362	2.6323	1.14187	1.15028	1.17235	0.376497	1.13105	0.936128	1.1393	1.00752	1.57625	0.784411	1.08482	1.48328	1.68709	1.24097	0.874577	0.950829	0.919739	1.7541	1.15116	1.06266	1.54629	0.996886	0.899678	1.18421	1.11198	0.886843	0.825754	0.414851	0.646882	0.823034	0.692029	0.4617	0.732684	1.01672	1.54092	0.816124	1.02629
589	0.9	488.3	Pos	Tier 3	LPG 15:0	4.12		LPG	LPG O-15:1;O	1.13296	1.63056	1.73071	1.75741	1.12548	1.37889	0.733223	1.78878	1.80189	1.26528	1.17587	1.02738	0.930187	1.05616	1.32832	1.05479	1.04026	1.03356	1.45619	1.16648	1.41777	1.15895	0.931869	0.851269	1.01107	1.44873	1.23613	1.6313	0.8668	1.35586	0.703261	1.13926	0.643414	0.91447	0.748186	0.915573	0.791012	1.29092	0.772504	0.740399
594	0.9	495.297	Pos	Tier 3	ST 27:2;O9	4.37		ST	ST 21:1;O4;Hex | ST 21:2;O3;Hex | ST 21:0;O3;GlcA | ST 21:1;O2;GlcA | ST 27:3;O8	1.69936	1.52115	1.84913	1.13474	1.08379	1.32856	0.804935	1.18267	2.0558	0.812986	1.73336	1.47293	1.28663	1.32087	1.12204	1.07805	1.02641	1.5065	1.26388	0.955202	1.78184	0.568073	0.458981	1.34444	1.08218	0.860843	1.03981	1.54552	0.707291	1.98648	0.413972	2.09098	0.722955	0.451838	1.20977	0.700317	0.55542	2.09589	0.777406	0.714734
597	0.9	509.312	Pos	Tier 3	ST 22:1;O4;Hex	2.93		ST	ST 22:2;O3;Hex | ST 22:0;O3;GlcA | ST 22:1;O2;GlcA | ST 28:3;O8	1.01507	0.821817	2.02887	1.26503	0.781859	1.18896	0.317913	1.31969	0.922419	1.01513	0.899115	1.6667	0.821514	1.0146	1.4238	1.36896	1.09128	1.13092	1.00061	0.890834	1.62958	1.42067	0.993219	1.21231	1.02091	1.1925	1.37555	1.14361	1.02664	0.813441	0.413405	0.760921	0.846256	0.639211	0.414631	0.693405	0.826317	1.45952	0.89149	1.0455
608	0.9	539.323	Pos	Tier 3	ST 23:1;O5;Hex	3.42		ST	ST 23:0;O4;GlcA | ST 23:2;O4;Hex | ST 23:1;O3;GlcA	1.2344	1.41092	1.73193	0.871661	1.05708	1.53231	0.997757	1.68195	2.13021	1.04064	1.58831	0.921248	1.13144	0.857769	1.6406	1.13489	0.971288	1.01622	1.22339	0.674469	1.50674	0.781239	0.794998	0.9989	0.985065	0.646036	0.84959	1.3771	0.592273	2.40327	0.904815	2.79356	0.699328	0.457984	1.33198	0.738898	0.494552	1.63329	0.818082	0.971642
610	0.9	553.339	Pos	Tier 3	ST 24:1;O3;GlcA	2.96		ST	ST 24:0;O4;GlcA | ST 24:1;O5;Hex | ST 24:2;O4;Hex	0.971522	0.722044	1.92298	1.16669	0.838118	1.20032	1.31771	1.36669	0.927996	0.974553	0.928293	1.4578	0.806456	0.952683	1.31669	1.33458	1.06944	1.07408	0.890238	0.848456	1.62318	1.6025	0.948606	1.35773	1.02305	1.16117	1.32971	1.15814	1.17676	0.676438	0.309315	0.630302	0.711541	0.709037	0.374932	0.630982	0.900008	1.21139	0.833471	0.909917
620	0.9	597.365	Pos	Tier 3	ST 32:0;O11	2.61		ST	ST 26:1;O6;Hex | ST 26:0;O5;GlcA | ST 26:2;O5;Hex | ST 26:1;O4;GlcA	1.26124	1.2795	2.23583	1.17885	0.893199	1.24672	0.482969	1.54055	0.973539	0.791741	1.02998	1.42883	0.834953	1.05939	1.43842	1.40397	1.10623	1.16571	0.928044	0.946062	1.9007	1.54583	0.280771	1.36873	0.540542	1.36811	1.36031	1.17172	0.552321	0.85267	0.330185	0.730381	0.419409	0.61766	0.429147	0.468378	0.856647	1.19513	0.509951	1.02848
632	0.92	649.384	Pos	Tier 3	PE-Cer 29:4;O6	2.58		PE-Cer		1.13929	1.03971	1.78682	1.18387	1.05669	1.25441	0.748268	1.44375	1.56096	1.17236	1.07805	1.19678	1.03548	1.06484	1.41291	1.17748	0.677205	0.814291	1.55887	1.36013	1.04727	0.643292	0.620943	1.20287	1.12505	0.858878	1.06124	1.30762	0.543239	2.06443	1.29202	2.39855	1.07536	1.03696	1.41306	0.825511	0.785549	1.0619	0.886132	1.04239
651	0.9	843.501	Pos	Tier 3	PI-Cer 33:3;O6	3.64		PI-Cer		1.39486	1.98545	1.6621	0.744983	1.15458	1.42271	2.05588	1.90357	2.12461	1.0082	2.01591	0.620805	0.994398	0.90086	1.13834	0.829762	0.729944	0.743664	1.95539	0.93738	0.922699	0.338523	0.313886	1.10282	0.396714	0.794006	0.782753	1.31857	0.33291	2.74433	1.48886	2.73756	1.09884	0.993166	2.00917	0.395171	0.405743	1.29158	0.38115	0.9025
715	1.04	775.491	Pos	Tier 3	PI-Cer 33:5;O2	5.95		PI-Cer		2.22989	3.02321	2.35734	1.04767	1.55997	1.50685	3.18968	2.47113	3.94868	1.0919	2.30934	1.79987	2.26628	1.45088	1.32777	1.30854	1.32892	1.44053	1.85489	1.53468	1.10895	0.903241	0.830941	2.16766	1.12232	1.62989	0.972495	1.99754	0.941814	2.09086	0.987189	1.53508	1.12625	1.1933	0.955318	1.05439	1.02355	2.02214	1.01698	1.11086
786	1.11	747.493	Pos	Tier 3	SM 33:4;O6	1.35		SM		1.75603	1.82955	2.19688	1.48945	2.70988	1.1251	1.84114	2.40543	2.88189	1.55234	2.20445	1.99881	3.13525	1.70513	1.87555	0.930707	0.644535	1.9258	1.32837	2.42222	0.67937	0.573436	0.57593	3.50563	1.61715	1.83847	1.35574	2.34095	0.576977	3.01427	1.51577	3.10462	0.68049	1.04638	2.00936	0.669395	0.682371	2.73591	0.645644	0.660469
797	1.1	856.555	Pos	Tier 3	PI 33:1;O	0.94		PI		2.09715	1.78824	2.36039	0.378148	1.92319	0.997274	1.4617	2.3125	2.70333	1.18341	1.73556	1.26641	2.46628	2.40148	2.14621	1.22917	0.770857	2.62618	1.13192	2.32244	0.928655	0.55599	1.13436	3.98966	1.61226	1.9201	2.12043	1.99168	0.590645	1.13912	0.511295	1.40598	0.410711	0.347766	0.683678	0.632856	0.772388	2.45184	1.54707	0.770259
916	1.21	812.529	Pos	Tier 3	PI 31:1	0.34		PI	LPI 31:2;O | PI O-31:2;O	2.00291	1.95699	2.64441	0.603838	1.87882	0.582175	2.07662	2.62918	3.18165	0.674897	2.55251	1.75969	2.83412	2.38252	2.92048	2.38807	0.998249	2.59221	1.36853	1.80427	0.474232	0.388115	0.886469	3.08195	1.52125	0.509046	2.43452	1.8909	0.424884	1.68436	0.791794	1.98806	0.601374	0.699111	0.355599	0.392851	0.347205	2.01424	1.36355	0.402698
951	1.29	398.327	Pos	Tier 3	Car 16:1	2.36		CAR	DG O-20:3	0.954561	1.18522	1.12754	0.830524	0.885892	0.82679	1.0456	1.15644	1.19934	1.06225	0.751514	0.776194	0.748037	1.04152	0.794357	0.586885	0.839119	0.977898	0.757113	1.02836	0.777818	0.870613	0.720734	2.45395	0.613876	1.36875	1.42982	1.209	1.86505	0.704037	0.379119	1.45871	2.17448	1.91012	0.584039	0.87392	1.65233	1.13927	0.416258	1.1887
953	1.28	469.313	Pos	Tier 3	ST 27:2;O4;F2	0.88		ST		1.12816	0.460897	0.446214	0.700272	1.27345	0.866812	0.877625	0.672352	0.454699	1.21528	0.546758	0.317079	0.778248	0.670337	1.10523	0.424009	0.990025	0.792231	1.03009	0.47384	1.42798	1.43891	0.641039	0.738845	1.21207	0.100163	0.85709	1.13494	1.04751	1.60556	0.983691	0.780655	0.622244	0.370877	1.6867	1.20853	1.63882	0.718843	0.635452	0.523852
955	1.29	526.294	Pos	Tier 3	LPE 22:6	1.68		LPE		1.33015	1.10023	0.814222	0.4734	1.00694	0.855975	0.578997	1.39097	0.597934	1.19654	0.635233	1.03717	0.857768	1.35524	0.996144	0.914655	1.10706	1.22701	0.831487	0.77465	1.30909	1.39095	1.30901	1.25845	0.902071	0.256999	0.931316	1.05	1.33802	0.832546	0.62544	0.74596	1.31208	1.78298	1.18427	1.1834	1.1896	0.892436	0.729485	0.692847
1019	1.33	424.343	Pos	Tier 3	Car 18:2	1.87		CAR	DG O-22:4	0.812008	1.18019	1.2028	1.13669	0.646882	0.861962	0.505754	1.12277	1.51243	1.35475	0.821025	0.827311	0.907658	0.952903	1.08357	0.77537	0.822484	0.589375	1.01792	2.98023	1.11861	1.50196	0.717563	1.94529	0.955611	0.433287	1.59796	1.80198	0.761012	0.64084	0.913238	1.17515	0.714541	0.718286	0.786253	0.876735	1.00144	0.828527	0.62951	0.764672
1023	1.33	502.294	Pos	Tier 3	LPE 20:4	1.4		LPE	LPC 17:4 | LPA 22:5 | LPE O-20:5;O | PA O-22:5 | LPA O-22:6;O	1.31668	1.05693	0.670446	0.812877	0.698629	0.6999	0.698557	0.878024	0.598078	0.946443	0.813119	0.740015	0.743654	0.904844	1.2163	0.685923	1.23126	1.37941	0.937788	0.628371	0.811946	1.36521	2.19621	1.33328	1.41643	1.85108	1.06546	1.3399	1.22062	1.20868	0.592563	0.705711	1.2858	1.46476	1.18262	1.8814	0.838217	0.865393	1.24656	1.18287
1053	1.37	521.343	Pos	Tier 3	NAT 27:7	5.35		NAT		1.13951	0.569292	0.485145	0.952463	0.944611	1.1012	0.76619	0.718629	0.436011	1.25142	0.748401	0.370699	0.766478	0.787341	0.618897	0.386327	0.860042	0.887118	0.790774	1.04346	0.845403	1.03849	1.39785	0.796117	0.841658	0.0857043	0.408134	1.36576	0.88414	1.43836	1.14459	0.817813	0.50136	0.473939	1.24858	1.74765	0.899589	0.48162	0.475681	0.90999
1164	1.43	588.391	Pos	Tier 3	DG 31:8;O2	2.33		DG	HexCer 28:6;O2 | ST 26:2;O3;HexNAc | ST 26:3;O2;HexNAc | Car 27:7;O3	0.936826	1.10759	1.05938	1.19824	1.1102	1.08504	1.40117	1.14657	1.02486	1.03505	1.13484	1.34381	0.970415	1.04063	0.850602	1.00697	0.887546	1.25023	0.964174	1.07563	1.04725	0.756668	0.853736	1.05283	1.06599	1.56095	1.00413	1.2156	1.06326	1.04533	1.2396	1.15863	1.23226	1.68716	1.11061	1.09963	1.1632	0.750605	1.23669	1.15466
1249	1.46	585.272	Pos	Tier 3	PR 32:10;O10	3.84		PR	ST 26:7;O6;Hex | ST 26:6;O5;GlcA | ST 26:7;O4;GlcA	1.75622	4.24857	1.07118	0.784893	1.88371	0.608751	1.11253	2.13051	0.767066	0.877258	4.7933	0.582326	0.798986	4.45475	0.676406	4.45926	1.85323	0.670796	3.53074	1.62084	0.46796	1.23205	0.329067	1.11388	3.70672	1.44019	2.94265	0.669856	0.525806	0.721433	0.571072	0.438957	0.418419	0.333631	1.69397	1.11145	0.191538	0.665254	0.810129	0.414308
1289	1.48	400.343	Pos	Tier 3	Car 16:0	1.98		CAR	DG O-20:2	0.792431	1.43096	0.901754	0.875701	0.762432	0.786362	0.557592	0.971268	1.24111	1.3487	0.865063	0.916209	0.758214	0.823187	1.1033	0.880884	0.820017	1.26163	1.31279	1.3125	0.974242	1.65722	0.892677	2.60913	1.26146	0.555106	0.743179	1.19775	1.19561	0.97411	0.782872	0.925128	1.34821	1.04456	1.03183	1.58406	1.01737	0.965289	0.417451	1.15999
1299	1.49	572.372	Pos	Tier 3	LPC 22:4	2.5		LPC	LPE 25:4 | CerP 30:4;O3 | LPC O-22:5;O | LPA 27:5 | LPE O-25:5;O | PA O-27:5 | LPA O-27:6;O	1.38165	0.634346	0.655218	2.33187	0.607838	0.540527	0.875877	1.38517	0.573194	0.574498	1.321	0.598527	0.800158	0.774707	0.788078	0.548261	0.760917	0.947884	1.02604	1.10824	1.01856	0.675588	1.69673	0.212761	1.53076	0.331068	0.43439	1.18531	1.43725	1.4385	0.219875	1.4917	1.57607	0.272462	1.57234	0.271503	0.237211	0.665369	0.199149	0.223569
1343	1.53	496.511	Pos	Tier 3	WE 32:1	3.73		WE		0.866039	0.65867	0.906972	1.59413	0.743375	0.932367	0.827918	0.685357	0.740241	1.27877	0.745782	0.620288	0.682903	0.667039	1.09922	0.675154	0.720109	1.02565	0.918243	1.02702	1.0914	0.956454	0.657123	0.682141	0.793565	1.75922	0.823637	1.09005	0.708557	1.13813	0.753042	0.871347	0.87072	0.551455	1.38698	1.00294	1.24499	0.76073	0.539027	1.08342
1346	1.52	497.343	Pos	Tier 3	NAT 25:5	5.3		NAT		1.00592	0.825947	0.864324	1.41516	0.953719	0.982639	0.822626	0.82373	0.732496	1.11234	1.02599	0.62755	0.832984	0.902707	0.960142	0.843708	0.883604	0.677224	1.20573	0.986152	0.994261	0.990284	0.938062	0.734786	0.753726	0.381619	0.821045	1.22181	0.788314	1.2957	1.01616	0.847103	0.813683	0.795998	1.23909	1.11642	1.15681	0.711686	0.657137	0.826836
1409	1.54	426.358	Pos	Tier 3	Car 18:1	1.59		CAR	DG O-22:3	0.86038	1.60559	1.39393	0.940656	0.584842	0.90207	0.53352	1.27554	1.75383	0.958753	0.8427	1.15076	0.898948	0.886602	0.858254	1.19986	1.04966	1.13139	1.26588	2.18333	0.798885	1.10515	0.939309	2.79163	1.07332	0.878051	0.935137	1.01927	1.10091	0.778206	0.572998	1.07916	1.43298	1.45897	0.748191	1.11513	1.09915	1.09414	0.586795	1.13076
1475	1.57	454.293	Pos	Tier 3	LPE 16:0	1.48		LPE	LPC 13:0 | LPA 18:1 | LPE O-16:1;O | LPC O-13:1;O | LPA O-18:2;O	1.30712	0.839456	0.641003	0.805344	1.12331	0.737843	0.648297	0.869062	0.675762	1.21189	0.85657	1.23435	0.746728	0.907442	0.856808	1.23089	1.05098	0.993365	1.19609	0.478847	1.13761	1.21868	1.171	1.02489	0.861251	0.344935	0.537292	1.072	0.797423	1.43841	0.918641	0.496076	0.665735	0.693606	1.1709	1.36634	0.858807	0.752475	0.512179	0.929282
1551	1.58	523.359	Pos	Tier 3	NAT 27:6	5.28		NAT		1.0664	0.679676	0.666682	1.46392	0.861109	0.873353	0.670749	0.990199	0.654021	1.09028	0.857552	0.490161	0.825454	0.771345	0.790022	0.511978	0.961221	0.865366	1.11938	1.01123	1.00215	0.770852	1.68515	0.698927	0.777332	0.257284	0.498923	0.930455	0.94452	1.60508	0.7656	0.902354	0.816146	0.766463	1.1544	1.57319	1.04361	0.62922	0.503604	0.901882
1557	1.58	528.39	Pos	Tier 3	DG 26:3;O2	1.53		DG	Car 22:2;O3	0.894	1.27057	1.2375	1.05391	1.06344	0.946753	1.54763	1.19121	1.28594	1.17131	1.16289	1.52055	0.930815	1.01288	1.01907	1.0729	0.955777	1.2081	0.941599	1.03166	1.10599	0.790754	0.851949	1.14873	1.26708	1.99097	1.10634	1.24119	1.21836	1.05658	1.2097	1.31146	1.28607	1.81591	1.05096	1.01926	1.14945	0.979347	1.33761	1.31108
1586	1.6	646.432	Pos	Tier 3	Car 30:7;O4	0.55		CAR	HexCer 31:6;O3 | ST 29:2;O4;HexNAc | ST 29:3;O3;HexNAc | LPI O-21:0	0.912547	0.717597	2.33536	1.15292	0.888858	1.47022	0.531143	1.23592	0.85426	1.05686	1.65986	2.35856	1.03685	1.9609	2.55534	2.37496	1.01136	1.85629	1.28882	1.22591	1.0639	1.24549	1.59569	1.67827	1.74274	2.06115	1.49131	1.90665	1.11054	0.860266	0.95837	1.02398	0.766039	0.99106	0.957497	1.06536	0.921629	0.978661	1.29927	0.995072
1652	1.59	486.344	Pos	Tier 3	DG 23:3;O2	2.15		DG	Car 19:2;O3	0.950275	1.2757	1.08771	1.06618	1.14329	1.06888	1.30931	1.22323	1.18468	1.07393	1.16524	1.28397	0.912408	1.08135	0.944525	0.987299	0.904785	1.14492	1.04079	0.941024	1.14429	0.791374	0.935421	1.03954	1.31415	1.79095	1.02605	1.1899	1.12794	1.27447	1.3027	1.21682	1.20006	1.59569	1.21077	1.20052	1.26798	0.958228	1.11323	1.16583
1656	1.59	509.342	Pos	Tier 3	NAT 26:6	2.93		NAT		0.779111	0.596374	0.515661	0.913524	0.786548	0.996752	0.588219	0.991982	0.714374	0.989851	1.01867	0.832129	1.39343	0.867525	0.907494	0.881674	0.848631	0.988643	1.19817	0.715064	1.04679	1.31046	1.1824	0.840407	1.01381	1.37187	0.866433	1.47972	1.27368	2.12349	0.846763	0.71121	0.640089	0.813451	0.938569	2.43488	1.15313	0.767851	0.43731	0.489521
1742	1.61	607.314	Pos	Tier 3	SQMG 18:0	2.61		SQMG	ST 26:4;O7;Hex | ST 26:3;O6;GlcA | ST 26:5;O6;Hex | ST 26:4;O5;GlcA	1.16674	1.54765	1.11658	1.00501	1.0264	1.04681	1.50232	0.999804	1.15252	0.964957	1.22783	1.15409	0.824511	1.24338	1.06004	0.867237	0.687258	1.13311	0.974161	0.986772	0.960791	0.954639	0.860545	1.15113	1.36685	1.11252	0.993109	1.615	1.26362	0.89058	1.11806	1.09541	1.20327	1.65206	1.25858	0.939417	1.37867	0.797637	1.13514	1.17583
1792	1.64	397.348	Pos	Tier 3	ST 28:2;O2	3.92		ST	ST 28:3;O2 | ST 28:3;O | ST 28:4;O | ST 28:2;O	0.961438	1.03581	0.832429	0.862768	0.77674	0.906868	1.09599	1.05593	0.83932	0.961663	0.932301	1.29556	0.996867	0.798709	1.18159	1.10768	0.867333	1.06859	0.790489	0.880432	1.11133	0.927462	1.03879	1.16955	0.884324	1.46022	0.978603	1.00363	1.08745	0.969804	0.955133	1.05794	1.15088	1.21757	1.1174	0.877113	1.26921	1.15847	1.0813	1.37739
1796	1.64	481.349	Pos	Tier 3	ST 29:3;O3;F2	0.78		ST		1.17995	0.936995	0.764295	1.66219	0.867177	1.22309	0.496552	0.749614	0.408265	0.923764	0.965598	0.742666	0.807529	0.925242	0.865463	0.646043	0.706561	0.616296	1.07484	0.888763	1.05463	0.818099	0.857674	0.586206	0.677334	0.103182	1.01438	0.696027	0.808098	0.845697	0.45919	0.883315	0.646817	0.448182	1.6435	1.20431	1.81195	0.619655	0.740554	0.965593
1797	1.63	516.354	Pos	Tier 3	Car 20:2;O4	2.12		CAR		0.127433	0.131546	0.137287	0.137494	0.114316	0.102287	0.126586	0.122979	0.120101	0.126038	0.126284	0.11417	0.0881424	0.129348	0.119864	0.109301	0.625699	0.126766	0.140418	0.0911533	2.85722	1.64728	0.866545	1.10601	0.861844	0.49567	1.66126	2.61551	1.42054	1.85154	1.45534	1.85765	1.29396	1.47361	1.71429	3.439	0.313255	2.99984	2.85883	5.16865
1820	1.63	573.055	Pos	Tier 3	PK 22:11;O16;S	0.56		PK		0.841983	0.874006	2.20713	0.879827	1.22926	1.24495	0.70699	1.24021	1.05863	1.0157	1.44571	1.94313	1.26174	1.52388	2.18789	2.33801	0.944661	1.75441	0.888232	1.25342	1.22179	0.920905	1.42406	1.93207	1.87746	1.21224	1.43676	1.56883	0.875919	1.01174	0.558274	0.774405	0.834716	0.837739	0.543521	0.775978	0.832923	1.36862	1.24862	1.28001
1823	1.62	587.395	Pos	Tier 3	ST 29:3;O3;Hex	1.41		ST	ST 29:4;O2;Hex | ST 29:2;O2;GlcA | ST 29:3;O;GlcA	1.13595	1.00156	2.37174	0.413216	1.00058	1.28034	0.665629	1.17727	0.888062	1.01925	1.34445	2.46938	1.07409	1.4453	2.80781	2.56535	0.994545	1.88529	1.01876	0.937217	1.2358	0.991961	1.4549	1.99693	1.77395	1.09426	1.33392	1.15433	1.18191	1.04089	0.434324	1.01912	0.838458	0.737825	0.626133	0.900295	0.949343	1.52244	1.21512	1.63022
1848	1.63	828.551	Pos	Tier 3	Hex2Cer 32:4;O2	5.66		HexCer	Hex2Cer 32:3;O3	1.06275	0.976131	2.43931	0.425239	1.22536	1.16589	0.843962	1.40698	1.15425	1.11595	1.39801	2.35292	0.94427	1.64776	2.392	1.82696	0.945728	1.60889	1.51847	1.04902	1.10118	0.824657	1.15866	2.03721	1.80516	1.62167	1.34094	1.63069	0.731593	1.35142	0.661038	1.28318	0.980241	0.810824	0.823813	0.87116	0.374771	1.41337	1.19475	1.26964
1888	1.66	775.51	Pos	Tier 3	PI-Cer 30:0;O4	3.28		PI-Cer		1.01909	1.63193	1.69728	1.05137	2.74188	1.40562	1.26276	1.07659	1.29753	1.15893	1.17754	1.22335	1.46735	1.54908	1.2342	1.08991	1.15529	1.31254	1.23597	1.46559	1.24055	0.967275	1.38478	2.43116	1.15662	1.74544	0.9762	1.35641	0.9706	1.28827	0.941824	2.91013	1.13351	1.13847	0.975122	1.12914	1.04477	2.34966	1.29152	1.08902
1930	1.66	637.432	Pos	Tier 3	ST 30:0;O4;GlcA	1.89		ST	ST 30:1;O5;Hex | ST 30:2;O4;Hex | ST 30:1;O3;GlcA	1.60453	1.71168	1.90564	1.31154	0.919641	1.13456	1.91939	1.31903	2.0373	0.987918	2.08903	1.40658	1.64408	1.10443	2.0579	1.20272	0.752732	1.74591	1.13881	0.93805	0.680091	0.456173	0.738786	1.41749	1.12161	0.891878	0.82902	1.35235	0.598371	2.70767	0.95964	2.51977	1.08912	0.736328	1.75628	0.575171	0.793094	1.6325	0.799557	1.2602
1941	1.67	717.483	Pos	Tier 3	SM 32:4;O5	2.69		SM		1.15404	1.09161	2.58051	0.355372	1.31139	1.37391	0.962974	1.28869	1.53962	1.17183	1.80038	1.87363	1.24779	1.32802	2.41207	1.73224	0.892879	1.64164	1.32899	1.03322	1.01964	0.595819	0.974653	1.67445	1.65444	1.23414	1.27297	1.71956	0.510943	2.40795	1.05752	2.15164	1.1448	0.943646	1.36453	0.808307	0.200958	1.47288	1.16792	1.25572
1960	1.71	629.431	Pos	Tier 3	SM 28:4;O3	2.59		SM	PE-Cer 31:4;O3	1.29271	1.80787	2.29607	0.255595	1.35647	1.75755	1.2961	1.45932	2.26249	1.11692	2.16251	1.31646	1.48245	1.16835	2.13798	1.27816	0.920725	1.68283	1.09488	1.0787	0.885259	0.403939	0.817372	1.95666	1.51175	1.58156	0.912145	1.78175	0.348146	3.50097	1.24394	2.68524	1.26253	0.955694	1.69308	0.658495	0.834729	1.59388	0.950952	1.24395
1965	1.69	673.457	Pos	Tier 3	SM 30:4;O4	2.73		SM	PE-Cer 33:4;O4	1.29652	1.37513	2.49792	0.395867	1.22567	1.46053	1.15018	1.49914	1.80017	1.00286	1.91666	1.67421	1.39352	1.31012	2.52077	1.5288	0.970001	1.56923	1.55005	1.05453	0.900198	0.558762	0.865181	2.18483	1.67665	1.45802	0.992487	1.80571	0.465067	2.66327	1.22197	2.49341	1.26076	1.05853	1.83429	0.868315	0.208215	1.86938	1.1252	1.22322
1995	1.71	666.48	Pos	Tier 3	HexCer 28:0;O5	1.85		HexCer		1.61882	1.68101	2.78578	0.448148	1.80241	1.92452	2.22665	2.37139	3.07468	1.1014	1.83029	0.494489	1.3225	0.929803	1.30658	0.609675	0.786863	0.955265	1.77898	1.09615	1.37774	0.481872	0.645052	2.00623	0.990364	0.991561	1.19828	1.95985	0.83288	1.87033	0.622217	2.21451	0.612921	0.571389	0.985177	0.867757	0.794043	2.66009	0.649088	0.8107
1997	1.71	710.506	Pos	Tier 3	HexCer 30:0;O6	1.09		HexCer		1.77075	2.05568	3.01899	0.573821	1.69882	2.12388	2.13661	2.45043	2.8949	1.3029	1.98581	0.571116	1.44977	1.03671	1.5686	0.892131	0.941128	1.11847	1.91685	1.34898	1.37483	0.446754	0.284426	2.43544	0.945294	1.50698	1.2273	1.93686	0.340414	2.10721	0.843649	1.76863	0.577371	0.596981	1.08461	0.787191	0.89275	2.49124	0.830264	0.967941
2010	1.75	562.388	Pos	Tier 3	LPE 24:2	2.28		LPE	LPC 21:2 | LPA 26:3 | LPE O-24:3;O | CerP 29:2;O3 | PA O-26:3 | LPC O-21:3;O | LPA O-26:4;O	1.51619	1.93118	2.34298	1.66239	1.26359	1.50459	1.88505	1.73841	1.72386	1.0354	2.93114	1.42226	1.51749	1.39972	2.50028	1.75046	1.12959	1.97015	1.09966	1.17637	0.835696	0.468047	0.887808	0.894031	1.62058	1.56214	1.03344	2.30415	0.600089	3.37864	0.766452	2.54217	1.09692	1.19516	1.73496	0.892063	0.881209	2.00605	1.39651	1.30602
2074	1.81	642.439	Pos	Tier 3	ST 30:3;O3;HexNAc	3.29		ST	ST 30:4;O2;HexNAc	1.97583	0.93572	2.25018	1.1085	0.952226	1.38976	0.93648	1.87314	1.02294	0.57004	2.08158	3.23016	1.35599	2.12639	2.64156	3.50312	0.745822	2.82289	0.61788	1.01551	0.943253	1.15084	1.9486	3.74475	2.02483	1.65757	1.62814	1.92367	1.81515	0.553537	0.464019	0.602734	0.726909	0.506464	0.512801	0.599736	0.509108	1.38621	1.96919	1.45433
2103	1.86	454.39	Pos	Tier 3	Car 20:1	1.78		CAR	DG O-24:3	0.842775	1.08965	1.02221	0.963575	0.745135	0.583698	0.873683	1.02265	1.20249	0.751036	0.813273	0.986955	0.915105	0.875632	0.702264	1.40504	0.764591	0.886157	1.06125	1.52345	1.17524	0.908232	1.44965	2.43984	0.727073	1.40953	0.918148	1.1773	1.18391	0.862761	0.575807	1.06024	1.2411	1.24242	0.630609	1.15593	1.20069	0.752058	0.847881	1.32802
2123	1.84	621.437	Pos	Tier 3	ST 30:1;O4;Hex	1.63		ST	ST 30:2;O3;Hex | ST 30:0;O3;GlcA | ST 30:1;O2;GlcA	0.831482	0.833566	3.01687	0.604687	0.569163	1.42968	0.739672	1.60037	1.11542	0.760327	1.63952	3.39233	1.24041	1.95243	3.09101	3.08594	1.13278	2.58731	0.563804	0.875845	1.45211	1.13997	1.55173	5.07961	1.86898	1.52892	0.425439	1.88712	1.75941	0.457722	0.359881	0.447333	0.907714	0.3928	0.43327	0.40385	0.430151	0.501258	0.439695	1.35411
2138	1.87	525.375	Pos	Tier 3	NAT 27:5	5.33		NAT		0.945064	0.727085	0.683829	1.79357	0.970603	0.958405	0.767558	0.787808	0.62928	1.06931	0.793269	0.438841	0.885567	0.651821	0.794698	0.570323	0.841544	0.527044	1.00167	1.19867	0.961456	1.02167	1.03651	0.500691	0.605451	0.224578	0.78765	1.13078	0.735721	1.25879	1.12549	0.864999	0.520988	0.484829	1.61207	1.03779	1.34458	0.70563	0.641948	0.708898
2175	1.88	577.411	Pos	Tier 3	ST 28:1;O3;Hex	2.62		ST	ST 28:2;O2;Hex | ST 28:0;O2;GlcA | ST 28:1;O;GlcA	2.02426	1.27445	2.84735	1.10168	1.4349	1.64325	1.06506	1.84466	1.18567	0.72284	2.59318	2.78367	1.36156	1.93833	3.21085	3.92408	1.03133	3.69347	0.580828	1.08704	1.54884	1.00644	2.11372	4.13297	2.75705	1.51039	1.12257	1.9031	1.77584	0.938917	0.841633	1.09813	0.941012	0.918619	0.342938	0.510163	0.965029	1.78971	2.11746	1.57051
2193	1.94	331.285	Pos	Tier 3	MG 16:0	3		MG	MG O-16:1;O	0.563056	0.365384	0.369224	2.58089	0.266918	0.256331	0.38469	0.337851	0.321716	0.321549	0.388322	0.352883	0.259451	0.329942	0.324126	0.352372	0.321348	0.321743	0.785992	0.292895	0.687242	2.24278	0.684989	1.4099	0.959967	0.910768	0.964859	1.5495	0.789943	1.58028	2.84497	0.98709	2.22111	2.62177	2.30605	1.68072	1.45793	4.79794	1.28295	1.46846
2196	1.94	482.325	Pos	Tier 3	LPE 18:0	1.98		LPE	LPC 15:0 | LPA 20:1 | LPE O-18:1;O | PA O-20:1 | LPC O-15:1;O | LPA O-20:2;O	1.13277	0.783236	0.859754	1.11205	0.944389	0.821842	0.703985	0.936979	0.850172	1.23012	0.830695	0.801508	0.808148	0.718592	0.887471	1.00122	1.30303	0.668915	1.06723	0.519109	0.839651	1.17805	1.35968	0.852196	0.644301	0.459103	0.559467	1.11697	0.766495	1.49275	1.09325	0.762077	0.742716	0.641856	1.41602	0.927362	0.896383	0.931947	0.51779	0.786346
2200	1.93	550.388	Pos	Tier 3	LPC 20:1	2		LPC	PC O-20:1 | LPE 23:1 | CerP 28:1;O3 | LPC O-20:2;O | LPA 25:2 | LPE O-23:2;O | PA O-25:2 | LPA O-25:3;O	0.818697	0.589043	0.583499	2.3394	0.800804	0.760736	0.529083	0.809717	0.534708	1.02085	0.665084	0.531875	0.897194	0.717221	0.604137	0.623885	0.781716	0.658378	0.860745	1.37606	1.15105	0.776626	1.31264	0.483628	0.547619	0.337944	0.98393	1.19432	0.795269	0.972572	0.666356	0.594614	0.582315	0.536462	1.25552	1.1525	1.78929	0.517562	0.824468	0.891428
2210	1.94	629.196	Pos	Tier 3	PK 27:8;O16	2.05		PK		1.09873	1.19088	1.10555	0.983166	0.897821	1.01689	1.2428	1.05844	1.1513	1.13528	1.04588	1.54751	1.07918	1.35469	1.2585	1.08019	1.26616	1.09175	1.0174	1.01731	1.27043	1.20426	0.891006	2.36007	1.04401	1.42401	1.28255	1.21197	1.18046	0.837233	0.927011	0.915537	0.913248	1.22641	0.779492	1.04153	0.733224	1.16168	1.24639	0.938302
2236	1.95	489.36	Pos	Tier 3	PR 30:2;O5	4.56		PR	ST 30:3;O5 | MG 27:6;O | ST 24:1;O;Hex | ST 30:2;O6	2.53947	1.37696	3.00705	1.15558	1.39074	1.00395	1.14401	1.42592	1.52136	0.771431	1.81232	2.28671	1.29036	2.39777	2.37074	2.70332	0.981913	3.54792	0.436109	1.41073	1.00228	0.836122	1.40431	3.28967	2.41061	1.12947	1.60396	2.06349	1.33929	1.10398	0.731476	0.577335	0.694839	0.780499	0.572435	0.54461	0.723188	1.31185	2.65209	1.27697
2277	1.96	868.601	Pos	Tier 3	Hex2Cer 32:0;O4	1.74		HexCer		2.4076	1.20032	2.07937	1.3512	0.88692	1.22626	1.4626	1.39695	1.49924	0.675545	2.16862	2.00138	1.38515	2.17789	2.77391	2.00737	0.906056	3.21002	0.708633	1.56424	0.785082	0.714571	1.17953	3.03759	2.48302	1.81287	1.34591	2.5505	1.32209	2.18525	0.48098	1.31637	1.37656	1.26594	1.21369	0.61653	1.00153	1.31754	2.54	1.43749
2305	1.99	638.573	Pos	Tier 3	Car 32:1;O	2.45		CAR		0.60395	0.397894	0.294023	2.31304	0.28151	0.154958	0.349071	0.23358	0.186854	0.353687	0.231258	0.200937	0.118492	0.157901	0.321041	0.119222	0.292542	0.141079	1.62398	0.260452	0.843783	2.18762	0.308892	1.4582	0.577717	0.617036	0.366309	1.13703	0.81318	0.89262	1.96415	1.31511	2.51284	2.67412	1.63804	2.14037	0.700006	5.78898	0.206532	1.64695
2326	1.99	824.575	Pos	Tier 3	Hex2Cer 30:0;O3	1.87		HexCer		2.45811	1.60608	1.98188	1.26356	0.99673	1.11026	1.4424	1.30842	1.67896	0.814364	1.92411	1.82246	1.34799	2.10733	2.7504	1.95001	0.926447	3.22608	0.836672	1.29866	0.796211	0.738548	1.11168	2.90751	2.55018	1.779	1.39356	2.20599	1.1394	2.52352	0.595178	1.37607	1.73735	1.35914	1.4607	0.596068	0.107956	1.26718	2.64583	1.28839
2338	1.99	379.283	Pos	Tier 3	MG 18:1	2.52		MG	MG O-18:2;O	0.680323	0.429596	0.251633	2.7778	0.251602	0.125379	0.439899	0.181868	0.198389	0.420423	0.178054	0.257079	0.139433	0.178903	0.248682	0.276186	0.378561	0.170251	1.2444	0.359979	0.809503	2.12303	0.215884	1.16727	0.803446	0.788111	0.642956	0.617917	0.788021	0.761926	2.42142	1.48725	3.26433	3.58368	2.03476	1.51469	0.399551	5.46323	0.312236	1.75958
2351	1.99	780.549	Pos	Tier 3	Hex2Cer 28:0;O2	2.48		HexCer		2.08882	1.45858	1.85624	1.14567	0.969085	1.15037	1.3075	1.38139	1.53744	0.711271	2.36712	1.55157	1.335	1.87931	2.58078	1.87269	0.918392	2.57325	0.839426	1.41637	0.708954	0.508334	1.05354	2.87534	2.28499	1.54353	1.05959	2.29933	0.925718	2.76044	0.802912	1.44051	1.90435	1.75855	1.60209	0.639499	0.971907	1.26487	2.32186	1.199
2364	2	406.369	Pos	Tier 3	WE 26:4	3.45		WE		1.15137	1.6418	1.46781	1.23745	1.02243	1.07236	1.4906	1.19165	0.865921	1.42961	1.15542	0.823536	0.463179	0.981523	0.754965	0.936418	0.78091	1.40068	0.963743	1.23799	0.628999	0.601647	1.01153	0.836342	1.2218	2.07159	1.48495	1.71462	0.970806	1.21297	1.08176	1.20763	0.978247	1.19895	1.10538	0.934627	1.58036	1.22897	1.13598	1.03809
2381	2.01	736.522	Pos	Tier 3	HexCer 32:1;O6	2.01		HexCer		2.22586	0.591306	1.8778	0.492384	0.895414	1.16197	0.597388	1.32652	1.82901	0.655776	2.36952	1.99258	1.48391	1.92312	2.57572	1.9656	1.01908	2.62798	0.7558	1.15689	0.767462	0.507045	1.19264	3.02095	2.09874	1.73795	1.21659	2.00001	1.00029	3.35864	0.785586	1.72514	2.14849	1.58631	2.04212	0.63344	1.09897	1.34908	2.49234	1.42053
2399	2.03	538.388	Pos	Tier 3	LPE 22:0	2.27		LPE	LPC 19:0 | LPA 24:1 | LPE O-22:1;O | PA O-24:1 | LPC O-19:1;O | LPA O-24:2;O	0.997283	1.16078	0.828201	1.2435	0.862946	0.928849	1.02166	0.747815	0.826805	1.18053	0.700833	0.507721	0.539959	0.92519	0.77922	0.53219	0.887772	0.628197	1.09612	0.704421	0.71211	1.14416	0.80997	0.387664	0.526912	0.438554	0.943659	1.43987	1.08109	1.18977	0.715976	1.05608	0.666858	0.525353	1.21671	1.24715	1.43885	0.684526	1.06518	0.671953
2474	2.13	539.391	Pos	Tier 3	NAT 28:5	5.84		NAT		0.752798	0.579032	0.667278	1.74481	1.00012	1.15698	0.724228	0.825423	0.583013	0.992193	0.848497	0.673143	0.451926	0.762931	0.667111	0.522412	0.881187	0.570255	0.827899	0.926592	0.823881	1.05062	1.07178	0.412496	0.41682	0.780846	0.658624	0.836106	0.752687	1.18939	0.846586	0.668999	0.423089	0.442689	1.64899	1.23195	1.69628	0.542326	0.579206	0.507824
2582	2.3	358.369	Pos	Tier 3	WE 22:0	1.97		WE		1.21519	1.08654	1.28479	0.950175	1.05671	0.972267	1.24604	1.03484	0.950223	0.835649	1.61877	1.49266	1.11339	1.25127	0.779463	2.47424	0.840309	0.896632	0.837208	0.930169	0.897159	0.512608	1.136	1.43971	1.1553	1.51755	0.81932	1.26716	0.903391	0.865284	1.12569	1.00557	1.18854	1.48998	1.36057	0.919935	1.35017	0.90029	0.91609	0.889147
2623	2.37	456.406	Pos	Tier 3	DG O-24:2	2.35		DG		0.982565	0.905069	0.887115	0.938638	1.24272	0.676226	0.900887	0.874268	1.20811	0.976264	0.846853	1.31953	0.911947	0.812881	0.928095	0.852292	1.21262	1.62281	0.773068	1.00174	1.00986	1.56592	1.69989	2.03283	0.810534	1.86343	1.08889	1.34837	1.16727	1.01979	1.30253	1.2504	0.790763	0.901493	1.55884	1.23961	1.04947	0.898804	1.07539	1.04593
2681	2.5	567.42	Pos	Tier 3	NAT 30:5	2.23		NAT		0.757511	0.727986	0.63405	0.718196	1.21878	1.26505	1.11777	1.16807	0.573213	0.418557	0.709008	0.746093	0.656837	0.81755	0.783302	0.684367	0.832899	0.454078	0.725447	1.64418	0.523037	1.65981	0.634113	2.0331	0.544257	1.29358	1.61859	0.773654	1.01759	0.820052	0.990092	0.655693	0.68985	0.76245	1.41101	1.41548	0.917131	0.627091	1.34667	0.733804
2702	2.5	579.422	Pos	Tier 3	NAT 31:6	5.98		NAT		0.65687	0.678072	0.672134	1.15236	1.43024	0.549367	0.619744	0.904249	0.587992	0.556268	0.618288	0.54067	0.872215	0.715416	0.567635	0.577532	0.628474	0.665927	0.894891	0.793119	2.04552	0.756965	1.0547	0.757192	1.09006	1.28264	1.63974	0.937526	1.04405	1.04771	0.447552	0.635332	0.811918	0.698745	1.12331	0.910086	3.27984	0.853652	1.29378	1.01685
2720	2.55	392.289	Pos	Tier 3	HC 20:1;O;As	4.88		HC		0.938949	1.11007	1.06703	2.15065	1.10119	0.848011	1.15152	1.78366	0.932842	1.03148	1.09206	1.25282	0.722745	1.25246	0.832013	0.867323	0.703706	1.43532	0.883611	0.914734	0.700639	0.743373	1.00297	1.05308	0.968927	1.33282	1.41716	1.73625	1.11939	1.26939	1.16111	1.24362	0.97912	1.39081	1.86282	1.04738	1.46821	0.821723	1.14531	1.42532
2735	2.55	804.548	Pos	Tier 3	Hex2Cer 30:2;O2	1.12		HexCer	Hex2Cer 30:1;O3	0.703476	0.902297	1.40274	2.63379	1.42821	1.16277	1.48526	1.36034	0.981865	1.17283	1.028	1.29321	1.09861	1.04266	0.952278	0.863706	0.779116	2.31337	1.08658	1.00061	1.21856	0.429259	0.68702	0.7981	1.28807	1.10689	0.860836	0.899435	0.969984	0.533636	0.857154	1.15143	0.832824	1.05906	1.25163	1.25336	1.04399	1.06403	1.42696	1.16001
2993	3.15	590.455	Pos	Tier 3	CerP 32:1;O2	1.56		CerP	LPC O-24:2 | LPE O-27:2 | LPA O-29:3	0.721164	0.838538	1.32662	1.53981	0.942299	1.11544	0.673475	0.978393	0.683986	1.02945	0.905016	0.816334	1.2101	0.931164	0.700957	0.730907	0.735204	0.719807	0.692693	1.05064	0.722862	0.695086	1.22013	0.486669	0.993209	1.50106	1.36267	2.04634	0.541895	0.85704	0.802623	0.865863	0.836753	0.960497	1.32955	1.02399	0.943487	0.572466	0.885007	0.696416
3074	3.28	777.233	Pos	Tier 3	PK 32:8;O21	1.56		PK		0.852402	0.953497	0.913944	1.06939	0.803023	0.965459	0.99968	1.06938	0.999131	1.21752	1.02679	1.3197	1.05872	1.12562	1.08865	1.06104	1.06851	0.885128	1.10455	1.00569	0.888554	0.982102	0.871866	1.76764	0.856184	1.343	1.01927	1.0201	0.892785	0.901385	1.08559	1.05005	1.07576	1.27384	0.741482	1.22735	0.712807	1.04385	1.23096	1.03158
3091	3.31	580.435	Pos	Tier 3	LPC 22:0	1.77		LPC	LPE 25:0 | LPE O-25:1;O | CerP 30:0;O3 | LPC O-22:1;O | LPA 27:1 | PA O-27:1 | LPA O-27:2;O	0.723764	0.486757	0.649552	1.30122	1.23475	0.934707	0.568602	0.730592	0.640963	0.874254	0.818739	0.491056	1.3348	0.997888	0.969544	0.668776	0.75798	0.634623	0.89456	1.77307	0.772886	0.979359	1.04113	0.56508	0.647271	1.33488	0.502873	1.06126	0.759817	1.10723	0.99076	0.743891	0.546759	0.687374	1.54356	1.00103	0.882569	0.524789	0.591934	0.645516
3094	3.29	694.482	Pos	Tier 3	LPC 31:6	1.28		LPC	LPC O-31:7;O	1.64035	0.878804	2.58744	0.477827	1.06689	1.31331	1.31351	1.85123	1.36066	1.52552	1.10352	0.993364	0.749702	1.60835	1.92658	0.913467	1.46352	1.21992	2.11329	1.21452	1.51909	0.599663	1.06118	2.81569	1.66692	0.930644	1.15736	2.13027	0.638052	1.34767	0.573849	1.26457	0.607559	0.711096	0.651697	1.39071	0.627285	2.38599	0.559816	0.687113
3129	3.33	607.454	Pos	Tier 3	NAT 33:6	5.82		NAT		0.815425	1.04683	1.32453	1.04179	1.38784	0.772724	1.07824	1.09579	1.023	0.814607	1.10793	0.970731	1.0428	1.31459	1.0649	0.904083	0.946144	0.801959	0.93985	0.885311	1.51654	0.998949	1.42066	0.645775	0.761262	1.5293	1.10064	1.13251	0.81087	1.25145	0.82286	0.701036	0.737468	0.840477	1.11643	1.21611	1.44224	1.01782	1.13846	1.08526
3140	3.32	680.475	Pos	Tier 3	HexCer 32:5;O3	2.78		HexCer	HexCer 32:4;O4 | ST 30:0;O5;HexNAc | ST 30:1;O4;HexNAc	1.07947	0.861172	2.21042	0.766838	0.916737	0.904748	1.03627	1.38752	1.46617	0.799214	0.970034	1.78442	1.60872	1.77638	1.69785	1.36958	1.68514	1.19207	1.05942	0.814445	1.03472	0.909639	0.697707	1.51351	1.94974	1.29933	1.02257	2.02622	0.71325	1.19706	0.998893	1.45264	0.87201	0.996983	0.635976	1.48751	0.842099	1.88483	0.915539	0.793193
3246	3.52	901.629	Pos	Tier 3	PI-Cer 42:5;O2	1.05		PI-Cer		1.78471	1.18781	2.36769	1.09727	1.76498	0.896739	1.2916	1.1236	2.2016	1.1436	1.12621	2.02393	1.54212	1.7149	1.90967	1.64117	1.2195	1.95111	2.10373	1.45137	1.32557	0.987947	1.13694	2.66325	1.88712	1.78275	0.97717	1.33779	0.971565	1.82998	1.39994	3.55925	1.10691	1.05949	1.08636	1.86034	0.852044	2.30445	1.11235	1.08902
3384	3.89	387.36	Pos	Tier 3	NAE 20:1;O	4.32		NAE		1.01178	1.12368	0.868069	1.28714	1.17135	0.958549	1.11665	1.22733	0.90082	1.04093	1.11867	1.16459	1.07886	1.11237	0.765257	0.962082	0.771854	1.34491	1.06981	1.15658	0.79326	0.730163	1.08658	1.20413	1.11675	1.22997	1.08581	1.68018	1.09582	1.30126	1.16894	1.1655	0.938561	1.56474	1.30155	1.15599	1.08275	0.643011	1.00689	1.27895
3398	3.89	902.567	Pos	Tier 3	SHexCer 41:5;O4	1.7		SHexCer		1.59225	0.777933	1.21316	0.846637	1.30788	0.720469	1.23813	1.07064	0.732341	1.93126	0.609139	0.916184	1.22626	1.29414	0.884375	1.18257	1.10948	1.72286	1.26467	0.467514	2.13153	1.34052	1.23146	0.901398	0.963182	1.92774	1.17555	1.40867	0.965127	0.740044	0.938525	1.21641	1.07962	1.31464	1.06284	1.00874	1.0178	1.1156	0.988398	1.45428
3425	3.92	680.477	Pos	Tier 3	HexCer 32:5;O3	5.47		HexCer	HexCer 32:4;O4 | ST 30:0;O5;HexNAc | ST 30:1;O4;HexNAc	0.669327	1.25137	1.44476	0.846744	1.34394	1.41279	1.21316	1.45331	1.08658	1.27236	0.998498	1.56286	1.08032	1.41648	2.02031	1.25098	1.56067	1.26372	1.62943	1.08662	1.0657	0.879656	1.06049	1.00405	1.65386	1.37914	1.40908	0.91973	0.774399	1.42495	0.995033	1.40129	0.735475	0.680748	0.922212	0.886215	0.580132	1.65871	0.84711	1.40236
3452	4.06	829.558	Pos	Tier 3	PI-Cer 34:1;O4	3.94		PI-Cer		0.352746	0.411188	0.510023	0.712192	0.998572	1.78	0.525812	0.92505	0.4577	0.445942	0.836336	1.00389	0.652077	3.04865	0.679086	0.338652	0.829579	0.483997	1.44806	0.559169	0.936496	0.189461	0.348474	0.87559	0.769525	0.341881	0.963173	0.25655	0.186319	1.1636	0.28012	0.207299	0.741552	0.752757	0.16752	1.14294	0.179484	0.500001	0.213317	0.724257
3481	4.06	650.455	Pos	Tier 3	LPE O-32:7	0.19		LPE	CerP 37:6;O2 | LPC O-29:7	1.07193	0.992152	2.33299	0.922579	1.09422	1.41112	0.988634	1.53471	1.39291	1.3293	1.00291	1.24487	1.28862	1.35763	2.13066	1.35155	1.04542	1.2968	1.25577	1.51331	1.08394	0.692785	0.650695	1.85769	1.3365	1.15981	0.938867	1.04551	0.76321	1.73617	0.870871	0.745557	0.781366	0.904769	0.704528	0.859849	0.632368	1.68851	0.781043	1.16075
3568	4.2	900.625	Pos	Tier 3	SHexCer 43:4;O2	2.73		SHexCer		1.22734	1.2167	2.65114	1.08101	1.4509	1.12834	1.09954	1.10695	0.95121	1.12665	0.891293	1.8917	1.05103	1.37953	3.16224	1.11131	2.08843	1.40306	2.69451	1.0147	1.48672	0.96438	0.539984	1.69182	1.90358	1.74022	0.802928	1.30588	0.798322	2.76434	1.3788	3.20122	0.983744	1.03422	1.3746	1.37996	0.634113	2.91316	1.08582	1.80811
3623	4.36	742.584	Pos	Tier 3	HexCer 36:2;O3	1.82		HexCer	GlcCer 36:1 | HexCer 36:1;O4	0.929395	1.12136	1.09565	1.21273	0.83229	1.05566	1.29558	0.883754	1.00872	1.02352	1.25868	1.21582	0.863711	1.04311	0.962321	1.11033	1.14818	1.22752	0.87103	0.827321	0.683533	0.882713	0.97498	1.19226	1.2205	1.69775	1.02231	1.50096	0.753964	1.18067	1.29059	1.12523	1.17815	1.50246	1.01678	1.012	0.966859	0.853237	1.0974	1.11151
3630	4.38	634.481	Pos	Tier 3	LPC 26:1	0.63		LPC	PE O-29:1 | LPE 29:1 | PC O-26:1 | LPE O-29:2;O | CerP 34:1;O3 | PA O-31:2 | LPC O-26:2;O | LPA 31:2 | LPA O-31:3;O	1.09244	0.728996	1.07692	1.40888	1.26831	1.04892	0.541904	0.879454	0.650443	0.679245	0.742991	0.48215	1.01625	1.21377	0.821266	0.690367	1.01605	0.766999	0.970688	0.932813	1.23408	0.831164	1.49722	0.694802	0.495514	1.41665	1.17989	0.840973	1.18947	0.846488	0.562583	0.633743	1.03617	1.01181	1.15282	1.07465	0.920961	0.630235	1.14087	1.17104
3646	4.37	609.469	Pos	Tier 3	NAT 33:5	5.66		NAT		1.03792	0.808041	0.741326	1.32531	1.32276	1.25592	0.645106	0.915437	0.563275	0.727881	0.810648	0.394878	1.1983	1.05939	0.894389	0.741469	0.702485	0.578598	1.00201	1.56946	0.777432	0.784746	1.03804	0.724545	0.71711	1.37768	0.637437	1.09741	0.889739	0.819943	0.835232	0.810156	0.858184	0.927327	1.63525	1.20004	0.917058	0.643661	0.828726	0.759564
3687	4.41	855.573	Pos	Tier 3	PI-Cer 36:2;O4	3.35		PI-Cer		1.24986	0.815891	0.735242	0.714116	1.22391	0.663359	0.76189	1.05417	0.644421	0.771066	0.936151	0.808187	1.02224	1.56939	0.761244	0.842159	1.02482	0.79295	1.07231	0.916222	1.48186	1.03871	1.1289	0.85637	0.579172	0.0972509	0.708753	0.552134	0.707657	0.72436	0.748517	0.789796	0.853528	0.786	1.0854	0.886261	1.41461	0.648616	0.545521	0.973789
3707	4.39	902.576	Pos	Tier 3	PI 38:5	0.77		PI	PI-Cer 41:5;O4 | PI O-38:6;O	0.986029	0.67664	0.864059	0.854141	0.934685	1.33659	1.07261	0.697328	1.24539	1.15811	0.720456	0.653625	1.30976	0.850761	1.14791	1.05327	0.984609	1.63668	0.834512	0.638147	0.971351	1.51714	0.862052	0.792378	1.12845	1.42082	0.693351	1.20875	0.877103	1.42968	1.03671	0.538841	1.0646	0.405495	0.890735	1.15596	1.02619	0.948164	1.19551	0.700702
3710	4.44	377.303	Pos	Tier 3	FA 22:1;O	1.89		FA	FA 22:0;O	0.784052	1.28402	0.980552	1.21709	0.904051	0.807141	1.37336	1.15412	0.94172	1.0675	1.09188	1.43416	0.744933	0.952836	1.00643	0.862923	0.676676	1.0301	1.08865	1.38744	0.703941	0.579517	0.743089	0.985122	1.27695	1.41657	0.821133	1.26555	0.84167	1.17923	0.916491	1.43921	1.35154	1.67074	1.25544	1.21418	0.967707	0.647895	1.22345	1.29571
3723	4.44	399.359	Pos	Tier 3	NA 23:1;O2	2.74		NA	NAE 21:2;O	1.19082	1.32472	0.519441	1.09213	1.80406	0.795717	1.13685	1.40501	1.05157	1.23268	1.40279	1.10901	0.919616	1.35908	0.593485	1.27874	0.463239	0.903098	1.06966	0.86184	1.47925	0.617891	1.24451	1.58667	1.38996	1.80539	0.758307	1.75996	0.463491	1.29146	0.948357	1.00399	0.983399	1.51406	1.85855	1.20531	1.75198	1.20157	1.08601	1.30417
3744	4.44	627.427	Pos	Tier 3	LPG 25:0;O	5.74		LPG	PG O-25:0;O	0.672773	0.943471	0.849217	1.23609	1.34113	0.86227	1.1187	1.14922	1.09473	0.984329	1.3561	1.28715	0.856089	0.866572	0.677175	1.20506	0.711606	0.825561	1.34463	1.15407	0.751397	0.628927	1.1675	1.136	1.16037	1.17637	0.83988	1.48141	0.902975	1.45295	1.00788	1.15575	1.12629	1.47289	1.28667	1.27162	1.22468	0.649809	0.947713	1.14602
3775	4.44	880.585	Pos	Tier 3	SHexCer 39:2;O4	3.93		SHexCer		1.34587	0.55646	0.59466	1.0384	1.25103	1.42734	0.634764	0.925473	0.689609	1.03388	0.787886	0.493571	1.34633	1.30978	0.661686	0.644318	1.01632	1.31204	1.07996	0.744293	1.09105	1.34494	1.13291	0.609067	0.505964	1.53895	1.08914	1.11774	0.473779	0.698665	1.2104	0.602021	0.529218	0.551707	1.07648	0.999665	0.906624	0.652825	0.816569	0.719977
3784	4.5	826.537	Pos	Tier 3	SHexCer 35:1;O4	2.95		SHexCer		0.936872	0.569084	0.940084	0.647096	1.06395	1.00226	0.563247	0.657091	0.427655	0.952803	0.867915	0.570491	1.10258	0.887834	0.800021	0.984255	0.93458	0.741838	1.012	0.901322	1.11496	1.06695	0.702546	0.74063	0.862516	1.54	1.48252	0.967315	0.861071	0.905607	0.751829	0.670326	0.701008	0.60275	0.888827	0.873205	1.24297	0.779552	0.962815	0.546743
3797	4.51	678.508	Pos	Tier 3	PC 28:0	1.45		PC	PE 31:0 | PA 33:1 | LPC 28:1;O | LPE 31:1;O | PC O-28:1;O | PE O-31:1;O | CerP 36:1;O4 | LPA 33:2;O | PA O-33:2;O | LPG O-30:3 | LPS O-30:1	1.35667	0.242237	0.148082	0.263785	1.68286	0.86363	0.542493	1.03633	0.705866	1.12045	0.191961	0.21556	0.870052	0.752213	1.02453	0.266695	1.28491	1.60113	1.29288	0.61676	1.0083	1.67779	0.95836	0.900605	1.57064	0.326865	0.36513	0.957165	1.21864	1.77758	1.21369	1.03405	0.656531	0.570485	1.53079	1.24058	1.05396	0.673268	0.514538	0.697687
3799	4.51	680.514	Pos	Tier 3	HexCer 33:3;O3	5.93		HexCer		1.0565	1.66843	1.48696	0.280296	2.11515	1.25512	0.608531	1.20923	0.6296	1.29332	0.197954	0.23964	0.881622	0.804288	0.970543	0.974884	1.16641	1.80489	1.35436	0.602651	1.15034	1.55204	0.763715	0.876783	1.53959	1.67145	0.552815	1.31708	1.07953	2.08905	1.55569	1.04859	0.707852	0.713643	1.57176	1.43137	1.3815	0.62919	0.681724	0.816986
3834	4.51	862.608	Pos	Tier 3	SHexCer 40:2;O2	0.96		SHexCer	HexCer 43:6;O6	0.764866	0.382136	1.17882	0.548993	0.743882	1.11066	1.01674	0.559901	1.00333	0.878624	1.0402	0.444707	0.989234	0.5738	1.02396	1.25615	1.07613	0.732294	0.988936	0.74551	1.30979	1.6874	1.1823	1.06511	0.70498	1.5096	1.45273	0.385965	1.15326	0.870662	0.824884	0.688295	0.83578	0.58391	1.05698	0.902422	0.835034	1.05565	1.0163	0.48428
3846	4.55	576.45	Pos	Tier 3	Car 24:0;O4	4.82		CAR		1.61124	2.07663	0.523968	1.00889	0.871523	0.852365	0.997187	1.60005	0.762444	1.21084	1.51961	1.04653	1.26053	2.77527	0.947066	2.29638	0.615199	0.809226	1.78953	1.19442	0.406437	0.352797	6.8224	0.593818	0.709849	0.843793	0.791376	2.13979	1.2329	1.03893	1.03436	0.764371	1.01201	2.38219	1.68094	2.22397	1.34932	0.908858	0.851885	0.904574
3871	4.58	687.544	Pos	Tier 3	SM 33:2;O2	1.11		SM		0.687817	1.0591	0.985512	0.683017	1.31529	2.08218	1.22655	0.949773	1.50998	0.832995	0.873651	0.449646	1.06025	0.845482	0.756031	0.713915	0.762147	0.992483	1.1625	0.957874	0.842122	1.38342	0.711104	1.63313	1.05175	0.589133	1.47077	0.662261	1.31063	1.46944	1.12375	1.03147	0.930473	0.943791	0.955599	1.41381	1.20192	0.93496	1.95045	0.704318
3878	4.63	379.319	Pos	Tier 3	FA 22:0;O	2.07		FA		0.753801	1.23891	0.799199	1.57989	0.72595	0.89514	1.52179	1.18348	1.11602	1.16625	1.0086	1.68944	0.737156	0.990211	0.741427	0.926993	0.67867	1.12183	1.19262	1.07165	0.732409	0.522317	0.725247	0.958813	1.34264	1.96579	1.02218	1.72381	1.23664	0.871523	1.10953	1.35679	1.24243	2.4589	0.993752	1.1346	1.06232	1.11043	1.29795	1.30039
3916	4.64	738.546	Pos	Tier 3	LPC 34:5	3.88		LPC	CerP 42:5;O3 | LPC O-34:6;O	1.04331	0.706345	0.702376	0.70668	1.17892	1.15235	0.718571	0.94756	0.614448	0.647802	0.624306	0.56503	0.639284	2.69781	0.593209	0.540348	0.576234	0.624484	0.741472	0.775163	5.60937	0.795874	0.691552	1.02762	0.619648	0.81254	1.95782	0.873179	0.593497	0.565241	0.455382	0.600545	0.793525	0.907411	0.589381	0.781044	5.53827	0.567085	1.80969	0.745375
3931	4.65	876.614	Pos	Tier 3	PS O-44:7	3.24		PS		0.826012	1.19883	1.01198	0.820622	1.08205	0.697352	0.731458	0.983491	0.981657	0.647105	1.0352	1.05797	0.938623	0.903719	0.56542	1.09972	0.734139	1.30735	1.01958	0.971052	0.791424	0.652748	1.06563	1.13793	0.750413	1.26759	0.956648	0.985536	0.684014	1.02037	0.587955	0.992943	0.914984	0.979202	1.1137	0.924781	1.1069	0.929492	0.606427	1.06312
3942	4.66	704.568	Pos	Tier 3	HexCer 33:0;O3	1.78		HexCer		0.841356	1.02219	1.16428	0.966714	1.09168	0.946114	1.11116	0.995603	1.05523	1.15729	1.10423	1.25906	0.979298	1.00076	0.981948	0.976563	1.08101	0.973513	1.0977	1.24635	0.802638	0.770592	0.873489	1.23817	0.699253	1.02979	1.20618	1.23859	0.881958	0.960075	0.905775	1.11734	1.10239	1.09668	0.904309	0.968813	0.947198	0.87509	1.07769	1.2892
3959	4.65	831.574	Pos	Tier 3	PI-Cer 34:0;O4	3.75		PI-Cer		1.17105	0.957455	0.904518	0.927524	1.04707	0.789717	0.800769	0.980816	0.8055	0.851697	1.24646	1.05573	0.94674	1.01621	1.00893	0.993239	0.997166	0.895629	1.10476	0.987308	0.976262	0.972573	1.19057	0.962748	0.902319	0.117166	0.731562	0.649722	0.826586	1.0303	0.774178	0.94782	1.01063	0.884704	1.15312	1.17184	1.03105	0.688486	0.702113	0.878418
3962	4.65	874.608	Pos	Tier 3	SHexCer 41:3;O2	0.74		SHexCer		1.10644	0.837224	0.610824	0.911486	1.10581	0.785145	0.864911	0.938329	0.860091	0.829577	1.25255	1.23922	0.952462	0.975169	0.630407	0.987376	0.607625	0.920842	1.12968	0.925389	0.65574	0.643711	1.18889	1.1544	0.974076	1.44403	0.692172	0.488177	0.592211	0.9803	0.657912	0.955796	1.06971	0.891208	1.2934	1.13469	1.13472	0.475459	0.614643	0.914939
3964	4.65	888.624	Pos	Tier 3	SHexCer 42:3;O2	0.7		SHexCer		0.897249	0.760742	1.51753	1.13174	0.674808	0.908042	0.894111	1.10865	0.984399	0.972504	1.52383	1.26509	0.92639	0.909196	1.61447	1.24269	1.6293	0.929563	1.08816	1.02575	1.41941	1.637	1.35703	0.586194	1.04597	0.148839	0.756451	0.686887	1.11273	0.950187	0.729982	0.960135	1.39895	1.13074	0.699789	1.27345	0.67091	1.27599	0.764352	1.03129
4034	4.73	427.39	Pos	Tier 3	NAE 23:2;O	1.16		NAE		0.822098	1.20027	0.674635	1.19162	1.29955	0.907212	1.13338	1.16839	0.950296	1.14806	0.965406	1.14219	1.01876	1.11384	0.521159	0.809446	0.454019	1.26182	1.11191	1.09518	0.55891	0.450841	1.03276	1.1573	1.2465	0.834684	1.01877	1.95952	0.66346	1.44278	1.27287	1.2158	0.989049	1.7065	1.26563	1.20428	1.40161	0.509871	1.13236	1.11626
4043	4.71	824.592	Pos	Tier 3	SHexCer 37:0;O2	0.37		SHexCer	HexCer 40:5;O5 | HexCer 40:4;O6	1.49402	0.57302	0.53824	0.789067	0.811139	0.938993	0.852347	0.721257	0.471948	0.760129	1.14563	0.739579	0.950487	0.898006	0.807518	1.12677	0.686199	0.560682	0.805931	0.650706	0.454555	0.753905	0.696185	0.893162	0.790145	1.36042	0.76759	0.647666	0.627447	1.31519	0.586803	0.950146	1.35287	0.986779	1.47645	0.862586	1.55809	0.642374	0.848837	0.539386
4067	4.75	857.589	Pos	Tier 3	PI-Cer 36:1;O4	3.9		PI-Cer		1.80349	0.899794	0.966015	1.51392	0.818487	1.50311	0.752459	0.868278	0.686833	0.598712	1.67519	0.44232	1.06091	1.39743	0.813443	0.460685	0.891707	0.803749	1.50718	0.836408	0.821015	0.932579	0.992505	0.451449	0.745033	1.50493	0.591908	1.11779	0.650284	1.20375	0.718332	1.04137	0.872343	0.812465	1.65554	0.973547	0.82285	0.657053	0.367626	0.808363
4071	4.78	742.539	Pos	Tier 3	PC 33:3	1.25		PC	LPC 33:4;O | PC O-33:4;O | CerP 41:4;O4	1.42008	1.68383	0.452035	0.406148	1.49312	1.15826	1.18877	0.952731	0.805897	0.845616	0.698365	0.390914	1.12706	0.814344	1.05388	0.518609	1.11138	0.819909	0.91709	0.537663	0.827152	1.22043	1.09587	0.83093	1.33805	0.359042	0.877478	0.977066	1.38823	1.88545	0.988162	0.683077	0.610175	0.578889	1.10332	1.11539	1.25296	0.759272	1.13754	0.309645
4103	4.81	1227.76	Pos	Tier 3	Hex(3)-HexNAc-Cer 34:1;O2	1.38		HexCer		0.784101	1.10481	1.01518	0.907463	0.927025	1.14849	0.967225	1.07563	1.25521	1.17884	0.935138	1.0484	1.01674	1.0384	0.864057	1.16087	1.10848	1.27456	0.909449	1.20022	0.988544	1.10929	0.836458	0.872301	0.854566	0.667414	1.11368	0.812586	1.05867	1.0119	0.943471	0.875531	0.975821	1.10228	0.799628	1.17195	0.95429	0.907838	0.880379	1.49606
4155	4.92	856.586	Pos	Tier 3	SHexCer 37:0;O4	5.33		SHexCer		1.37885	0.745383	0.693376	1.47378	1.56543	0.509644	0.946854	0.710128	0.628431	1.03245	1.0717	0.571656	0.966473	1.15824	0.98625	0.804173	0.879816	0.714777	1.09457	0.828878	1.3205	0.839895	1.1427	0.579373	0.661491	0.174755	0.675118	1.13731	0.681254	0.890648	0.752541	0.967548	0.748185	0.737756	1.19581	0.89291	0.970906	0.648652	0.705711	1.09584
4171	4.92	445.369	Pos	Tier 3	ST 29:2;O4	2.1		ST	ST 29:3;O3 | ST 29:2;O3 | ST 29:1;O4 | MG O-26:6	0.794509	1.34406	1.24067	0.612213	1.1062	0.805536	1.21443	1.06555	0.590587	0.891652	1.15061	1.24355	0.858248	0.476691	0.588465	0.827868	0.612449	1.04575	0.867549	1.08239	0.879293	0.650372	0.646734	1.39521	1.33465	0.527455	0.809319	0.66456	0.597903	0.919972	1.01458	0.910125	0.802222	0.637869	1.03526	0.784248	0.590592	0.807217	1.08445	1.90991
4200	4.94	866.63	Pos	Tier 3	PS O-43:5	3.6		PS		0.944502	0.761363	0.872519	0.89696	0.444225	0.890512	0.868691	0.81874	0.953516	0.945101	1.03307	0.848699	1.09332	0.91486	1.58137	1.52127	1.59869	0.755649	0.87449	1.49253	1.16545	0.877493	1.3633	0.514079	0.839687	1.15091	0.644894	0.989991	1.29254	0.916691	0.994867	0.964588	1.10333	1.68019	0.785924	0.923173	0.65208	0.990441	0.934881	0.965602
4203	4.94	896.54	Pos	Tier 3	SHexCer 38:3;O6	0.14		SHexCer	Hex2Cer 35:6;O5	0.852035	1.15672	0.886218	1.11397	0.88158	0.866111	1.22734	1.18568	1.04458	0.958081	1.24521	0.910401	0.867454	1.14522	0.932414	1.35017	1.19344	1.00023	1.09199	1.28561	0.645491	0.886159	1.17836	0.841595	1.22496	1.59907	0.572632	1.19996	0.805946	1.33739	1.12076	1.26692	0.955545	0.925605	1.04522	1.22899	1.22648	0.698933	0.997745	0.963619
4234	4.93	930.599	Pos	Tier 3	SHexCer 43:5;O4	1.59		SHexCer		1.44611	0.96736	0.814892	0.561346	0.989878	0.710622	0.60634	0.935936	0.730308	1.31815	0.664929	0.941353	1.11307	1.19793	0.855194	1.4339	0.909469	1.45103	0.869567	0.567155	1.77573	0.993718	1.01482	1.12052	0.77372	0.871975	1.29198	1.32021	0.986847	0.654878	1.12737	0.531559	0.65712	0.521254	1.09766	0.690049	0.876213	1.02217	1.23728	1.30724
4246	4.97	758.561	Pos	Tier 3	HexCer 39:6;O3	5.63		HexCer		1.39809	1.39063	0.881273	0.91333	0.77157	0.970965	1.62703	1.20725	1.26863	1.63161	0.972581	0.676884	1.22114	0.77895	1.1696	1.05405	1.00074	0.825753	1.07063	0.741827	0.954211	1.13091	0.903621	0.912095	0.706415	0.66801	0.765057	1.72	1.14485	1.10465	1.66541	1.27376	0.95614	0.991531	0.999258	0.969246	1.14512	1.11074	0.615177	0.847555
4306	5	826.599	Pos	Tier 3	PS O-40:4	3.54		PS		1.6782	1.87662	1.16131	1.30722	1.24009	0.85637	1.3672	1.63247	1.88453	1.22393	1.14229	1.47079	0.847838	1.51025	1.1137	0.947143	1.19111	1.82904	1.62407	0.797849	1.58868	1.69395	0.273739	1.40062	1.70951	0.928601	1.85743	1.89065	1.78867	1.00498	0.550138	1.63311	0.95556	1.0235	1.1059	1.71462	0.871171	1.10446	1.84081	1.89828
4346	4.94	820.51	Pos	Tier 3	Hex2Cer 29:2;O5	5.92		HexCer		0.84516	1.47195	1.39851	1.27323	1.79743	1.29361	1.37308	0.817779	1.34422	1.25845	1.87219	0.673579	1.40953	1.26724	0.859644	0.783111	0.960187	0.678436	1.08532	0.705566	1.15311	1.1831	0.903527	0.958704	0.975877	1.92361	1.43091	1.34822	0.917778	1.23909	1.68258	1.04053	0.625543	2.7404	1.74787	1.0183	1.80419	0.993858	1.35569	1.09751
4356	4.99	870.525	Pos	Tier 3	SHexCer 36:2;O6	0.39		SHexCer	Hex2Cer 33:6;O4 | Hex2Cer 33:5;O5	1.36778	1.59439	1.48869	1.34603	1.39409	0.671641	1.56793	1.5859	1.40011	1.20887	1.40599	1.44364	1.00921	1.01997	1.20602	1.12384	1.26194	1.51893	1.45853	0.763283	1.52583	1.26719	0.33167	1.20216	1.5474	2.18874	1.07427	1.71591	1.00241	1.1672	0.899955	1.3865	1.28217	1.415	1.04264	1.52714	1.05607	1.12888	1.22173	1.65624
4391	5.12	900.533	Pos	Tier 3	Hex2Cer 34:6;O5	1.74		HexCer	Hex2Cer 34:5;O6	1.13097	1.31834	1.51626	1.91764	1.16476	0.805674	2.13627	2.18317	1.37424	1.75171	1.97654	2.11376	1.37156	1.0072	1.56865	1.38673	1.57405	2.26401	1.81718	0.928451	1.24931	1.07891	1.03363	1.05713	1.99576	3.06984	1.06714	1.46096	1.09201	1.00136	1.04245	1.96486	1.21286	1.61144	1.20803	2.27185	0.710953	1.09673	1.70756	1.95666
4434	5.11	1026.69	Pos	Tier 3	MIPC 40:1;O2	0.76		MIPC		0.881266	0.729087	1.31955	0.924998	1.22105	1.00971	1.20268	1.00685	1.24679	0.961091	1.32298	1.11946	1.0368	0.899604	0.879365	1.31341	1.00134	1.25701	0.956127	1.02466	0.980322	0.78075	1.62441	0.802849	0.64464	1.65271	0.984371	1.44476	0.978724	0.750015	1.01581	1.08893	1.2665	1.31352	0.920255	0.850742	1.0328	0.846472	1.15908	1.57205
4471	5.12	691.567	Pos	Tier 3	PA O-36:0	4.48		PA		0.730452	1.05081	1.12383	0.621282	1.14583	1.25732	1.05813	0.917567	1.52805	0.775344	1.05319	0.933999	1.03016	0.783396	0.808641	1.18508	0.897446	1.195	0.861687	0.974914	0.731954	1.21148	1.18117	1.35609	0.616244	0.812397	1.40951	1.13706	1.40033	0.984935	1.04666	1.03894	0.950832	0.945452	0.712175	0.95465	1.02666	0.94427	1.32025	0.869099
4492	5.13	864.624	Pos	Tier 3	SHexCer 40:1;O2	1.36		SHexCer	HexCer 43:6;O5 | HexCer 43:5;O6	1.24492	0.549077	0.8713	0.935698	0.724705	1.94157	0.777065	0.945407	0.918055	0.570424	1.04952	0.433744	0.866013	1.46741	1.31033	0.639868	1.52914	0.772037	1.225	0.765653	1.40783	1.03946	1.26884	0.616016	0.959968	0.422749	1.41653	1.22704	0.988304	1.16048	0.451246	0.771079	1.1002	0.791751	0.601601	1.09715	0.836511	1.33345	1.76366	0.887105
4500	5.13	928.269	Pos	Tier 3	PIP3 21:1;O	3.73		PIP		0.863427	1.10838	0.860687	1.08742	0.849178	0.779565	0.956472	1.19402	0.962921	1.21807	1.06913	1.51281	1.11052	1.05458	1.04325	1.21012	1.06205	0.954595	1.21222	1.09335	0.771023	0.995178	0.877605	1.31466	0.807853	1.66248	0.895075	1.17075	0.778115	0.89142	1.28325	1.02034	1.23338	1.62098	0.762254	1.24186	0.730035	0.987335	1.17621	1.13698
4506	5.12	954.282	Pos	Tier 3	PIP3 23:2;O	0.21		PIP		1.38681	0.929605	1.46049	1.36554	0.714615	0.694667	1.32949	1.30178	1.3633	1.47706	1.05251	1.83757	0.982436	0.930534	1.00822	1.37939	0.914301	1.34332	1.1466	1.23284	1.46544	0.741702	0.783196	1.36818	1.09903	1.47796	0.990718	1.17202	0.67688	0.911486	1.29201	1.28474	1.50149	1.92344	0.930048	1.27786	0.705104	0.736252	1.00992	1.21468
4601	5.29	771.565	Pos	Tier 3	SM 37:4;O4	0.42		SM	PE-Cer 40:4;O4	0.739962	1.06228	1.52938	0.56115	0.843255	0.652364	1.1191	1.15445	1.26233	0.608029	1.41731	1.92408	1.02464	1.34251	1.38327	1.69454	0.881992	1.29136	1.26418	0.632822	0.958129	0.921589	0.8897	1.39588	1.57632	1.73005	0.949162	1.29944	1.49386	1.39487	0.468729	1.04998	1.40128	1.41179	0.714049	1.39373	0.951398	1.0879	0.731292	0.670444
4632	5.28	758.561	Pos	Tier 3	HexCer 39:6;O3	5.71		HexCer		1.17122	0.464545	0.511378	0.749026	1.1482	2.66865	1.0109	1.70284	1.40437	1.05358	0.772197	0.939716	1.20903	1.08566	0.879353	0.853102	1.24095	1.41347	0.899317	0.740712	0.879905	0.935484	0.894424	0.946413	0.878747	1.42255	1.4163	1.1613	1.04839	1.25557	0.820934	0.641678	0.957082	1.02086	0.785322	1.01529	1.71279	0.690508	0.5118	0.85122
4658	5.29	863.619	Pos	Tier 3	DGCC 42:11	5.62		DGCC	PG O-44:7	0.761414	1.17485	1.36413	1.11755	1.06504	0.854576	1.50781	1.24987	1.24502	1.12996	1.14831	1.50616	0.855688	0.932644	1.09251	0.957873	0.932434	1.33698	1.18933	0.981577	1.45802	0.897709	0.884195	1.16589	1.19004	1.89555	1.03138	1.52162	1.09245	1.15457	0.988267	1.23502	1.17896	1.69655	1.06848	1.22838	1.16896	0.991673	1.16972	1.33804
4671	5.29	718.539	Pos	Tier 3	PA 36:2	1.33		PA	PC 31:1 | LPE 34:2;O | LPC 31:2;O | PC O-31:2;O | CerP 39:2;O4 | PA O-36:3;O | LPG O-33:4 | LPS O-33:2	1.29568	0.705022	0.557674	0.353043	1.13015	0.593391	1.00196	0.981618	1.04666	1.15169	0.922569	0.528409	1.15974	0.816869	1.26075	0.795281	0.914118	1.65457	1.28491	0.26413	1.19047	1.05006	0.830139	0.936182	1.24194	1.67398	0.759091	1.17891	1.98156	1.47149	0.733001	0.788535	1.30108	1.55387	0.758992	1.1182	1.08236	1.23526	0.602339	0.64765
4689	5.29	829.68	Pos	Tier 3	SM 42:2;O3	1.04		SM	PE-Cer 45:2;O3	0.682763	1.18097	1.60887	0.970455	0.842075	0.667074	1.2025	1.18967	1.31159	0.968416	1.10377	1.9482	0.975386	1.08575	1.01258	1.28297	1.19752	1.13151	1.12112	1.35811	0.998494	0.622069	1.11382	1.51025	0.774475	1.55575	1.12884	1.37801	1.0025	0.920261	0.519011	1.60684	1.67569	1.92703	0.8184	1.05567	1.1074	1.11499	1.04196	1.90841
4702	5.29	860.61	Pos	Tier 3	Hex2Cer 34:2;O2	1.28		HexCer	Hex2Cer 34:1;O3	0.899406	1.23643	1.25996	1.14096	1.06953	0.997369	1.42702	1.21426	1.10629	1.07891	1.25541	1.40769	0.949847	0.94532	1.01804	1.03202	0.874728	1.21867	1.16032	0.961796	1.09893	0.852817	0.978185	1.15532	1.27228	1.83826	1.06146	1.42478	1.01556	1.10899	1.13527	1.14382	1.26702	1.57428	1.07601	1.19205	1.18866	0.899033	1.16905	1.25216
4705	5.3	890.639	Pos	Tier 3	HexCer 45:6;O6	3.7		HexCer		1.06565	0.9575	1.94153	2.5041	0.527798	0.82166	1.01349	0.715475	0.924965	0.720836	2.12184	0.800507	0.849818	1.18662	2.38534	1.46876	1.54713	1.00831	1.43453	0.907706	1.60003	0.927663	1.26032	1.06101	1.18381	1.69578	0.865909	1.45226	1.22012	1.36052	0.701646	0.960927	1.41511	1.29007	0.934492	1.09701	0.666374	1.31319	1.05809	0.995443
4708	5.3	502.448	Pos	Tier 3	DG 26:0	1.95		DG	Cer 29:0;O4 | DG O-26:1;O	0.415279	0.487206	0.505988	1.94047	2.18805	0.278051	0.537994	0.407225	0.461808	1.61096	0.384859	0.440714	0.267414	0.440029	1.32558	0.366795	0.755568	2.96681	0.408756	0.280258	0.491502	3.17125	1.66368	1.71672	3.69921	0.674803	0.394675	0.482545	0.691137	0.507206	1.74054	0.436673	0.320068	0.421345	1.20068	2.73513	0.317295	1.34688	0.389432	1.29597
4713	5.3	664.528	Pos	Tier 3	PC O-28:0	1.32		PC	LPC 28:0 | PE O-31:0 | LPE 31:0 | PA O-33:1 | CerP 36:0;O3 | LPC O-28:1;O | LPA 33:1 | LPE O-31:1;O | LPA O-33:2;O	0.877134	0.717757	0.695444	0.787667	1.68265	1.14071	0.562857	0.832025	1.0571	0.674031	0.777962	0.446657	1.3723	0.919946	1.22855	1.61849	0.684225	1.01226	1.18782	1.14316	0.767659	1.2382	0.985702	0.732757	0.888097	1.3638	0.863211	0.904337	1.08507	0.689673	0.513608	1.08448	0.885718	0.696094	1.1249	0.86515	1.12498	0.823972	0.900465	1.24969
4720	5.29	854.576	Pos	Tier 3	PI 34:1	0.82		PI	LPI 34:2;O | PI-Cer 37:1;O4 | PI O-34:2;O	1.83523	0.624376	0.498724	0.817518	1.00586	0.651531	0.668597	1.03067	0.817545	1.45598	0.53769	0.844233	1.20374	0.928635	0.968938	1.50708	1.14803	1.36033	1.02201	0.485159	1.53726	1.28159	1.32387	1.01377	0.756888	0.454292	0.798154	1.20606	0.95167	0.989226	1.12002	1.12806	0.646583	0.54579	1.18722	1.00549	0.78755	1.24039	0.594863	1.16051
4739	5.3	744.555	Pos	Tier 3	PA 38:3	1.75		PA	PC 33:2 | LPC 33:3;O | PC O-33:3;O | CerP 41:3;O4 | PA O-38:4;O	0.782531	0.507539	0.415578	0.327905	1.50757	1.05833	1.18529	0.636909	1.00967	1.00799	0.485912	0.573342	1.40464	0.522873	0.787854	0.683289	0.82775	0.968885	0.917526	0.394131	0.993123	1.63095	0.72164	0.978393	0.844472	0.263307	1.05878	1.1213	1.40296	1.51503	1.2445	0.66246	0.764688	0.711291	0.888645	1.14561	1.59981	0.741477	1.38493	0.481308
4753	5.3	906.598	Pos	Tier 3	Hex2Cer 38:6;O3	5.05		HexCer	SHexCer 41:3;O4	0.949556	1.25868	1.29735	1.19585	0.828938	0.96373	1.16449	0.797777	1.0574	0.934751	0.967466	1.11895	1.00079	1.20179	1.57287	1.08735	0.968311	1.08781	1.05897	0.996218	0.980017	1.2151	0.811534	0.952216	1.40586	0.637457	0.803021	1.3073	0.694658	1.05157	1.24247	0.976597	0.95085	0.741759	1.42758	0.916584	0.921835	1.20243	0.695772	1.16275
4754	5.3	908.604	Pos	Tier 3	PS 44:6;O	3.37		PS	PG 44:8;O	1.01214	1.13361	1.06723	0.998133	0.913302	1.01869	1.07115	0.686985	1.05645	0.854759	1.08558	0.962159	1.06232	1.4385	1.35023	1.38479	0.920306	0.950079	0.965426	1.03321	0.969195	1.15003	0.902083	1.0241	1.17452	0.557683	0.938728	1.11443	0.864879	1.02207	1.09313	1.04412	0.88993	0.721437	1.33497	0.762085	0.898061	1.11149	0.722134	1.05683
4803	5.36	426.359	Pos	Tier 3	DG O-22:3	2.85		DG		1.43014	1.67784	0.919561	1.21264	0.993972	0.880189	1.34612	1.23712	1.15602	1.23493	1.18833	1.27087	0.894231	0.519535	1.13043	1.02412	0.794431	1.1765	1.11624	1.09861	1.43069	1.13314	0.904573	1.00303	1.17623	1.41904	1.02352	1.56646	0.734091	1.08138	1.19723	1.27994	1.25696	1.76966	1.05023	1.10441	1.11693	0.764739	1.13364	1.31884
4814	5.32	631.482	Pos	Tier 3	PE-Cer 32:2;O2	0.98		PE-Cer	SM 29:2;O2	1.50748	1.15612	1.30116	0.985002	1.35343	0.619023	1.40503	1.2481	1.14849	1.11173	1.39754	1.55693	0.930599	0.933644	0.860249	1.09898	1.15605	1.40489	1.18069	1.21927	0.726275	0.628136	0.753725	1.09466	1.18683	1.34959	1.06565	1.39798	0.821614	1.37317	1.33398	1.03473	1.24084	2.05483	1.18953	1.0734	1.19279	1.11948	1.2379	1.11796
4815	5.32	645.497	Pos	Tier 3	SM 30:2;O2	0.54		SM	PE-Cer 33:2;O2	0.707466	0.893036	2.10892	1.02129	0.852726	1.12209	1.40594	1.24373	1.25976	1.18137	1.68843	1.64558	0.799957	0.933518	1.82816	1.34232	1.77118	1.40235	1.35384	1.13149	1.51277	1.44332	0.975763	0.598359	1.25487	3.76095	1.05474	1.62371	1.62825	1.17033	1.4316	1.13421	1.39712	1.97387	0.87221	1.28299	0.740301	1.51803	1.15265	1.10862
4836	5.31	930.609	Pos	Tier 3	PI 40:5	2.37		PI	PI-Cer 43:5;O4 | PI O-40:6;O	1.98947	1.05972	1.05121	0.821145	0.920181	1.20171	0.634156	0.867423	0.805221	1.02791	1.04073	0.662559	1.106	1.53947	1.00236	0.994994	0.838149	1.25992	1.11205	0.6909	1.61748	1.53102	0.911683	0.847877	1.11582	0.46926	1.19538	1.15036	0.976263	0.810874	1.2751	0.72491	0.676296	0.580574	2.00811	0.757111	0.69547	1.3552	0.551642	1.1194
4840	5.31	932.615	Pos	Tier 3	SHexCer 43:4;O4	2.61		SHexCer		0.946186	1.02475	1.16469	0.897209	1.10526	1.42853	0.750223	0.823928	0.818778	1.03871	1.19694	0.715165	1.02997	1.37996	1.06804	0.824722	0.961791	1.18285	1.2149	0.676717	1.76444	1.29008	0.89631	0.762306	1.22894	0.587335	0.895922	1.33832	0.857906	0.912364	1.30936	0.730742	0.980759	0.688836	2.17208	1.02121	0.759878	1.41127	0.620137	1.08946
4843	5.31	939.523	Pos	Tier 3	MIPC 32:5;O3	4.58		MIPC		0.995647	1.21761	1.20643	1.05493	1.08046	1.19915	1.37717	1.02985	1.04892	1.06768	1.11176	1.28073	0.961856	1.12052	1.01473	1.04867	1.03285	1.21856	1.14997	0.937525	1.22483	1.04201	0.959025	1.21545	1.34278	1.8695	1.09994	1.51668	0.981102	1.19683	1.18537	1.18962	1.23585	1.35638	1.20195	1.20808	1.34583	1.11324	1.02999	1.30995
4896	5.36	710.499	Pos	Tier 3	PG 30:1	2.71		PG	LPG 30:2;O | BMP 30:1 | LPS 30:0;O | CerP 36:1;O6 | PS O-30:0;O | PG O-30:2;O	1.02799	0.634265	1.84366	1.17351	1.01297	1.02894	1.07471	0.960663	0.580349	0.90977	0.845887	2.04242	0.845091	1.38432	1.71725	2.12423	0.896987	1.30271	1.45131	0.8573	1.42566	1.0584	1.32166	1.81386	0.997925	0.984294	1.47314	1.20083	1.18642	0.713454	0.977005	0.676241	0.664048	1.20878	1.01572	0.648874	1.20857	1.06757	0.853721	1.26362
4909	5.38	1112.76	Pos	Tier 3	MIPC 45:1;O3	1.54		MIPC		0.656092	0.764791	2.54683	1.68343	0.639624	1.02972	0.815469	0.739562	0.724182	0.97256	1.09202	2.3075	0.584588	1.27151	1.13759	1.78621	0.974633	0.975308	1.40675	0.745917	1.44709	1.61879	1.27132	0.968526	1.33699	1.11702	1.08946	0.840574	1.26651	0.755866	0.64684	0.689848	0.772956	0.781893	0.593642	0.773507	1.11497	0.798424	0.696969	1.16624
4915	5.39	417.373	Pos	Tier 3	ST 28:0;O3	1.07		ST	ST 28:1;O2 | PR 28:3;O2	0.710741	0.712522	1.57279	0.490766	0.63553	0.496774	1.19797	0.765893	1.03137	1.10771	0.918162	1.33279	0.84121	1.18787	1.78329	0.813866	1.41268	0.364417	0.896945	0.620653	1.32257	1.1247	0.806845	2.52668	1.62882	0.582866	0.645119	1.11947	0.780221	1.20875	0.820705	1.33715	0.787347	0.524499	1.66804	0.910622	1.22662	1.68644	1.12427	1.68085
4918	5.38	528.463	Pos	Tier 3	DG 28:1	2.34		DG	Car 24:0;O | Cer 31:1;O4 | Cer 31:0;O5 | DG O-28:2;O	0.290809	0.341177	0.368778	1.07228	2.10242	0.273618	0.694678	0.33442	0.336578	1.57599	0.415525	0.436827	0.303751	0.371914	1.21773	0.396022	1.07172	2.42279	0.478195	0.318339	0.405615	0.333575	1.06936	1.6239	3.10968	0.627479	0.325708	0.465772	0.724664	0.696708	2.66578	0.360367	0.356637	0.448993	1.7056	3.41363	0.33342	1.71918	0.362121	1.21497
4927	5.38	695.489	Pos	Tier 3	PG 30:0	4.06		PG	LPG 30:1;O | BMP 30:0 | PG O-30:1;O	0.754417	0.843615	2.08734	1.30745	0.953159	1.02081	0.717129	1.02413	0.735667	1.0599	0.938197	2.08716	0.798596	1.55353	1.74436	2.10019	1.22783	0.959314	1.15842	1.00332	1.46073	1.44887	1.28318	1.96882	1.19568	1.08248	1.88842	1.14084	0.977588	0.909079	0.712849	0.899234	0.603478	0.730736	0.959816	0.974907	0.93716	1.061	0.840534	1.6637
4936	5.37	734.514	Pos	Tier 3	LPC 34:7	3.14		LPC	PA O-39:8	0.637067	0.65763	1.56208	0.985569	1.10347	1.29282	0.653351	1.00682	0.65651	1.24775	0.708066	1.34064	0.960387	0.954881	1.57487	1.21561	0.988204	0.911204	1.44653	0.890589	1.23395	0.986224	1.20603	1.01104	1.3476	1.53057	1.24472	1.61058	1.1655	0.726159	0.594862	1.12372	0.619043	0.821961	0.513545	1.42375	1.15208	0.764727	0.92069	0.940786
4939	5.36	748.521	Pos	Tier 3	HexCer 33:2;O6	1.16		HexCer		0.247235	0.288196	2.28305	1.42912	0.769265	1.10352	0.301706	0.772905	0.267932	0.99867	0.71667	2.68599	0.62892	1.27588	1.91414	1.88961	0.903023	1.19661	1.41291	0.789743	1.51186	1.50028	1.2264	1.64301	1.55827	1.06829	1.37104	0.547009	1.19204	0.438572	0.462562	0.468464	0.445701	0.55914	0.396724	0.471562	0.940234	0.814064	0.966731	1.13811
4946	5.34	762.529	Pos	Tier 3	PS 34:1	0.71		PS	PG 34:3 | LPG 34:4;O | BMP 34:3 | LPS 34:2;O | CerP 40:3;O6 | PS O-34:2;O | PG O-34:4;O	0.680563	0.525756	2.11186	1.20666	0.858842	1.0211	0.262126	0.906043	0.480723	0.937031	0.756779	2.44303	0.684771	1.58189	1.76612	2.58121	1.08799	1.04463	1.15605	0.806795	1.53043	1.72168	1.68768	1.92193	1.48283	0.975102	1.78986	1.09257	1.51037	0.410007	0.316046	0.399883	0.66786	1.18237	0.202071	0.645381	0.899337	0.893072	0.848541	1.1729
4947	5.34	763.532	Pos	Tier 3	PA 41:6	5.91		PA	PA O-41:7;O	0.591627	0.695711	1.95858	1.26612	0.639464	0.928075	0.909163	0.716797	0.402686	0.999525	0.681047	2.14619	0.679435	1.57393	1.75946	2.11874	0.921446	1.24383	0.979183	0.853417	1.61722	1.75254	1.65954	1.75076	1.38949	1.07759	1.8136	1.21436	1.57223	0.395748	0.308219	0.530702	0.715098	0.742009	1.03977	0.678911	0.914938	0.797484	0.866294	1.23145
4968	5.39	540.5	Pos	Tier 3	Cer 33:1;O3	2.08		Cer	Car 26:0 | Cer 33:0;O4 | DG O-30:2	0.919701	1.07207	0.658093	0.66029	1.02075	0.795665	0.7957	0.574419	1.44428	0.936255	0.688872	0.473854	0.769941	0.66123	1.19882	1.22874	1.16835	1.3809	1.14246	1.68028	1.32821	1.01544	0.562065	1.58283	1.3747	1.83235	0.58316	1.37501	0.752627	1.16751	1.27199	0.754045	1.09264	0.991514	1.05797	1.24316	0.607026	1.03221	1.1433	0.969424
5021	5.4	852.615	Pos	Tier 3	PS O-42:5	4.62		PS	PA 45:6;O | PG O-42:7	1.59659	0.243126	0.781937	0.962757	1.138	0.911698	1.11223	1.01712	1.22089	1.1255	1.10189	1.29674	1.00849	1.43556	0.822218	1.2983	0.826298	1.1977	0.816079	1.02011	1.04519	1.14489	0.997027	1.3512	1.03469	1.50162	1.32973	1.28714	0.744689	0.919174	1.12579	1.19155	1.14437	1.43313	1.08789	1.05398	1.14025	0.739896	1.21977	1.33659
5022	5.4	853.62	Pos	Tier 3	PI O-36:0	3.59		PI		1.45796	1.63034	1.20194	1.22213	1.06206	1.05322	1.35942	1.3971	1.68672	1.41443	1.31097	1.39594	1.06431	1.43155	1.39857	1.37107	1.40551	1.50481	1.35536	1.05049	1.76276	1.49569	1.11284	1.24889	1.3007	0.766934	2.11736	1.66937	1.19533	1.07202	1.07882	1.38938	1.00428	1.30299	1.04226	1.44421	1.10263	1.43848	1.5935	1.74437
5058	5.42	866.63	Pos	Tier 3	PS O-43:5	3.74		PS	PG O-43:7	0.206438	0.230847	1.8664	1.00128	0.675317	1.08675	0.30581	1.10871	1.23352	0.305618	1.15175	1.18621	1.15925	1.11875	0.214962	1.30791	0.216029	0.222496	0.213357	1.10681	1.88956	0.96234	0.988492	0.678702	1.11162	1.89186	1.2202	1.07409	1.55085	0.92364	1.12435	1.07248	1.29518	1.50413	0.589162	1.04745	0.58444	1.47989	1.02528	1.06793
5199	5.55	840.624	Pos	Tier 3	HexCer 41:4;O5	5.78		HexCer	HexCer 41:3;O6	1.85457	0.783222	1.0228	1.87297	1.1187	2.31354	1.19037	0.712533	1.0885	1.16064	0.964805	0.617149	0.90789	1.30625	2.40934	0.987361	1.30121	0.629374	0.824395	0.560559	1.81539	1.25207	0.811208	0.320279	1.32265	0.725489	1.00884	0.414142	1.1154	1.52606	1.10687	0.714922	0.882636	0.852337	0.600813	1.11279	0.340535	1.14143	0.341913	0.674974
5232	5.53	830.564	Pos	Tier 3	Hex2Cer 32:3;O2	2.23		HexCer	Hex2Cer 32:2;O3	0.854545	1.34329	1.0856	1.34818	0.998022	0.77597	1.39832	1.17349	0.712005	1.19437	1.07203	1.10237	1.03843	0.979027	0.943037	1.02154	1.12123	1.02474	1.24606	1.07687	0.973021	1.03819	0.655494	0.864784	1.12291	1.8734	0.881991	1.41352	0.772882	1.1481	1.40941	1.03438	1.10943	1.29354	1.05692	1.21192	0.84487	0.814377	1.16892	1.18018
5265	5.57	892.647	Pos	Tier 3	PS O-45:6	4.43		PS	PG O-45:8	0.913629	0.74515	1.72828	1.54878	0.627993	0.639413	0.562048	1.01979	0.806003	1.2739	1.16463	1.35318	0.999385	0.928671	1.68794	1.48554	2.16036	0.995172	0.632281	1.02394	1.91929	1.33778	1.53161	0.889289	0.980098	1.49006	1.30971	1.2558	1.23733	0.713944	0.784212	0.789436	1.27762	1.23794	0.537111	1.13635	0.920554	1.56374	1.2755	1.59337
5316	5.73	795.575	Pos	Tier 3	PG 36:0;O	0.31		PG	LPI O-33:1	1.18269	0.799152	0.726	0.597532	1.34927	2.06879	0.790222	1.13507	0.979726	0.469858	0.880611	0.431318	0.705272	1.93229	0.730156	0.999426	0.687471	0.783365	0.993142	0.588808	1.18168	0.963474	1.10598	1.45557	1.18989	0.437473	3.35523	0.382613	0.890355	1.5275	0.33264	0.662044	0.69283	0.714451	0.895232	1.23451	0.337438	0.318236	0.352531	0.7533
5323	5.73	852.623	Pos	Tier 3	HexCer 42:5;O5	3.54		HexCer	HexCer 42:4;O6	0.935427	0.709508	0.76803	1.34257	1.17203	1.39803	1.24925	0.989924	0.861869	0.924596	0.558282	0.541871	0.983719	1.06093	0.908136	0.516735	0.719705	0.815524	1.23966	0.410096	1.033	0.855395	1.18514	0.940817	1.19024	0.487517	1.37826	1.28528	0.813119	1.35233	1.05965	0.876371	1.03405	1.02073	1.17663	1.07059	1.00032	0.781533	1.03261	0.80083
5336	5.71	536.505	Pos	Tier 3	Cer 34:1;O3	2.43		Cer	Cer 34:2;O2	0.92936	1.17774	1.24906	0.974187	0.965452	0.946392	1.14972	0.979512	1.01902	1.09705	1.22201	1.40276	0.990611	0.63324	0.772735	1.04116	0.81953	0.788664	1.04153	1.51513	0.814581	0.79433	1.16206	1.5199	0.709032	1.4698	1.07281	1.20566	0.820318	0.944715	0.994597	1.08825	1.01966	1.22669	1.06246	0.849595	0.833302	0.855566	0.964037	1.28421
5341	5.72	651.463	Pos	Tier 3	LPG 28:1	4.76		LPG	PA 31:0;O | PG O-28:1 | NAT 31:2;O4 | LPG O-28:2;O	0.657514	0.780072	1.6452	1.38177	0.957597	1.42985	0.931452	0.965431	0.827394	1.24223	1.00539	1.3621	1.2007	1.15627	1.77929	1.55728	1.03031	0.932771	1.79612	0.952771	1.27771	1.05944	1.55051	1.58619	1.28115	1.01447	1.02107	1.51702	0.967034	1.70249	0.667492	1.43787	0.774925	0.779782	1.07833	1.13212	1.03471	1.39878	0.833016	1.24916
5350	5.71	778.586	Pos	Tier 3	HexCer 39:5;O3	4.32		HexCer	HexCer 39:4;O4	0.823363	0.886046	0.708529	1.23836	1.17361	0.92757	0.973141	1.009	1.02537	0.885886	1.28873	0.967771	0.785841	0.897383	0.870892	0.961298	0.962882	1.32092	1.00747	1.0528	0.916268	0.839258	1.21458	0.862409	0.769684	1.80587	1.21391	1.38331	0.946337	0.971601	0.930389	1.15167	1.33939	1.38465	0.951872	0.931445	1.02109	0.989857	1.12542	1.47686
5379	5.73	660.469	Pos	Tier 3	HexCer 29:2;O4	0.86		HexCer	HexCer 29:1;O5	0.568724	0.565185	0.587491	1.28935	1.09606	0.949829	0.301609	0.734339	0.587075	1.11566	0.774923	0.650015	0.650121	1.23352	2.43622	1.85734	0.940981	1.02902	1.50927	0.829368	1.38179	1.1691	1.05209	1.57494	1.65345	1.25119	1.12973	1.17611	0.883905	1.39203	0.459355	1.25284	0.732993	0.689686	0.614164	0.841876	0.894663	0.987848	0.957901	1.29108
5424	5.74	660.134	Pos	Tier 3	PK 30:13;O17	3.29		PK		0.62556	0.540238	2.25304	1.22754	0.963945	1.1443	0.293065	0.764844	0.610873	1.0644	0.708929	1.88507	0.705217	1.42556	2.21539	2.0386	0.830209	0.993973	1.30983	0.930386	1.37866	1.33194	1.32185	1.66131	1.64722	0.936398	1.52401	0.990037	0.844454	1.12844	0.644601	1.27543	0.694238	0.500857	0.57925	0.752357	0.8243	1.17641	0.936276	1.30342
5443	5.74	980.682	Pos	Tier 3	PI 42:2;O	2.64		PI	PI-Cer 45:2;O5	0.654531	0.606321	2.2384	1.15945	0.919114	1.03946	0.261132	0.768972	0.587165	1.13629	0.760339	1.8589	0.694242	1.29651	2.47359	2.0758	0.944786	1.04504	1.23665	0.813773	1.51789	0.92834	1.27715	1.72645	1.79106	0.746616	1.70888	1.01149	0.963854	1.28226	0.707086	1.13442	0.590618	0.619616	0.699811	0.85469	0.823833	1.10168	0.958307	0.731496
5447	5.74	1067.68	Pos	Tier 3	MIPC 41:4;O3	0.35		MIPC		0.799014	1.20069	1.32008	1.7217	0.654067	1.13428	1.60619	1.13928	1.18512	1.23468	1.29362	1.42721	0.842667	1.19468	0.881395	0.890641	1.09483	1.27166	1.19447	1.26708	0.730265	0.565163	0.606629	0.726169	1.1908	2.61709	0.956629	1.69352	0.851943	1.46178	1.40758	1.37196	1.54822	1.91457	0.662825	1.2873	1.03461	0.731031	1.48523	1.34395
5467	5.73	749.62	Pos	Tier 3	SM 36:0;O3	4.13		SM	PE-Cer 39:0;O3	0.970622	1.37948	1.02057	1.11926	1.05677	0.99076	1.64073	1.08761	1.07939	1.27727	1.19028	1.25375	1.11075	1.14746	1.1635	0.936378	0.617994	1.17857	1.24582	0.971059	0.862882	0.990313	0.841914	1.05806	1.37871	1.65422	1.00778	1.28789	0.783652	1.08407	1.30785	1.46177	1.2192	1.79209	0.851594	1.06522	0.944502	0.795617	1.11501	1.44962
5480	5.73	946.664	Pos	Tier 3	Hex2Cer 42:6;O2	3.01		HexCer		1.01578	0.870868	1.68493	1.55482	0.79769	1.15254	0.933008	1.00325	0.828563	0.979015	0.986085	1.72377	0.966169	1.21608	2.43177	1.82987	0.955504	1.18819	1.79337	1.10209	1.19748	1.20159	1.16831	1.49098	1.22274	1.35164	1.23517	0.995931	0.919143	1.73358	1.18097	1.37959	0.770883	0.974247	0.814837	1.04094	0.68967	1.63917	0.843361	1.50806
5517	5.75	705.582	Pos	Tier 3	PA O-37:0	3.66		PA		0.902191	1.13893	1.07508	0.941717	1.00411	0.917073	0.911047	0.913794	1.22682	1.00992	1.00554	1.0025	1.06664	1.11049	0.835499	1.20605	0.974484	1.04847	0.914426	1.22066	1.03294	0.918564	1.1995	1.03666	0.802181	0.899643	1.3595	1.18603	1.14931	0.890148	0.982106	1.15995	1.09595	1.17848	0.879584	0.842799	0.896869	0.91895	1.12095	1.18005
5530	5.74	1066.35	Pos	Tier 3	CoA 21:5	1.16		CoA	PIP3 33:8	0.724022	1.05643	1.19897	1.17549	1.07311	0.84862	1.25637	0.951588	1.39168	1.12015	1.06144	1.09743	1.05287	0.985776	1.05582	1.22543	1.06106	1.05841	0.987508	1.22818	0.857203	0.800794	1.00622	1.13536	0.879458	1.37759	1.17982	1.19388	0.969952	0.939079	1.15304	1.31925	1.09514	1.49867	0.896698	0.964893	0.923932	0.814728	1.13962	1.27236
5576	5.76	842.63	Pos	Tier 3	PA 44:4;O	3.41		PA	PS O-41:3 | PG O-41:5	1.02641	0.0891086	1.98295	1.05178	1.16866	1.27832	1.39266	0.991911	1.31376	1.19219	1.16268	1.12236	0.961597	1.14714	0.780842	1.33125	1.58497	1.25036	1.03734	1.00475	2.17872	1.69456	0.89918	0.570391	1.32016	2.77965	1.21415	1.24686	1.64416	1.07877	1.36485	1.18909	1.48713	1.51126	0.543915	1.17777	1.02543	1.56935	1.11793	1.10459
5582	5.75	959.672	Pos	Tier 3	PI-Cer 45:5;O3	2.61		PI-Cer		0.609043	0.574281	2.38999	1.24898	0.891718	1.36026	0.330323	0.827705	0.949949	1.20187	0.884507	1.83102	0.682023	1.23068	2.35051	1.75464	0.985749	1.05236	1.465	0.819294	1.3261	1.21627	1.22205	1.44278	1.78091	0.974524	1.13671	1.16874	0.800839	1.142	0.900345	1.3594	0.799312	0.760406	0.745164	0.843649	0.873108	1.05563	0.932651	1.26669
5628	5.74	899.639	Pos	Tier 3	PG 44:4;O	2.41		PG		0.948326	1.23466	1.12275	0.88368	0.924232	0.79738	1.20825	1.14617	0.906648	1.0146	1.0404	1.09253	0.829797	1.0522	0.862974	1.35928	0.843832	1.15317	1.09008	1.06874	1.07087	0.76458	0.774419	1.25772	1.24755	1.62821	0.936355	1.07822	1.08337	1.27081	1.17634	1.08098	0.983357	1.57344	1.23601	1.00064	1.02673	0.796661	1.01365	1.02775
5663	5.76	908.614	Pos	Tier 3	SHexCer 41:2;O4	1.87		SHexCer		1.11882	0.836917	1.12125	1.74062	1.53948	0.907845	1.6643	0.492455	0.612837	1.44416	0.913231	0.508241	0.963467	1.20998	1.91387	1.04981	0.858033	0.755585	0.887088	0.894073	1.23615	1.19797	0.745919	0.497032	1.25698	0.476042	1.0609	1.69335	0.578988	1.15216	2.20924	0.703753	0.845809	0.735101	1.76429	0.92421	1.09305	0.831502	0.751256	1.20177
5691	5.89	736.567	Pos	Tier 3	CerP 43:5;O2	4.75		CerP		1.69619	0.861262	0.628704	0.743068	1.14555	0.90415	1.06449	1.10659	0.902377	1.75921	0.777772	0.448076	1.06494	1.01542	1.15817	0.618532	1.18417	1.28978	1.03606	0.571661	1.28694	0.888411	0.855002	0.628628	1.11589	2.51715	0.677154	2.09924	1.19986	1.1195	1.17528	1.21637	1.17012	1.53731	1.11789	0.918222	1.41425	1.09444	0.730542	0.818666
5698	5.87	794.565	Pos	Tier 3	Hex2Cer 29:0;O2	3.72		HexCer		0.88573	1.10446	1.4367	1.04929	0.793506	0.786868	1.37939	0.922891	1.14837	0.939318	1.0104	1.30259	0.732313	1.05274	1.03108	0.919497	1.01414	1.25466	1.08496	0.96873	1.15197	0.839063	0.730296	0.989172	1.32217	1.68559	1.10419	1.27703	0.905382	1.16513	1.23975	1.25804	1.16552	1.60044	0.973058	1.26898	1.01967	0.901409	1.19342	1.19829
5747	5.9	661.529	Pos	Tier 3	PE-Cer 34:1;O2	2.2		PE-Cer	SM 31:1;O2	0.744152	0.976081	0.965527	1.07412	1.21924	0.94735	0.876564	1.02974	1.32932	1.20897	0.847024	1.17457	1.01506	0.725438	0.981289	0.933955	1.15774	1.05129	1.11372	1.06079	0.966206	1.11378	1.27932	1.06736	0.846345	1.1646	0.935696	0.849136	1.20514	0.702989	1.13364	1.11366	0.863012	1.14387	0.970565	0.842445	1.11156	1.09972	1.17196	1.2998
5766	5.89	822.531	Pos	Tier 3	PS 39:6	3.85		PS	PG 39:8 | PS O-39:7;O | PG O-39:9;O	1.21831	1.36236	1.10114	0.937211	1.03764	0.935098	1.15749	0.997591	1.197	1.19985	0.733271	1.16645	0.988064	1.17016	0.920313	0.921764	0.968331	1.19507	0.913441	0.962178	1.146	1.29498	0.770826	1.08894	1.20813	2.03725	1.21853	1.5489	1.08697	1.16227	1.4614	1.44271	1.06965	1.58774	0.944697	0.994022	0.889119	0.886827	1.39752	1.0912
5798	5.91	936.656	Pos	Tier 3	PI 40:2	2.47		PI	PI-Cer 43:2;O4 | PI O-40:3;O	0.499658	0.558735	0.5493	1.27794	1.11944	1.14005	0.519412	0.501301	0.636592	1.51963	0.810603	0.915585	0.663048	1.38855	2.66412	0.933091	0.982883	0.846823	0.826289	0.811655	1.42375	0.302567	1.07016	0.280426	1.75804	0.396843	0.324379	0.364468	0.294167	1.65422	0.938383	0.287846	0.799841	0.705294	0.254543	0.967548	0.468563	1.33945	0.322355	1.61613
5836	6.01	703.577	Pos	Tier 3	SM 34:1;O2	2.4		SM	PE-Cer 37:1;O2	0.84404	1.18603	1.12378	1.1059	1.40268	1.02075	0.925767	1.08175	1.13033	1.10775	0.998402	0.939044	1.26514	0.976502	0.930601	0.924949	0.832849	1.07066	1.01991	1.14569	1.02544	0.902224	1.02966	1.11169	0.838957	1.64752	1.23593	0.946469	1.0738	0.943611	1.56605	1.04351	0.996588	1.26665	1.04743	0.889833	1.24112	0.678614	1.41952	1.08584
5842	5.97	731.598	Pos	Tier 3	PA O-39:1	4.67		PA		0.73342	1.40637	1.2982	0.999394	1.29736	0.856455	1.38094	1.08109	0.904387	1.29532	1.13378	1.43547	1.1418	0.812292	1.02669	1.29518	1.08389	1.10411	1.09875	1.37012	0.926385	0.823188	0.865878	1.50471	0.685692	0.901366	1.59328	0.668863	1.05171	0.867853	1.1706	1.06366	0.908987	1.02396	0.965289	0.720192	1.06826	1.093	1.23107	1.16859
5877	5.98	867.643	Pos	Tier 3	PI-Cer 39:1;O2	0.05		PI-Cer		0.875389	1.11366	1.1129	1.27904	0.558842	1.34326	1.11898	1.08972	1.16012	0.889869	1.57116	1.07874	0.99567	1.03105	1.63726	1.03647	1.62532	1.13172	1.17804	1.0616	1.68455	1.33158	0.977621	0.543155	0.967602	1.59794	0.816665	0.170943	1.37649	1.13031	1.06475	0.903413	1.35896	1.50776	0.593854	1.1136	0.58201	1.52674	0.810188	0.995427
5878	5.97	868.646	Pos	Tier 3	PS O-43:4	4.48		PS	PG O-43:6	0.927331	1.07818	0.432658	1.03802	0.589978	1.12147	1.0597	0.955865	1.19868	0.791235	1.78923	0.906556	0.993587	1.06128	1.43884	2.0596	1.46771	1.14281	0.980762	1.28396	1.74713	1.26258	1.40533	0.6036	0.852828	1.13592	0.988301	0.986824	1.4771	1.00009	0.937445	0.876994	1.32421	1.48502	0.64902	1.01978	0.545396	1.48344	0.851619	0.99615
5885	5.98	914.643	Pos	Tier 3	SHexCer 44:4;O2	4.8		SHexCer		0.630252	0.556282	0.995512	1.09379	1.16644	1.2064	0.454955	0.756365	0.678757	1.24607	1.23143	1.63395	0.680688	1.19303	2.52211	1.62833	0.897353	0.970386	1.26694	0.665778	1.32542	0.992205	1.13793	1.66695	1.071	1.04046	0.903936	1.1136	0.7632	1.9397	1.16914	0.999954	0.869376	0.756331	1.11037	0.955261	1.0493	1.18427	1.0021	1.27584
5963	6.02	791.58	Pos	Tier 3	PG 37:1	0.37		PG	PG O-37:2;O	0.758976	0.774859	0.692596	0.565898	1.15265	0.82595	0.580491	0.846895	1.0452	1.04254	1.05962	0.995128	1.17179	1.70041	0.703618	0.961319	0.883057	0.845361	0.898074	1.12668	1.56422	1.22828	1.01971	0.913852	0.58154	0.417255	2.25729	0.503648	0.955738	0.444512	0.88568	1.05231	0.887377	0.888223	0.843099	0.996246	1.35522	0.766598	2.05023	1.14454
5970	6.01	818.608	Pos	Tier 3	PC O-40:7	3.23		PC	PE O-43:7 | PA O-45:8	1.28258	0.979326	1.36771	1.20609	0.887859	2.32457	0.669884	1.08329	0.955962	0.563265	1.07311	0.910116	1.11411	1.23275	0.696544	0.936959	0.954889	1.04565	0.995982	1.15726	0.93765	0.957268	1.59405	0.754947	1.03952	1.43985	1.44666	1.61334	0.93891	0.787873	0.527476	1.00745	0.926822	0.841832	1.02749	0.804894	0.905348	0.890306	0.787573	1.14361
5975	6	1093.69	Pos	Tier 3	MIPC 43:5;O3	1.23		MIPC		0.935932	1.76043	1.39386	1.20006	0.901763	1.13419	1.78759	0.989759	1.02434	1.41665	0.762426	1.59216	0.847843	0.910559	1.06053	0.804446	1.23312	0.991384	1.45511	1.32929	0.881297	1.15917	0.462482	0.913957	1.44043	1.51027	1.40957	1.49874	1.11656	0.956573	1.16267	1.34487	0.85618	1.15488	0.619969	1.05598	0.945767	1.13579	1.27058	1.42332
5983	6.03	580.495	Pos	Tier 3	DG 32:3	2.68		DG	Cer 35:3;O4 | Cer 35:2;O5 | DG O-32:4;O	1.69289	0.523885	1.68614	1.45044	1.47931	0.899849	1.19374	1.42271	1.53891	1.66651	0.626996	0.377979	0.696543	0.363327	1.3764	0.359421	0.916241	1.43179	0.35057	0.287119	0.98026	3.04955	0.716603	1.36858	1.62911	1.77253	0.311977	1.94359	0.712954	1.28682	3.21026	1.09407	1.00493	0.545631	2.33751	1.62986	0.506952	1.58053	1.02294	0.930853
5991	6.03	754.539	Pos	Tier 3	PC 34:4	0.83		PC	PE 37:4 | PA 39:5 | LPC 34:5;O | PC O-34:5;O | PE O-37:5;O | CerP 42:5;O4 | PA O-39:6;O	1.32362	0.711151	0.558572	0.668209	1.00371	0.734424	0.862639	0.95469	1.17662	0.878252	0.795759	0.705202	1.03408	0.915938	0.93524	0.719006	1.01706	1.31863	0.937724	0.724413	0.798148	0.726113	0.99374	1.09457	1.42028	1.75485	0.790419	0.758323	1.19095	1.07607	0.841681	1.21051	1.11934	0.901123	1.0993	0.596982	0.758769	1.27941	0.855124	0.982158
6001	6.02	796.587	Pos	Tier 3	PE 40:4	2.92		PE	PA 42:5 | PC 37:4 | PE O-40:5;O | PC O-37:5;O | CerP 45:5;O4 | PA O-42:6;O	0.979065	1.4925	1.39459	1.16086	2.02385	1.48634	1.21731	1.24679	1.32986	1.20321	0.312644	0.358673	0.994999	0.366092	1.21652	0.304226	0.90546	0.371944	0.340093	0.263428	1.17894	1.21037	0.713231	0.353222	1.17816	1.82139	0.963496	1.64837	1.09516	1.52122	1.13178	1.18084	0.600247	0.720734	0.556443	1.3559	2.22033	0.719265	1.68706	1.13488
6011	6.01	831.573	Pos	Tier 3	PI-Cer 34:0;O4	2.48		PI-Cer		0.803444	0.996951	1.16729	1.24889	0.690617	0.94944	1.07766	1.05921	1.20313	0.683352	1.14473	1.20821	1.06528	1.04932	0.954109	0.972367	1.02511	1.20739	1.21277	1.04281	1.08122	0.743007	0.932735	0.916656	1.35864	0.754931	0.921036	0.993169	1.09652	0.971451	0.756551	1.16192	1.13631	1.30592	0.96885	1.09356	0.811515	0.85701	1.05476	1.17808
6026	6.03	429.374	Pos	Tier 3	ST 29:1;O3	3.02		ST	ST 29:2;O2 | ST 29:3;O2	1.24437	0.900307	1.1622	1.28434	0.874327	1.91014	0.934311	0.975476	0.908382	0.935218	0.935648	0.921249	0.816286	0.934391	1.37217	1.05436	1.01629	0.715822	0.99885	3.06075	1.06946	1.21322	0.850166	1.57749	0.967401	0.863072	1.28309	0.701596	0.911574	0.865573	1.17043	1.08125	0.97751	0.781142	1.65504	0.720863	0.973603	1.31521	1.0331	0.951155
6031	6.03	445.369	Pos	Tier 3	ST 29:2;O4	3.48		ST	ST 29:3;O3 | ST 29:2;O3 | ST 29:1;O4 | MG O-26:6	1.14278	0.971779	1.27192	1.1337	0.885003	1.60665	0.995092	0.950604	0.903945	0.908554	1.13525	0.97259	0.885943	0.936247	1.17224	1.2658	0.904609	1.00396	1.05208	2.01554	1.2557	1.16487	0.797789	1.43061	1.1243	0.966507	1.3809	0.682429	1.06853	0.9766	1.04246	1.07456	1.02045	0.725205	1.52637	0.805369	1.36254	1.43794	1.00543	0.943564
6033	6.03	656.527	Pos	Tier 3	Car 34:6;O	2.87		CAR	Cer 41:6;O5	3.35692	0.991322	1.29593	1.45665	0.854618	1.80714	0.747931	0.994857	0.978821	0.406508	1.38008	0.601968	0.642607	0.786163	1.23121	0.536787	1.02846	0.470955	0.8274	0.623494	0.931383	1.02021	0.743768	1.53034	1.08272	0.281356	4.05514	1.93551	0.597954	0.98094	1.45225	0.858438	0.492316	0.703131	3.15128	0.47375	0.837604	1.39739	1.22253	0.489777
6037	6.03	690.509	Pos	Tier 3	PE 32:1	3.19		PE	PE 32:0 | PA 34:2 | PC 29:1 | LPE 32:2;O | LPC 29:2;O | PE O-32:2;O | LPA 34:3;O | PC O-29:2;O | CerP 37:2;O4 | PA O-34:3;O	2.41298	0.863854	1.05784	0.560616	0.850909	0.897364	0.808188	0.924585	1.00874	1.30444	0.903059	0.678099	0.664972	0.326317	0.985743	0.915127	1.28679	1.69407	0.31641	0.269678	1.22421	0.777408	0.763214	1.11658	1.56019	3.13235	1.0494	2.04485	1.18283	1.36529	1.37877	1.20024	1.29104	1.87823	1.02313	1.14995	0.697374	1.13377	1.12893	1.19654
6053	6.04	757.614	Pos	Tier 3	PA O-41:2	4.88		PA		0.708548	0.939635	1.65313	1.06793	1.10606	0.5242	1.58477	0.686764	0.773267	1.49077	1.23003	1.6241	0.506286	0.832248	0.921451	1.78502	0.711794	0.763194	0.702991	1.30039	1.05073	0.914058	0.894267	1.32814	0.895782	1.40476	2.75065	1.07015	1.35778	0.729495	0.689845	0.921164	1.23678	1.16751	0.905183	1.13522	1.37671	1.13678	0.973839	1.32582
6087	6.04	1122.67	Pos	Tier 3	MIPC 44:5;O5	0.59		MIPC		1.05836	0.887824	0.979092	1.21665	1.01437	0.894072	1.30335	1.20528	1.23131	1.00995	0.637229	0.955802	0.931754	1.45974	0.959285	0.88682	1.05493	0.900835	1.2608	0.992442	1.17583	1.00441	0.662643	0.684966	0.95938	1.95142	1.0003	1.12703	0.830539	1.02369	0.962997	1.15854	1.70975	1.16772	0.761755	1.09391	0.867214	0.73565	1.19128	0.957732
6109	6.06	820.586	Pos	Tier 3	PE 42:6	1.19		PE	PA 44:7 | PC 39:6 | PE O-42:7;O | PC O-39:7;O | PA O-44:8;O	0.585036	0.983281	0.572816	1.02728	1.1954	0.583686	0.974254	0.520549	0.546229	0.813093	0.989216	0.945993	0.990669	0.999972	0.868226	1.07529	0.816026	1.19282	0.982933	0.772501	1.56293	1.18423	0.838894	0.968451	1.17879	1.73087	1.83091	1.35043	1.14899	0.784128	0.577408	1.10396	0.991555	1.32362	0.68027	1.30663	1.0242	0.829931	1.07963	1.07487
6129	6.06	763.586	Pos	Tier 3	PA 39:0;O	2.28		PA	PG O-36:1	1.04655	1.33525	1.09806	0.858485	1.06162	0.976647	1.08035	0.90292	1.06516	0.966258	1.03833	1.25293	1.03891	1.36657	0.922403	1.18753	0.904856	1.03078	1.0275	1.12949	1.18767	0.968547	0.948417	1.09201	1.12403	1.39113	1.17763	1.18381	1.03442	1.07115	1.03045	1.11989	1.0391	1.53532	1.01572	1.07359	1.00022	0.964555	0.977997	1.22228
6163	6.11	760.576	Pos	Tier 3	HexCer 39:6;O2	5.24		HexCer	HexCer 39:5;O3 | ACer 45:6;O6	0.958226	1.11698	1.14273	1.09349	1.01362	1.07726	1.3658	1.06986	1.03569	1.29967	1.08987	1.21151	1.01976	1.10835	1.14312	1.00877	1.16653	1.12956	1.22401	0.972038	1.10867	1.06649	0.966237	1.0258	1.11138	1.80461	1.03717	1.46994	0.986828	1.1006	1.29288	1.03765	1.04709	1.2088	0.815585	1.27325	0.873836	1.10584	1.12599	1.27242
6165	6.11	762.582	Pos	Tier 3	CerP 45:6;O2	3.35		CerP		0.981885	1.16588	1.17981	1.02293	1.07403	1.06461	1.32471	1.04748	1.06931	1.13056	1.08045	1.10581	0.962811	1.05878	1.04338	1.11155	1.04579	1.15794	1.11721	0.931491	1.12564	0.969813	0.904642	1.01517	1.11255	1.71311	1.06745	1.38386	0.933614	1.13643	1.17677	1.03874	1.16951	1.32644	1.0234	1.22227	0.959848	0.979629	1.0689	1.2026
6537	6.39	690.545	Pos	Tier 3	PC O-30:1	2.38		PC	LPC 30:1 | PE O-33:1 | LPE 33:1 | PA O-35:2 | CerP 38:1;O3 | LPC O-30:2;O | LPE O-33:2;O	0.976326	0.809458	0.708873	0.592405	1.05499	1.45526	0.601736	1.24581	1.0324	0.963022	0.670483	0.757533	1.25734	0.850869	1.12363	0.862097	0.796651	1.0945	1.19023	0.868608	1.02823	1.16021	1.07952	0.659917	0.853164	0.992971	0.808275	0.620044	1.01988	0.770264	0.689349	0.925717	1.08728	0.982381	0.835098	1.08236	1.14918	1.10222	1.01531	0.874551
6555	6.4	822.603	Pos	Tier 3	PE 42:5	2.57		PE	PA 44:6 | PC 39:5 | PE O-42:6;O | PC O-39:6;O | PA O-44:7;O	0.85771	0.786494	1.20227	0.642867	0.999676	1.55203	1.0172	1.07304	1.37386	0.654301	1.16298	0.444573	1.24934	0.867005	0.822616	0.452518	0.650126	1.27563	1.40963	0.370946	0.86812	1.31553	0.905301	0.518493	1.41836	0.370453	0.931145	1.24787	1.11101	1.2873	0.698369	0.816125	0.937071	0.992036	1.26839	1.71595	0.937927	0.887687	0.59429	0.617283
6669	6.42	1052.71	Pos	Tier 3	Hex(3)-Cer 36:1;O2	2.63		HexCer		0.884708	0.770765	1.17159	0.895975	1.05088	1.37423	0.894725	0.830703	1.00256	1.11671	1.64043	1.0932	1.63172	0.927723	1.19459	1.0322	1.11733	1.14	0.674771	1.85759	1.00825	0.695303	0.905611	0.785719	0.692969	0.836924	1.1495	1.14581	0.97275	0.632623	0.900357	1.08975	1.05952	0.991484	0.899508	0.819046	1.15747	0.835117	0.822957	1.26455
6720	6.44	786.592	Pos	Tier 3	HexCer 41:6;O3	5.37		HexCer		1.19653	1.03863	1.07523	0.622551	1.07786	0.698439	1.24473	0.660036	0.593526	1.12905	1.17584	1.05472	0.924464	1.2182	1.47159	1.17669	0.916221	0.654097	1.07991	0.80209	1.07716	0.906279	0.912432	0.722416	1.21499	1.6585	0.757544	1.08665	0.891709	1.11159	1.11645	0.795932	0.994083	1.04361	1.11275	1.02762	0.93844	0.938412	0.744884	0.99472
6742	6.45	719.598	Pos	Tier 3	PA O-38:0	4.57		PA		0.612193	1.39381	1.36	0.667644	1.15031	1.22562	1.2553	1.10924	1.6508	0.859443	1.08487	1.1764	1.11276	0.750868	0.75065	1.31503	0.932823	1.45644	0.929513	1.06484	0.766642	1.30571	1.2187	1.67985	0.708256	0.816733	1.64963	0.610434	1.3048	0.833129	1.00951	1.40752	0.984705	1.10146	0.83835	0.888317	1.26356	1.03365	1.54607	1.10077
6752	6.44	786.437	Pos	Tier 3	PS 37:10	3.99		PS		1.17935	1.07889	1.35344	1.11045	1.00118	0.741296	0.982127	1.07603	1.06908	1.11151	1.0228	1.12288	1.01548	1.07264	1.17618	1.25198	0.861885	0.947469	0.954993	0.728351	1.36438	1.03526	0.796067	1.04109	1.07517	1.4035	1.14462	1.14003	1.16151	1.00548	0.95445	1.10564	1.02236	1.21336	0.745881	0.848006	1.00109	0.762838	1.04848	1.12842
6755	6.45	795.578	Pos	Tier 3	PG 36:0;O	4.16		PG		1.08604	1.12639	1.14253	1.01399	1.12403	0.712586	1.23002	0.751918	0.988475	1.09398	0.997633	1.11289	0.966381	1.22502	1.00922	1.18573	0.810333	0.922131	1.02377	0.980043	1.14477	0.829997	0.82519	0.918134	1.12649	0.387152	1.07832	1.18603	0.980453	1.11463	1.15948	0.984725	0.978575	1.28561	1.00888	1.03132	0.862579	0.858624	0.937904	1.05783
6805	6.48	830.63	Pos	Tier 3	PC 38:2;O	4.2		PC	PE 41:2;O | PS O-40:2 | PA 43:3;O | PG O-40:4	1.22271	0.877405	1.237	0.875457	1.06072	0.80108	0.766236	1.05856	1.26075	1.07662	0.927186	1.1318	0.963892	0.757764	1.18347	1.09584	0.834618	1.21025	1.1131	1.05051	0.792664	1.14299	1.0045	1.11758	1.15359	1.78561	0.86619	1.1792	1.27779	1.1023	0.983813	1.0923	1.25878	1.45573	1.06085	1.05332	0.960228	1.38236	0.914286	1.17013
6807	6.5	874.556	Pos	Tier 3	SHexCer 36:0;O6	0.75		SHexCer		0.79252	1.23451	1.42988	1.03857	1.05723	1.07096	1.67767	1.1628	1.43099	1.30662	0.929265	1.30072	0.971836	1.03659	1.01778	0.841363	1.17669	1.07604	1.24261	1.10505	1.1642	0.779218	0.635883	0.960775	1.52411	2.1028	1.37327	1.92495	1.03527	1.28469	1.28024	1.39158	1.32049	1.74308	0.993704	1.24354	0.879331	0.948205	1.22316	1.17593
6810	6.47	884.615	Pos	Tier 3	SHexCer 39:0;O4	2.2		SHexCer		1.49947	0.53553	0.532873	1.0359	1.18565	1.35202	0.863622	1.2785	0.960225	1.2249	0.442737	0.792531	1.27679	0.638489	1.01676	1.16918	1.46415	1.27682	0.958735	0.651233	1.00133	1.44882	1.25514	0.927827	0.786868	0.622918	0.766234	1.0643	0.57215	0.901764	1.30489	0.554489	0.551023	0.516467	1.75293	1.44659	0.973259	0.952376	0.828313	0.992654
6880	6.52	750.545	Pos	Tier 3	PE O-38:6	2.44		PE	PA O-40:7 | PC O-35:6 | CerP 43:6;O3	1.22239	0.65808	0.670639	0.925293	1.02091	1.0152	0.927823	1.28871	0.884267	1.33836	0.922799	0.889498	1.31758	1.11876	0.614772	0.690956	1.4281	0.589996	0.90899	1.22406	1.11645	1.07979	0.686509	0.505342	0.70681	0.260654	1.18235	0.663129	0.928336	0.722122	1.24345	0.845751	0.937983	0.861401	0.90205	0.624418	1.44768	0.689395	0.957475	0.693513
6885	6.53	790.607	Pos	Tier 3	HexCer 37:1;O5	4.47		HexCer	HexCer 37:0;O6	1.04763	1.02716	0.590171	0.604071	1.43701	1.09346	1.44139	1.51344	1.96677	1.31827	0.821386	1.03347	1.17694	0.841088	0.572449	0.742541	0.85399	2.1348	1.61943	0.522968	0.823607	0.916233	0.837735	1.37545	1.29123	2.11994	0.949628	1.34964	0.970395	1.42566	1.06951	0.986438	1.18041	1.33942	0.800068	1.41856	1.245	0.806452	1.29797	0.760692
6951	6.57	823.606	Pos	Tier 3	PG 38:0;O	0.24		PG		0.970657	1.02101	1.39561	1.19334	0.742962	1.02984	0.964706	1.11138	1.2758	0.563028	1.29925	0.77916	1.18459	1.21266	0.894464	0.865944	0.704843	1.15126	1.07731	0.891321	0.971758	1.11865	0.972777	0.837142	1.10876	0.394274	1.34429	0.747151	1.0557	0.814942	0.665834	1.10973	0.957761	0.996135	0.940063	1.28001	0.72768	0.964945	0.857663	0.947765
6957	6.55	855.643	Pos	Tier 3	PI-Cer 38:0;O2	0.2		PI-Cer		0.91834	0.988961	1.70129	1.87756	1.11179	0.631934	1.46902	0.83925	0.973266	0.967463	1.29694	1.16879	0.849956	0.97317	1.06925	1.02294	0.888778	0.963845	1.13163	1.03836	1.07308	0.689267	1.07819	0.6555	1.23991	0.836208	0.94348	1.22089	0.959491	1.13611	1.01076	1.1697	1.17772	1.24317	1.04082	0.973953	0.929113	0.913956	0.786432	1.09025
6961	6.57	869.659	Pos	Tier 3	PI-Cer 39:0;O2	0.31		PI-Cer		1.16486	0.788227	1.79844	2.11151	0.690368	0.700743	1.20539	0.70472	0.628729	1.06948	1.34484	0.893696	0.728478	1.04692	2.27849	0.990515	1.67952	0.670832	1.18794	0.998921	1.78768	0.988368	1.10767	0.353161	1.11786	1.07518	0.772045	1.34859	1.13552	1.02496	0.962469	0.87566	1.30007	1.26476	0.68909	0.941349	0.57514	1.36749	0.750609	1.19456
6987	6.57	682.542	Pos	Tier 3	ACer 43:6;O4	1.96		ACer	LPA 33:0;O | PA O-33:0;O	1.66193	0.90128	1.28631	0.776134	1.15357	0.374395	0.903286	0.655637	0.26786	0.848054	0.8683	1.43649	0.80507	3.65734	0.974611	1.90305	0.633396	0.549069	0.921899	0.751577	1.34596	1.44328	0.593134	3.66871	0.97885	0.421304	2.00884	0.644349	0.789639	0.292598	1.57823	0.451064	0.443928	0.429282	1.33838	0.299888	0.384835	1.95956	2.68451	0.914787
6997	6.59	775.596	Pos	Tier 3	SM 37:2;O4	0.43		SM	PE-Cer 40:2;O4	0.573462	1.26926	0.706827	0.344641	1.26564	1.21253	1.29712	1.0369	1.30694	1.06833	0.859977	0.828022	1.27092	1.00669	0.885552	0.918255	0.874077	1.13737	0.914055	0.482009	0.757979	1.5649	0.947506	1.00106	0.893002	0.861554	0.800958	1.18085	1.13772	1.27544	1.31119	0.602089	0.648383	0.688093	1.00792	1.40324	1.25567	0.978917	1.24811	0.701248
7054	6.61	1136.69	Pos	Tier 3	MIPC 45:5;O5	0.77		MIPC		0.84924	0.98994	0.998107	0.767062	1.03063	1.39144	1.68469	0.842303	0.904619	0.799448	0.60406	1.0053	1.26878	1.26502	0.695396	0.751221	0.686688	1.40719	0.807665	0.538688	0.814941	0.999218	0.631594	0.591072	1.01818	1.00116	1.11706	1.35554	1.11065	1.32153	1.37024	1.23572	0.835792	0.952265	0.627294	1.33505	0.825796	0.768812	1.26489	0.74951
7539	6.91	734.571	Pos	Tier 3	PC 32:0	1.86		PC	PE 35:0 | PA 37:1 | LPC 32:1;O | PC O-32:1;O | PE O-35:1;O | CerP 40:1;O4 | PA O-37:2;O | LPG O-34:3 | LPS O-34:1	0.960064	1.49069	0.582685	0.273751	1.17247	0.938443	1.28889	1.44269	1.66424	1.08229	0.722586	0.811288	1.21078	0.642899	1.06094	1.14079	1.2026	1.94046	1.27984	0.429198	1.25573	1.06637	1.30077	1.19652	1.53126	1.37079	1.0157	0.736306	1.35187	1.46434	0.6882	0.739922	1.07231	0.973635	0.888102	1.2986	1.07813	1.29127	0.911224	0.630557
7580	6.92	538.521	Pos	Tier 3	Cer 34:1;O2	2.46		Cer	Cer 34:0;O3	1.00445	1.16282	1.1501	1.16439	0.984228	0.923861	1.30571	0.986252	1.2912	1.0362	1.11666	1.05574	1.03072	0.855234	1.04307	1.05017	1.16761	1.35085	1.02069	1.31279	1.09029	1.07534	0.976957	1.53942	1.14421	2.80206	1.17072	0.852827	1.17986	0.978787	1.4182	1.14315	1.08528	1.26222	1.2026	1.21492	0.900649	1.53833	1.21075	1.49641
7591	6.92	765.579	Pos	Tier 3	SM 35:1;O5	4.96		SM	PE-Cer 38:1;O5	0.951998	1.4246	1.34045	1.11631	1.30449	1.10874	1.57148	1.34074	1.39556	1.33259	1.21111	1.37213	0.877664	1.14159	1.16433	1.08553	1.30732	1.40573	1.24183	0.944823	1.10092	1.1424	0.702612	1.18972	1.31765	1.94208	1.16946	1.49376	1.17304	1.11896	1.18833	1.19864	1.14416	1.45267	1.08793	1.24033	1.19614	0.952226	1.28625	1.23777
7594	6.93	910.619	Pos	Tier 3	PS 44:5;O	2.13		PS	PG 44:7;O | PI-Cer 44:6;O2	1.34587	1.63533	1.34293	1.37838	1.46845	0.885406	1.57346	1.17074	1.57146	1.30164	1.34732	1.27904	0.893273	1.52995	1.10134	1.25241	1.19972	1.3592	1.18702	0.982996	1.31429	1.30414	1.18436	1.29969	1.44728	1.33045	1.63566	1.36341	1.55862	1.05079	0.77175	1.34649	0.959316	1.31052	1.34618	1.32005	1.23967	0.978342	1.38943	1.36723
7596	6.92	951.742	Pos	Tier 3	PI-Cer 45:1;O2	5.12		PI-Cer		1.02313	1.78805	1.37716	1.24229	1.38561	1.05114	1.96092	1.35056	1.52824	1.48805	1.23166	1.43703	0.87239	1.19432	1.21341	0.913348	1.34966	1.59869	1.37623	0.881912	1.27475	1.37735	0.980279	1.27157	1.61816	1.72116	1.52845	1.65886	1.58041	1.11071	1.11331	1.45624	1.04723	1.26291	1.20347	1.43502	1.32889	0.872212	1.55079	1.35656
7680	6.95	686.441	Pos	Tier 3	PC 28:4;O	2.49		PC	PE 31:4;O | PA 33:5;O | CerP 36:5;O5	1.48652	1.03292	1.15883	1.10707	0.909198	0.84749	1.20222	1.14129	1.52094	0.886322	1.0507	1.27584	0.842683	1.01523	0.874338	1.09375	0.979829	1.49146	1.09393	1.06546	0.987947	0.750969	0.941574	0.993862	1.38138	1.72553	0.974733	1.08663	0.952227	1.04164	0.961938	1.25565	1.12986	1.23404	0.849028	0.974673	0.746511	0.940601	0.862458	1.22449
7683	6.95	693.485	Pos	Tier 3	PA O-37:6	0.06		PA		1.25948	0.984477	1.02014	0.843477	1.20465	0.852821	1.32332	1.01654	1.39617	1.05642	1.0596	1.17452	0.866436	0.896696	0.787592	1.08036	0.914681	1.33769	1.00259	0.951208	1.2362	0.91452	1.00996	1.36363	1.06171	1.53095	1.41138	1.38446	0.797197	1.19751	1.02468	1.20976	1.0667	1.49972	1.06317	0.770961	0.958377	0.819404	0.968316	1.31981
7714	6.96	762.547	Pos	Tier 3	PC O-36:7	4.32		PC	PE O-39:7 | PA O-41:8	0.644244	0.574035	0.701165	0.820223	0.726344	0.986644	0.533708	0.937223	1.29354	0.889996	1.00682	1.01411	0.965553	1.22704	0.610498	0.585324	1.31246	1.08487	0.919268	0.736894	1.30996	0.977997	1.18849	1.0226	1.18955	0.837827	1.44718	0.389029	0.908155	0.925952	0.928838	0.502407	1.06769	0.727307	1.17129	0.786619	0.915724	0.696353	0.83571	0.99753
7717	6.96	821.627	Pos	Tier 3	PG 39:0	0.12		PG	PG O-39:1;O	1.04024	1.29633	1.63128	0.945028	0.898416	0.999785	0.976549	1.53035	1.02069	0.829835	1.09797	1.30112	1.30179	1.90843	1.05706	1.25116	0.73712	1.08332	1.60965	1.37834	1.32372	0.835821	1.36975	1.67053	1.00714	0.895584	1.47648	1.26317	0.902417	0.758144	0.779567	1.6321	0.927123	1.02784	1.11411	1.43261	1.24583	0.785337	0.845256	0.913138
7785	7.11	582.511	Pos	Tier 3	DG 32:2	2.63		DG	Cer 35:1;O5 | Cer 35:2;O4 | DG O-32:3;O	1.58054	1.32609	0.316789	1.37473	1.6564	0.226072	1.55332	0.301208	0.171258	1.39508	0.607987	0.3818	0.662975	0.595734	1.69282	0.468389	0.59316	1.11271	0.87659	0.427922	0.977703	3.15068	0.829227	2.27596	1.75662	0.252201	0.204869	1.6968	0.803226	0.724852	3.87913	0.286629	0.191581	0.255266	3.09615	1.25951	0.375759	2.13204	0.163681	0.646341
7797	7.09	719.608	Pos	Tier 3	SM 35:0;O2	2.19		SM	PE-Cer 38:0;O2	0.718192	2.68699	0.868575	0.707716	0.875335	0.995496	1.2872	0.927323	2.05306	1.22413	1.14755	1.28227	0.996031	0.665311	0.59971	1.5523	0.888524	1.34942	0.697952	1.23773	0.795943	1.07761	1.11098	1.40386	0.977598	1.61279	1.18096	0.447318	1.23073	0.796993	0.914291	0.935806	1.26156	1.12412	0.69821	0.51762	1.06423	0.964915	1.38815	1.58308
7820	7.11	1108.69	Pos	Tier 3	MIPC 44:4;O4	0.83		MIPC		1.03066	0.672454	0.654709	0.747348	1.05101	0.878487	0.74394	1.57628	1.09049	1.55932	0.920242	0.594985	1.56394	0.711622	0.692278	0.929559	1.62597	0.478806	0.76134	1.04769	0.605554	0.920659	0.553734	0.448908	1.01588	1.58118	1.33679	0.903612	0.503478	0.798307	1.46559	0.756463	1.45392	0.795649	0.680573	0.824851	1.65993	0.407683	1.28812	0.864175
7836	7.09	658.542	Pos	Tier 3	Car 34:5;O	2.64		CAR	Cer 41:6;O4 | Cer 41:5;O5	2.4258	1.40244	1.95998	1.41987	0.646263	0.409933	1.03353	1.07695	1.04638	0.53919	1.67091	0.520758	0.669448	1.1186	0.546729	0.5162	1.33013	0.650891	0.924457	0.878384	0.673762	0.895333	0.88216	2.11576	1.3427	1.01397	0.722727	1.26274	0.96739	0.585657	2.17207	0.412013	0.601601	0.548492	3.63934	0.478093	0.651748	2.2878	0.370057	0.613008
7844	7.1	730.54	Pos	Tier 3	PC 32:2	3.2		PC	PE 35:2 | PA 37:3 | LPC 32:3;O | PC O-32:3;O | PE O-35:3;O | CerP 40:3;O4 | PA O-37:4;O | LPG O-34:5 | LPS O-34:3	1.47855	0.944119	0.389259	0.718538	1.18247	0.857033	1.18982	1.17577	1.33822	1.20503	0.624477	1.03202	0.811346	1.07849	0.964684	1.39483	1.04799	1.47744	0.979942	0.302642	0.838775	1.56025	1.40361	1.82815	1.0138	1.36551	0.325368	1.01935	0.857093	0.85121	1.46079	0.418805	0.400115	0.358558	1.03981	1.08478	0.317042	1.53705	0.678683	0.929136
7852	7.1	863.638	Pos	Tier 3	PG 41:1;O	0.6		PG		0.511386	1.32819	0.579501	0.530821	1.20871	1.31622	0.717137	1.2159	1.5925	1.21353	0.536322	0.610418	1.87164	1.13017	0.422142	0.580015	0.915941	1.35182	0.709651	0.700437	0.941238	1.20148	0.96249	0.641812	0.487978	0.209786	1.54698	0.59697	0.977346	0.771159	0.607722	0.857781	0.736163	0.795866	0.597385	1.25805	1.2352	0.60484	2.11416	0.512398
7865	7.12	768.592	Pos	Tier 3	PC O-36:4	1.8		PC	PE O-39:4 | CerP 44:4;O3 | PA O-41:5	1.0043	1.49744	0.67097	1.46775	0.802667	0.843786	0.590787	1.05886	1.23222	0.933616	1.28497	1.01576	0.889888	1.16641	1.1702	1.05842	0.904503	1.1724	1.11459	1.02825	0.870962	0.687042	1.24247	0.922059	0.662923	0.267883	0.663598	0.472765	1.05164	0.725733	0.660278	0.808519	1.08056	0.876623	0.976274	1.02823	1.21617	0.823646	0.794329	1.26247
7895	7.13	778.608	Pos	Tier 3	HexCer 36:0;O5	5.64		HexCer		1.10766	1.20487	0.656843	0.877847	1.25438	0.983993	0.96553	1.18556	1.15384	1.03843	1.00372	1.21049	0.991696	1.04092	0.704697	1.04798	0.679619	1.3968	1.05973	0.988509	0.781983	0.66521	0.950942	1.42612	1.0227	1.50691	1.15151	1.00061	0.710677	1.07704	1.0354	0.963935	1.03864	1.19036	1.23274	1.03227	0.993971	0.748121	1.15257	1.20515
7905	7.14	1098.67	Pos	Tier 3	MIPC 42:3;O5	0.6		MIPC		0.920816	1.11359	1.02854	0.899721	0.730575	1.05647	1.23119	1.08691	1.29966	1.02891	0.792469	1.45138	0.940285	1.00887	0.93298	0.917867	0.985737	1.2851	1.25946	0.933161	1.10048	0.85676	0.672758	0.81948	1.26267	2.07917	1.27419	1.11462	1.00788	1.09951	0.97693	1.13493	1.13432	1.30463	0.641221	1.15177	0.759371	0.883661	1.27502	1.3366
7910	7.13	1298.09	Pos	Tier 3	PI O-68:2	3.29		PI		0.761603	0.822284	0.840071	0.733854	1.12997	0.832065	0.881766	1.01566	1.04977	1.01019	1.12737	1.46872	0.799703	0.629584	0.743473	1.30022	0.62475	1.47465	1.02307	1.00613	0.844272	0.707664	1.15533	1.60093	0.969181	1.17317	1.39691	0.971079	0.953094	0.903576	0.757699	1.0786	1.01233	1.24379	1.04629	0.987499	0.989509	0.79731	1.36153	1.46044
7978	7.14	906.636	Pos	Tier 3	SHexCer 42:2;O3	3.31		SHexCer		0.990546	0.884402	1.13392	1.15139	0.804288	0.896845	1.15318	2.03692	0.985731	0.959998	0.988647	0.915918	1.38077	1.01508	0.771844	0.730866	1.26277	0.806131	1.3547	0.9899	1.15984	1.16273	1.43368	0.940408	0.902479	1.76813	0.96835	0.989728	0.813709	0.723294	0.97078	1.03079	0.701142	1.27701	0.896577	1.14381	1.22929	0.996038	0.801201	1.25463
7981	7.13	1124.69	Pos	Tier 3	MIPC 44:4;O5	0.02		MIPC		1.1844	1.5977	1.6605	1.73147	0.736373	0.945946	2.04	1.10375	1.72565	1.39146	0.91742	1.41804	1.00182	1.87228	1.01594	0.815837	0.979553	1.30797	1.66438	0.838121	1.57073	0.77287	0.542728	0.466096	1.67476	2.10729	0.909026	2.44511	0.864235	1.51249	1.34509	1.53733	1.44457	2.27154	0.653482	1.74055	0.748568	0.700547	0.986371	0.999329
7992	7.13	1150.86	Pos	Tier 3	Hex2Cer 50:1;O6	1.72		HexCer		0.914424	0.984171	1.00021	0.791321	1.04162	0.865001	1.1508	0.738574	0.981651	0.791588	1.22905	1.2778	1.14542	1.12195	0.906633	0.948734	0.950307	1.43926	1.25937	0.989135	1.21154	0.899329	0.831268	1.08332	0.875166	1.17524	0.828094	1.19106	0.858248	1.17119	0.809003	0.951698	0.812628	1.44797	0.664502	0.760268	0.711963	0.662044	0.733292	1.11499
8017	7.15	684.557	Pos	Tier 3	Cer 43:6;O5	1.22		Cer	ACer 43:6;O3 | ACer 43:5;O4	2.02914	1.36162	1.84344	1.22906	1.06651	0.911603	1.08638	1.15011	1.25392	0.692507	1.32173	1.11192	0.880917	1.76832	1.22734	1.17986	1.13891	0.703397	1.14481	0.702445	0.699541	1.452	0.900945	2.60731	1.08008	1.02072	0.901596	1.21163	0.873035	0.627782	1.76383	0.661007	0.660645	0.733315	1.22636	0.660312	0.669495	1.78613	0.837475	0.677554
8028	7.15	794.607	Pos	Tier 3	PC O-38:5	1.87		PC	PE O-41:5 | CerP 46:5;O3 | PA O-43:6	1.63462	1.00697	0.764589	1.04177	1.00137	1.73503	0.612638	1.33521	0.853832	0.844439	1.07899	1.04476	1.11033	1.69074	0.72909	0.643956	0.953006	0.758283	1.26762	0.790376	0.928131	1.06914	1.24707	0.870013	0.844299	1.44806	1.32469	0.715835	0.689939	0.933579	0.557517	1.03539	0.964428	0.865203	0.787329	0.99948	1.13	0.881687	2.3059	0.905937
8068	7.16	608.526	Pos	Tier 3	Cer 37:3;O4	1.59		Cer	Cer 37:2;O5	2.03838	1.07074	1.04118	1.52286	0.722129	0.332228	1.45078	0.401232	0.240589	1.57279	1.37873	0.795977	0.911942	0.813371	0.676311	1.54882	0.818017	0.741777	1.04259	0.501165	0.72002	1.25115	0.365873	1.48552	1.0204	0.401216	0.333191	1.97203	0.842615	0.696291	2.66801	0.432739	0.44194	0.493377	1.2219	0.573711	0.436881	1.8782	0.216602	0.493118
8074	7.17	733.613	Pos	Tier 3	PA O-39:0	3.95		PA		0.780725	1.53697	1.25671	0.91878	1.15264	0.940253	1.23076	0.787123	1.0382	1.12092	1.07849	1.44275	0.931634	0.814272	0.901141	1.39434	0.973128	1.03436	0.881175	1.25421	0.998992	1.00369	1.15133	1.46163	0.81092	0.702353	1.48495	0.684097	1.13938	0.802494	1.12997	1.50145	1.0842	1.07009	0.955745	0.656059	1.11059	1.05848	1.33876	1.28649
8084	7.16	854.639	Pos	Tier 3	HexCer 42:4;O5	4.72		HexCer	HexCer 42:3;O6	1.1653	1.4901	1.35686	1.273	0.905567	1.05603	1.6297	1.26437	0.97083	0.893968	1.19414	1.27	1.02384	1.41724	0.900654	1.01946	0.74869	0.928274	1.12541	1.0722	0.785111	0.600053	0.647934	1.08989	1.43394	0.856062	1.1859	1.3313	0.735706	1.22045	1.36486	1.75683	1.14287	1.82362	1.17056	1.19413	1.10095	0.663071	0.850919	1.23414
8111	7.2	1201.88	Pos	Tier 3	MIPC 50:0;O3	3.54		MIPC		0.898851	1.24333	1.71304	1.11165	0.470137	0.968082	1.45751	1.2293	1.12923	0.579484	1.26283	1.46269	0.993779	1.2889	1.21266	1.09097	1.00756	0.972784	1.23591	1.24779	1.07382	0.743916	0.660518	0.912512	1.66178	0.65276	1.09017	0.957262	0.977883	1.07509	0.965501	1.61689	1.22985	1.58317	1.06026	1.14499	0.981565	0.936634	0.589451	1.33512
8133	7.21	815.616	Pos	Tier 3	PA 43:2;O	0.12		PA	PG O-40:3	0.951644	1.23254	1.48425	0.900036	0.736231	0.770569	1.08574	0.877057	1.24109	0.641303	1.08789	1.19831	1.21012	1.20692	1.13208	1.32389	0.978948	1.19904	0.911592	1.20633	1.13771	0.857467	0.907773	1.09217	1.11263	0.746639	1.23708	0.744409	1.15793	0.89405	0.938824	1.30874	1.14146	1.42423	1.13283	1.01208	0.884254	1.0144	0.704175	1.20507
8151	7.24	762.592	Pos	Tier 3	HexCer 39:4;O3	4.91		HexCer	HexCer 39:5;O2 | ACer 45:5;O6	1.21587	1.11461	0.874128	1.02544	1.12049	0.947324	1.18063	1.04496	1.2191	1.15593	0.965851	1.08689	1.02249	1.13426	0.999686	1.00259	1.10577	1.22289	1.17306	0.797236	1.0978	0.995091	1.07391	1.03006	1.01584	1.71442	0.806522	1.21872	0.926935	1.15259	1.09704	0.82535	1.08958	1.21879	0.963097	1.04034	0.970003	0.97944	0.979258	0.977411
8153	7.23	764.607	Pos	Tier 3	HexCer 39:3;O3	4.79		HexCer	HexCer 39:4;O2 | ACer 45:4;O6	0.861722	1.11533	1.2255	1.06703	1.21306	1.3211	1.51143	1.13431	1.03712	1.17648	1.17439	1.2047	0.907763	1.00698	0.959202	0.904241	0.858108	1.17248	1.16154	0.995398	1.09274	0.805674	0.733167	1.02284	1.19287	1.91157	1.15913	1.90252	1.0019	1.31764	1.54001	1.23319	1.23067	1.84564	1.0814	1.31817	1.36294	0.758037	1.46175	1.23855
8195	7.26	1176.88	Pos	Tier 3	Hex2Cer 52:2;O6	3.84		HexCer		0.995051	1.12454	1.12993	1.06226	0.809283	1.08451	1.31532	1.14609	1.19782	0.933476	1.07338	1.19689	1.07187	1.0939	1.06771	1.0343	1.05038	1.11389	1.17589	0.955672	1.05123	0.879988	0.79184	0.975615	1.34338	1.22196	0.94319	1.05501	0.932562	1.12398	1.08326	1.035	1.09919	1.48601	0.907393	1.22541	0.867276	0.935952	0.903892	1.11483
8231	7.29	868.655	Pos	Tier 3	HexCer 43:4;O5	4.83		HexCer	HexCer 43:3;O6	0.588763	1.22512	3.39434	1.20323	0.381477	1.18276	1.41664	1.23099	1.09855	0.862712	1.48074	1.61782	0.952083	1.03211	2.37292	1.32107	1.96995	1.01944	1.12752	1.33447	1.91856	1.50549	0.646031	1.08834	1.52808	2.01339	1.31508	1.56073	1.79954	1.04894	1.06317	1.77751	1.60915	1.83876	0.621728	1.38915	0.665024	1.99143	0.92467	1.35448
8236	7.29	1152.87	Pos	Tier 3	Hex2Cer 50:0;O6	0.21		HexCer		1.05433	1.0416	0.813831	0.860168	1.71961	1.09094	1.43084	1.1623	1.34768	1.53008	0.902256	1.14315	0.939375	1.10565	0.855376	1.04245	0.953158	1.45772	1.39322	0.622643	1.2727	1.11482	1.09966	1.09042	1.06327	2.50379	0.730055	1.78161	0.931029	1.27169	1.42172	0.662965	1.0834	1.23769	0.839013	1.00369	1.14246	0.887715	1.27915	0.965866
8251	7.32	809.654	Pos	Tier 3	SM 42:4;O2	1.33		SM	PE-Cer 45:4;O2	1.06293	1.63146	1.20126	0.949617	0.866577	1.17683	1.78462	0.972403	1.1589	0.989711	1.31	3.35519	0.882799	1.05336	0.708235	3.35469	0.714022	1.23298	0.939064	1.46908	0.81533	0.580628	0.7147	0.974769	0.968652	1.42129	1.0281	1.39862	0.962302	1.0878	1.36439	1.37526	1.76952	2.31886	0.96733	1.14179	1.17834	0.713842	1.17032	1.8103
8270	7.36	1215.9	Pos	Tier 3	MIPC 51:0;O3	1.44		MIPC		1.06386	1.10495	1.32513	1.35904	0.971128	1.12315	1.15529	1.11805	0.934908	1.05966	1.258	0.747429	1.11663	1.05579	0.97848	0.912762	0.877384	1.21044	1.1658	0.888054	1.12798	0.841898	0.782126	0.895747	1.50915	1.64674	1.16987	0.854968	0.73309	0.84892	0.857904	1.38107	1.09208	1.06786	1.15211	1.06529	0.764401	0.872976	0.793681	1.34039
8271	7.33	1296.98	Pos	Tier 3	PI O-68:11	3.18		PI		0.772495	0.863831	0.782219	1.00623	0.456855	1.3973	1.61133	0.472701	0.561332	0.498059	1.30786	1.38877	1.04419	1.46002	0.585012	1.07501	0.565988	1.43503	1.55752	1.09062	0.881173	0.374996	0.451819	0.364332	0.387584	1.4782	1.36255	0.418541	0.779861	1.29489	1.69601	0.398566	0.975409	3.04764	0.330704	1.69859	1.25699	0.477596	0.399521	1.23322
8334	7.36	706.576	Pos	Tier 3	PE O-34:0	1.91		PE	LPE 34:0 | PA O-36:1 | LPE O-34:1;O | CerP 39:0;O3	0.714175	0.794921	0.926489	0.557677	1.16324	1.63302	1.15078	1.29063	1.58073	1.11922	0.926514	0.783867	1.48194	0.591568	0.877016	0.918027	0.81608	1.41901	1.07748	0.879087	0.767344	1.45146	0.632396	0.729856	1.08981	2.01269	1.06876	0.996363	1.03005	1.21097	1.04487	0.871945	0.947321	1.1793	0.702035	1.0681	1.42352	0.795362	1.52551	0.718323
8340	7.36	821.627	Pos	Tier 3	PG 39:0	0.56		PG	PG O-39:1;O	0.811025	1.16866	0.814926	1.14401	0.895955	0.735763	0.948035	1.13491	1.43817	0.99843	1.28296	1.77806	1.30353	1.1885	1.09238	2.17158	0.922011	1.14136	0.906036	1.65906	0.722778	0.894551	1.40706	0.746528	1.0593	0.603974	1.05004	0.586848	1.38875	0.763046	0.733819	1.19036	1.57718	1.57436	0.723383	1.13652	0.952749	0.859	0.900152	1.18728
8347	7.36	880.656	Pos	Tier 3	SHexCer 41:0;O2	1.48		SHexCer	HexCer 44:5;O5 | HexCer 44:4;O6	1.37954	1.32592	1.32641	1.47577	0.923402	1.4953	1.57657	1.30745	1.01228	1.27313	1.28581	0.650382	0.917606	1.7623	0.839169	0.435977	0.548596	0.986718	1.49416	0.87322	0.970294	0.854034	0.362591	0.61786	1.73961	0.578618	1.44248	1.83033	0.630958	0.899139	1.35695	1.78912	1.06619	1.38096	1.39741	1.2413	0.974053	0.667927	1.07174	1.25364
8349	7.36	882.662	Pos	Tier 3	PC 42:4;O	4.52		PC	PE 45:4;O | CerP 50:5;O5 | PS O-44:4 | PG O-44:6	1.04513	1.05592	1.36178	0.931082	0.745664	1.2566	1.03532	1.14289	0.941694	0.843049	1.27358	0.890327	0.999738	1.12273	0.855232	0.728443	0.90772	0.899524	1.40424	0.880117	0.841977	0.773773	1.09276	0.691075	1.30312	1.79751	1.05675	1.12245	0.971996	0.76015	1.00663	1.76993	0.996198	1.01533	1.53185	1.13342	0.857493	1.08087	0.66252	1.17398
8360	7.37	1202.89	Pos	Tier 3	Hex2Cer 54:3;O6	3.63		HexCer		1.21779	0.820283	1.16685	1.4019	0.939593	0.85178	1.00694	1.26861	1.00066	1.0544	0.941561	1.11033	1.06613	1.25339	0.857817	0.781775	1.03637	1.01164	1.25704	0.966918	1.03623	0.868238	0.996079	0.833415	1.13982	1.09784	0.77868	1.08055	0.644607	0.86747	0.929083	1.0503	0.991235	1.10202	1.08921	1.07315	0.78247	0.962866	0.843204	1.16512
8437	7.47	788.608	Pos	Tier 3	HexCer 41:5;O3	5.94		HexCer		1.07367	1.2357	0.734393	1.17974	0.997986	0.876734	0.948847	1.0756	1.02123	0.89305	0.86284	0.890214	1.13055	0.84954	0.916705	0.944113	1.22111	1.05382	1.14257	0.969737	0.871888	0.891769	1.38793	0.885181	0.823175	1.65518	0.749816	0.991112	0.762508	1.08125	0.999455	0.704623	0.971435	0.961969	0.985128	1.14275	0.983921	0.982041	1.03243	1.0034
8482	7.48	1150.7	Pos	Tier 3	MIPC 46:5;O5	0.63		MIPC		1.04814	1.34811	1.3346	1.19698	0.791788	1.19057	1.72529	1.22465	1.48369	1.25939	0.850959	1.21552	1.00596	1.21321	1.05103	0.743725	0.868233	1.38053	1.48298	0.537888	1.28674	0.889248	0.406236	0.592649	1.56036	2.97335	1.13998	2.12969	0.858189	1.4057	1.44179	0.895398	1.34145	1.86365	0.795555	1.46261	0.676339	0.795224	1.2585	1.27448
8518	7.51	540.536	Pos	Tier 3	Cer 34:0;O2	2.06		Cer		1.29245	1.42058	1.04576	0.892468	0.98818	0.778264	1.06729	0.569619	0.812746	1.09555	0.639634	0.681175	0.498575	0.78158	0.725563	0.691192	1.04239	1.15579	0.688201	1.0166	0.983891	1.25299	1.23189	0.984656	1.53118	1.90576	0.770387	0.734156	0.919975	1.0748	1.63093	0.684264	1.12344	1.09496	1.33063	1.2275	0.568103	0.888434	0.610017	1.58781
8519	7.51	634.541	Pos	Tier 3	Cer 39:4;O4	1.2		Cer	Cer 39:3;O5	1.56211	1.29052	1.74621	1.40918	0.787519	0.554279	1.97138	0.594869	0.325969	1.1113	1.94875	1.91166	0.973453	1.0594	1.60389	2.1553	0.141871	0.561441	0.860914	1.48318	0.586852	1.29755	0.582997	2.11577	0.771969	0.407781	0.761914	1.59425	0.59393	0.451353	3.15342	0.429993	0.28888	0.302077	0.51796	0.491564	0.313941	1.7213	0.199522	0.483287
8558	7.51	756.591	Pos	Tier 3	PE O-38:3	1.02		PE	PC O-35:3 | PA O-40:4 | CerP 43:3;O3	0.747749	1.17219	0.662722	0.738551	0.938062	2.46154	0.783852	1.10684	1.04717	1.01939	1.05826	0.792127	1.29544	0.669018	0.642334	0.741424	1.56568	0.749957	1.00093	0.785114	0.530203	0.80686	0.767122	0.60873	0.562513	0.763246	1.28059	0.84886	1.19053	0.831557	1.36299	0.75327	0.863922	0.972741	1.07936	1.22062	1.93691	0.549391	0.933931	0.933408
8610	7.53	687.202	Pos	Tier 3	PK 29:9;O18	2.53		PK		0.753677	0.962913	1.05175	0.722626	0.959186	0.829306	0.693597	0.871397	0.890287	0.605561	0.758723	1.02649	0.773182	0.57914	0.859709	0.656434	0.606552	0.704286	0.896595	0.816613	0.822651	0.778121	0.542728	0.947534	0.701607	1.00518	0.722372	0.960916	0.572165	0.587149	0.923938	0.827981	0.909365	0.913205	0.510547	0.861077	0.484353	0.796406	0.793148	0.650498
8623	7.52	725.229	Pos	Tier 3	PK 33:8;O18	1.03		PK		1.00468	0.722082	1.68712	0.875044	0.870901	0.919297	0.961159	0.886451	0.90648	0.749947	1.04284	1.10391	0.821148	0.833591	1.44575	1.02763	0.98567	0.907654	1.06011	0.84554	1.44667	1.17552	0.860478	0.905671	0.827408	1.79693	0.932122	1.06382	1.22625	0.848562	0.976943	0.844788	1.23525	1.09306	0.973392	0.831153	0.950416	1.38377	1.13925	0.921797
8661	7.54	872.654	Pos	Tier 3	PC O-44:8	1.33		PC		1.12604	1.22828	1.95454	0.964999	0.591018	0.911262	0.601668	1.45458	1.12072	0.517311	1.60618	1.93564	1.18998	1.36292	0.934272	1.47999	1.11792	1.09591	1.0364	0.83113	0.806471	0.679058	2.16643	0.679123	1.51418	0.604191	0.851247	0.77495	1.1915	0.843271	0.293904	1.62744	1.84576	1.73853	0.817141	1.22896	0.571472	1.12331	0.82774	1.01403
8687	7.57	790.613	Pos	Tier 3	CerP 47:6;O2	3.24		CerP		1.06419	0.22974	1.0399	1.00397	1.03265	1.07008	1.34088	0.964247	1.07992	1.08396	0.981147	1.05068	1.01548	1.1153	0.991369	0.911382	1.05034	1.05592	0.286552	0.967732	0.991718	0.987332	0.82092	0.957728	1.03652	1.38995	0.972461	1.32883	1.02153	1.10213	1.30223	1.05053	1.00872	1.1483	0.996511	1.04154	1.03025	0.987595	0.272694	1.05211
8793	7.72	826.562	Pos	Tier 3	PS 39:4	3.55		PS	PG 39:6 | CerP 45:6;O6 | PS O-39:5;O | PG O-39:7;O	1.28463	1.43651	0.786298	1.06647	0.919911	0.958529	1.20963	1.21071	1.20339	1.14562	1.03601	1.13641	1.0804	1.09597	1.08194	0.98204	0.945667	1.05749	1.07386	1.06418	1.12073	1.17005	0.953923	0.875711	0.991425	1.16753	1.20627	1.30592	1.0736	1.10678	1.10539	1.21098	1.18294	1.35434	0.985299	1.19697	0.881968	0.920046	1.0499	1.22795
8886	7.75	866.543	Pos	Tier 3	PI 34:3;O	5.06		PI	PI-Cer 37:3;O5	1.44259	1.61315	1.33142	0.969065	0.969158	0.869475	1.59811	1.23438	1.24149	1.10558	1.08208	1.19484	0.992906	1.10709	1.12829	0.932776	0.92565	1.35466	1.07056	1.04002	1.06698	1.15984	0.812034	0.888622	1.03714	1.04979	1.12182	1.29452	0.940981	0.943013	1.13356	1.19838	1.13493	1.4966	0.861921	1.07066	0.841576	0.739789	1.28479	1.37068
8891	7.75	906.581	Pos	Tier 3	Hex2Cer 34:3;O5	2.32		HexCer	Hex2Cer 34:2;O6	1.29663	1.51145	1.52616	1.33086	1.04746	1.05955	1.55758	1.46978	1.07389	0.887868	1.02702	1.66023	0.927983	1.3477	1.30096	0.998378	1.04261	1.27605	1.39049	0.96393	0.916486	0.717806	0.819343	0.884159	1.30743	1.95494	1.07572	0.975249	0.872201	1.09567	1.25285	1.18922	1.0854	1.75016	0.876845	1.40227	0.940079	0.854487	1.4173	0.992872
8899	7.77	503.458	Pos	Tier 3	NAE 30:5	2.43		NAE		1.0391	1.07264	1.0348	1.21926	1.26226	1.16016	0.933469	1.06767	0.753429	1.03526	1.56038	1.11799	0.897374	1.103	1.0957	0.908069	0.756167	1.19253	1.28359	1.03615	0.982804	0.990311	1.10863	1.06811	1.15452	1.65157	0.888218	1.61726	1.0288	1.46915	1.08162	1.06622	1.20189	1.4712	1.29359	1.18416	1.24475	0.922066	0.828847	1.0429
8900	7.76	552.537	Pos	Tier 3	Cer 35:1;O2	2.79		Cer	Cer 35:0;O3	0.989216	1.15311	1.18281	0.993442	0.955832	0.996707	1.48353	0.999639	1.10413	0.993492	1.24213	1.16398	1.20559	0.912653	1.11212	0.967091	0.949449	1.13929	1.00587	0.959708	0.996427	1.11357	0.899429	1.33722	1.06155	1.79652	0.86452	1.5446	1.07604	1.24515	1.28133	1.22168	1.14633	1.40766	1.15638	1.4911	1.13708	1.19641	1.01255	1.26069
8925	7.78	777.564	Pos	Tier 3	PG 36:1	0.33		PG	PG O-36:2;O	1.06225	1.18784	0.602634	0.587196	0.836117	0.882101	0.682162	1.28146	1.31907	1.04565	0.950006	0.97435	1.13961	1.48742	1.07037	0.756518	1.19641	0.726903	1.06238	1.39835	1.43804	1.06863	1.02531	1.14292	0.557349	0.416729	2.01918	1.19272	1.18928	0.578689	0.889627	1.10414	0.860899	0.883032	0.895656	0.82759	0.850032	0.799592	1.57568	0.983058
8957	7.8	811.661	Pos	Tier 3	PA O-45:3	4.01		PA		0.703196	0.783972	2.47479	1.34107	0.872677	1.42416	1.6519	1.60086	1.32096	1.98495	1.53473	2.26539	1.15247	1.51923	1.31189	2.02912	1.72317	1.57244	0.92203	0.824047	1.2182	0.805472	0.90565	1.06865	0.913467	1.08589	2.17719	0.800707	1.95983	0.983484	0.774585	1.99819	1.05384	1.076	1.06546	1.33473	1.32981	1.12013	1.10073	1.62458
8960	7.79	822.632	Pos	Tier 3	HexCer 38:0;O6	1.81		HexCer		1.15952	1.35162	0.825467	0.983084	0.887374	0.995251	0.832852	1.41796	1.34854	1.35136	1.21633	1.15577	1.22627	1.0829	1.30959	1.12834	1.22884	1.02782	1.40226	1.07125	1.1564	0.998672	0.940421	1.12	0.832532	0.813174	1.45169	1.35231	0.911487	0.812219	0.960238	1.0927	1.00468	1.04818	0.81299	1.06327	0.871056	0.850716	1.59607	0.978245
8962	7.79	824.619	Pos	Tier 3	PE 42:4	3.42		PE	PA 44:5 | PC 39:4 | PE O-42:5;O | PC O-39:5;O | CerP 47:5;O4 | PA O-44:6;O	1.04942	1.17998	0.561883	0.680134	0.897828	0.807857	1.21679	1.14279	1.06254	0.699187	0.498072	1.15144	1.06541	0.400994	1.06618	1.02984	1.03292	1.0779	1.15936	0.65537	0.823578	0.890866	1.0179	0.77236	0.68133	0.307617	0.87769	1.18019	0.456926	1.16138	0.712975	0.992759	1.25473	1.42997	1.08363	0.57496	0.856392	1.15936	0.723391	0.347618
8989	7.8	847.643	Pos	Tier 3	PG 41:1	1.09		PG	PG O-41:2;O	1.19916	1.28653	0.863002	0.844546	0.900077	0.775538	0.875547	1.63593	1.40812	1.59298	0.913165	2.21954	1.37396	1.32555	1.34711	1.13388	1.35379	1.48056	1.09293	1.09044	1.28	0.689058	1.60232	1.16951	0.757073	0.903758	1.96677	0.769073	1.16338	0.514891	0.597554	0.662996	0.862588	0.86352	0.608805	1.08607	0.443347	1.26403	2.3981	1.18525
9007	7.85	758.608	Pos	Tier 3	PE O-38:2	2.28		PE	PC O-35:2 | PA O-40:3 | CerP 43:2;O3	0.797133	0.896313	0.847455	0.934202	0.714175	1.93372	0.928529	1.57266	0.966806	1.55066	0.815172	0.407909	1.50453	0.401807	0.377707	0.348511	1.77858	0.413078	0.386779	0.289626	0.655378	0.571993	0.930326	0.533437	1.04891	1.03896	0.956736	1.05091	0.636965	0.910945	1.95455	0.657776	0.565272	0.807375	1.22268	0.895326	1.99174	0.58606	1.1053	0.647223
9049	7.9	837.622	Pos	Tier 3	PG 39:0;O	0.28		PG		1.20709	1.12133	0.831636	1.47131	0.56763	0.336541	1.09885	0.90728	1.10947	0.660716	1.08084	1.24697	1.10346	1.2318	1.46472	1.89369	0.723111	0.719634	0.856588	1.1927	0.804426	0.871287	1.02243	0.444885	1.43174	0.429265	0.497887	0.363106	1.38717	0.648767	0.749502	1.36974	1.30942	1.25701	0.998984	0.91968	0.646913	1.11577	0.25651	0.964238
9054	7.9	880.657	Pos	Tier 3	SHexCer 41:0;O2	2.73		SHexCer		1.13941	1.159	1.10467	1.64368	0.718291	0.38456	1.30789	0.984414	1.09065	0.704819	1.12435	1.40934	1.01163	0.852297	1.05313	1.64084	1.08763	0.785834	0.996561	1.08143	1.04689	0.528103	0.883917	0.51939	1.62313	1.60974	0.449419	0.402668	0.820088	0.712158	0.897633	1.37903	1.44545	1.42776	1.13413	1.09314	0.850256	0.781514	0.282081	1.09931
9090	7.9	894.672	Pos	Tier 3	SHexCer 42:0;O2	2.32		SHexCer		0.270918	0.315803	1.51509	1.79611	0.405021	0.490715	1.52856	1.02687	0.409326	0.796999	1.54372	1.36788	1.03205	0.883269	0.915097	1.77309	1.19664	0.918583	0.979847	1.15477	1.45971	0.734801	1.0214	0.256901	1.93155	0.808333	0.57024	0.995001	2.11054	0.70652	0.803004	0.803986	1.75943	1.63695	0.586141	1.04401	0.830447	1.93658	0.311946	0.868152
9110	7.91	803.665	Pos	Tier 3	SM 40:1;O3	1.94		SM	PE-Cer 43:1;O3	0.697619	1.06554	1.33737	1.05759	1.20421	1.51301	0.812251	0.820567	1.05089	0.93894	0.909457	0.821562	0.960871	0.867254	0.79153	1.01089	0.8841	1.02576	1.08429	1.08081	0.958005	0.852116	1.12344	0.901455	0.766329	0.569636	1.50676	0.603294	1.08783	0.993279	0.801281	1.03063	1.14316	0.9541	0.762809	0.964391	1.56196	0.884447	1.58323	0.982994
9114	7.92	829.681	Pos	Tier 3	SM 42:2;O3	2.21		SM	PE-Cer 45:2;O3	0.41334	0.962624	0.973875	1.25857	1.24999	0.855077	0.735885	0.895214	0.989542	0.846134	0.925433	1.18279	0.985716	0.862402	0.833513	0.880287	1.00604	1.07426	0.955946	0.966579	0.896401	0.726867	1.47366	0.811893	0.71142	1.10767	1.53454	0.544194	1.04169	0.815815	0.629207	0.988669	1.25166	1.28887	0.852714	0.890467	1.1718	0.956924	1.88309	1.67761
9126	7.92	748.587	Pos	Tier 3	PE 36:0	2.12		PE	PA 38:1 | PE O-36:1;O | PA O-38:2;O | CerP 41:1;O4	1.17183	0.752517	0.723917	0.937824	1.16849	1.11409	1.15438	1.32937	1.22595	1.01492	0.748976	0.907646	1.15677	0.605136	1.67302	0.810862	0.894189	1.60097	0.934004	0.815124	0.811073	1.38062	1.02501	0.66189	0.883777	1.47336	1.06133	1.34276	1.10879	1.11755	0.962936	1.02756	0.771784	0.845679	0.977527	1.26571	1.12502	0.730664	1.44633	0.805332
9164	7.92	1176.72	Pos	Tier 3	MIPC 48:6;O5	0.08		MIPC		1.19767	1.3961	1.56539	1.2752	0.686894	1.07526	1.79521	1.39584	1.33301	1.59704	0.726106	1.60383	0.995521	1.2621	1.5133	0.815515	1.23935	1.44095	1.50762	0.846386	1.4317	1.4251	0.471953	0.654757	1.39786	2.01468	1.40185	1.92974	1.04527	1.44012	1.38617	1.55928	1.30996	1.69669	0.673712	1.66358	0.838752	0.991456	1.56048	1.41407
9200	7.93	1227.9	Pos	Tier 3	MIPC 52:1;O3	2.94		MIPC		0.753563	1.36793	1.19124	0.888246	1.22005	1.04731	1.32079	0.991502	0.857803	1.33826	0.759914	1.0579	1.15253	0.753505	0.992779	0.8653	1.00446	0.639016	1.03306	0.859244	0.887053	0.932165	0.608014	0.750311	1.03296	1.58705	0.728625	1.25919	0.821003	1.19431	1.7844	0.760501	1.03892	1.26933	1.22578	0.993617	1.20996	0.798467	1.18153	0.960731
9203	7.93	1232.91	Pos	Tier 3	PI 62:8	1.59		PI	PI O-62:9;O	0.903595	0.810821	0.955082	0.9076	0.859323	0.682445	0.91859	0.960361	0.791534	0.688685	1.48516	0.913292	1.00295	1.01421	0.947816	1.12121	0.894151	1.09991	1.23817	1.12661	0.847053	0.909887	0.991323	0.711787	1.0625	1.21283	1.06406	1.01559	1.02412	0.911097	0.761949	1.12256	0.942892	1.10154	0.897955	0.856009	0.943289	0.827	0.769465	0.990572
9240	7.95	1229.92	Pos	Tier 3	MIPC 52:0;O3	4.02		MIPC		0.287259	0.688041	1.19266	2.17411	0.238464	0.236065	0.296922	0.516841	0.300912	1.09188	1.18163	1.05569	0.799372	1.20188	0.996097	0.773032	0.987726	0.244878	1.0867	0.917097	1.12581	0.890725	0.667416	0.234363	1.50566	0.110112	0.64225	0.783635	0.7859	1.0241	1.34235	0.976762	0.59702	0.570882	0.860643	1.03978	0.922112	1.00784	0.665567	0.981852
9269	8.02	852.578	Pos	Tier 3	PS 41:5	3.27		PS	PG 41:7 | PT 40:5 | PS O-41:6;O | PG O-41:8;O	1.08856	1.07621	1.1215	0.955328	0.960761	0.758279	1.18221	0.965311	0.942508	1.06475	0.95274	0.87822	1.02854	1.10169	0.92901	1.01873	0.902149	0.889769	1.01046	0.353154	1.16554	0.807883	0.744162	0.790341	1.05766	0.759121	1.17162	1.38042	0.996672	1.16266	1.23302	1.10688	1.03757	1.27572	0.868202	0.883385	0.783287	0.775104	1.02286	1.12089
9328	8.06	892.559	Pos	Tier 3	PI 36:4;O	5.02		PI	PI-Cer 39:4;O5	1.10027	1.04985	1.12701	1.02932	1.1602	0.973497	1.49362	0.916079	1.2535	1.26765	0.98884	1.21091	1.04709	1.37911	1.02455	1.14767	0.962719	1.29754	0.995964	1.24025	1.25913	0.755508	0.698676	1.20049	1.37202	1.4125	1.22064	1.62854	0.880012	0.924557	0.932762	1.12172	1.25119	1.54997	0.70281	0.995412	0.960059	0.841908	0.970534	0.997518
9330	7.96	902.587	Pos	Tier 3	SHexCer 38:0;O6	0.26		SHexCer	Hex2Cer 35:4;O4 | Hex2Cer 35:3;O5	1.27412	0.927913	1.35156	0.851914	1.1445	0.973085	1.4857	1.19436	1.2322	1.21562	0.938996	1.18882	1.05185	1.07938	0.972743	0.985556	0.916836	1.33204	1.20822	0.920957	1.0229	0.744425	0.676689	0.934567	1.35433	1.30535	1.14581	1.77679	0.997308	1.30993	1.25923	0.739537	1.19125	1.61325	0.79318	1.24138	0.996616	1.04956	1.29793	0.500044
9336	8.06	1210.91	Pos	Tier 3	MIPC 53:0;O2	2.68		MIPC		0.875976	0.724397	0.943263	1.64562	1.04791	0.399992	1.34625	0.734182	0.780553	0.839487	1.17782	0.670772	1.05058	0.800006	1.16974	0.871127	0.926139	1.12568	1.14783	0.691768	1.05504	1.19544	0.986878	0.892842	1.4967	1.7103	0.715532	1.28489	0.985825	1.01043	0.981357	0.724218	0.738363	1.10003	1.02774	1.03501	1.0147	1.25868	0.787475	0.846373
9340	8.07	558.511	Pos	Tier 3	DG 30:0	2.74		DG	TG O-30:0 | DG O-30:1;O	0.634818	0.315841	0.33156	2.63751	1.14276	0.22874	0.528548	0.341203	0.30261	1.37547	0.292474	0.313502	0.260749	0.28164	1.03429	0.278746	0.722332	0.981581	0.757952	0.224838	0.726714	2.94077	0.967795	0.78448	0.902	0.552991	0.737392	1.00138	0.882599	1.02939	2.7401	0.316863	0.75075	0.479964	1.6766	1.56328	0.673786	1.92031	0.80001	1.1609
9361	8.08	932.596	Pos	Tier 3	Hex2Cer 36:4;O5	1.7		HexCer	Hex2Cer 36:3;O6	0.811828	1.28227	0.992675	1.13949	0.877077	1.19749	1.25218	1.23794	1.15685	1.3363	1.27789	1.32448	0.920703	1.13722	0.904023	1.16766	0.820589	1.28851	1.11396	0.996799	0.919757	0.720197	0.826399	1.13061	1.05009	1.54169	0.941792	1.68731	0.639826	1.12387	0.973198	1.22672	0.780874	1.64511	0.893069	1.01632	0.928187	0.734459	1.06265	1.06699
9364	8.05	1108.69	Pos	Tier 3	MIPC 44:4;O4	0.39		MIPC		1.03581	1.20742	1.23852	1.07384	0.886228	2.18602	1.26402	1.19593	1.83735	1.11917	0.902699	1.81471	1.45848	1.13138	1.10948	0.835521	1.11044	1.73715	1.18799	1.0419	1.14398	0.987947	0.981599	0.837887	1.15777	1.79328	0.97717	1.33779	0.971565	1.09523	0.816984	1.18417	2.06027	2.51847	0.831493	1.52105	1.20392	1.00427	1.41343	1.48025
9389	8.07	1138.7	Pos	Tier 3	MIPC 45:4;O5	0.43		MIPC		0.795508	0.888926	0.994943	0.907027	0.661648	1.0059	1.37121	1.37886	1.80993	0.978492	0.697309	1.21732	1.20585	0.74826	0.948474	0.761139	1.05937	1.51337	1.53582	0.71595	0.951732	1.20098	0.877854	0.758759	1.27885	1.44569	0.775838	0.838518	1.01251	1.33965	0.835092	0.823942	0.946661	0.985544	0.576146	1.46501	0.874224	1.10896	1.42099	0.726362
9429	8.09	850.635	Pos	Tier 3	PE 44:5	3.43		PE	PC 41:5 | PE O-44:6;O | PC O-41:6;O | CerP 49:6;O4	0.955448	0.768498	1.13571	1.50675	0.723309	1.15364	1.03052	1.2245	1.22533	0.849681	0.885734	0.696296	1.08904	1.00073	0.824258	0.534068	0.79796	1.33649	1.18001	0.675326	1.05832	1.15626	0.804329	0.632854	1.28743	0.572451	1.10276	1.01939	1.12319	0.891743	0.808371	1.05486	0.721828	0.859141	0.958248	1.36481	0.904827	0.948071	1.26144	1.01225
9448	8.11	1092.85	Pos	Tier 3	Hex2Cer 48:0;O4	2.69		HexCer		0.766427	0.713553	2.82728	0.8798	1.47853	0.872498	1.03634	0.659403	0.774186	0.916946	1.38577	0.915685	0.614649	1.02269	1.90337	0.682031	1.54773	1.28325	0.858099	0.598436	1.92977	0.712225	1.61769	2.4037	1.75746	1.22785	0.882782	0.884467	0.877265	1.72834	0.573474	1.3589	0.783316	0.804843	0.796298	0.904547	1.66271	1.28174	1.24177	0.910084
9461	8.14	1084.69	Pos	Tier 3	MIPC 42:2;O4	0.73		MIPC		1.20679	1.18749	1.1571	1.07424	0.622501	1.281	1.08139	1.2772	1.64369	0.839068	1.2653	1.22367	1.14825	1.65038	0.900498	1.07913	1.06778	1.57152	1.10424	1.46454	0.990771	0.935252	0.86863	0.867421	0.982038	2.0228	1.1239	1.62134	0.99128	0.851034	0.635774	1.17573	1.13228	1.06319	0.860801	1.30856	1.0387	0.872042	1.20321	1.20617
9505	8.2	634.542	Pos	Tier 3	Cer 39:4;O4	2.74		Cer	Cer 39:3;O5	2.57447	1.04558	0.878952	1.14533	0.655234	0.477535	0.714159	0.598173	0.560537	0.540233	0.757424	1.23026	0.483733	0.853375	1.42595	0.745732	1.56508	2.01083	1.20661	0.807731	0.657341	1.7602	1.09147	2.69523	2.78145	0.353389	0.786948	0.890585	0.659841	0.721464	2.71868	0.559973	0.583121	0.537634	3.60366	1.24215	0.772026	1.90011	0.865943	0.886203
9533	8.21	773.644	Pos	Tier 3	PA O-42:1	2.66		PA		0.606018	0.770163	1.04723	0.918836	0.998455	1.22705	1.26856	0.974677	1.12331	1.03223	0.995455	1.28352	1.08773	1.13276	0.818724	0.904657	1.14637	0.91946	0.889158	0.642348	0.824077	0.84332	0.799896	1.28606	0.569978	1.43766	1.5856	0.52808	1.13044	1.03411	0.998556	1.38294	1.00443	1.11976	0.622532	0.838679	1.42828	0.744617	1.42053	0.794221
9549	8.21	1309.07	Pos	Tier 3	PI O-68:5	0.39		PI		0.615102	0.254184	0.589602	1.01719	1.6489	0.241904	0.557522	0.280945	0.251074	1.16796	0.346533	0.177575	0.543006	0.292036	0.825556	0.473625	0.578756	2.244	0.780837	0.322964	0.610703	1.55081	1.38609	1.62709	1.14536	0.275514	0.20128	0.53906	0.638051	0.672353	1.36762	0.392365	0.289457	0.24894	1.13935	1.29714	0.70605	0.848093	0.211882	1.2597
9607	8.25	799.634	Pos	Tier 3	SM 40:3;O3	2.54		SM	PE-Cer 43:3;O3	1.01071	1.37725	0.929479	1.08706	0.826992	0.98315	1.12783	1.14415	1.12556	0.961021	1.52901	1.1251	1.22457	1.06216	1.0026	1.19418	0.941815	0.865787	1.28638	1.13828	0.706548	1.15147	1.13925	1.26912	1.09309	0.650998	0.94012	0.630036	0.774067	1.32008	0.934581	1.12529	1.08019	1.1749	1.11325	1.1583	1.16682	0.826164	1.04346	0.803118
9611	8.25	842.666	Pos	Tier 3	PC 40:2	3.62		PC	PE 43:2 | PA 45:3 | PC O-40:3;O | PE O-43:3;O | CerP 48:3;O4 | PA O-45:4;O	1.04887	1.09189	0.597186	1.0137	0.780104	0.842594	0.636256	1.05293	1.26201	0.82746	1.34639	0.986299	1.30766	0.891783	0.70016	1.23423	0.76714	1.04558	1.16112	1.26934	0.611902	0.776355	1.42688	1.37579	1.07605	1.43073	0.611672	0.335684	0.710878	1.22439	0.693503	1.18005	1.15188	1.03438	1.189	1.04197	1.02977	0.679692	0.532416	0.786571
9615	8.25	1160.72	Pos	Tier 3	MIPC 48:6;O4	0.54		MIPC		0.998153	1.41225	0.992904	0.80809	0.587718	1.32591	0.952231	1.19936	1.286	0.803252	1.30057	1.32637	1.33659	1.16154	0.944543	1.1288	0.82566	0.952648	1.48492	1.25679	0.897851	0.921167	0.79712	0.701778	1.08718	0.750652	0.899725	0.528773	0.812072	1.3481	0.637604	1.47266	1.32386	1.59613	0.644289	1.02119	0.924345	0.70387	0.783866	1.00338
9639	8.29	918.69	Pos	Tier 3	Hex2Cer 38:1;O2	2.33		HexCer	Hex2Cer 38:0;O3	0.8559	1.10413	1.03907	0.940027	1.19594	1.35742	1.13528	0.971534	0.748821	1.02947	0.827246	0.996205	1.07226	0.797025	0.780876	0.999694	0.755822	0.784324	0.808605	1.0653	0.909507	0.635949	1.17954	1.28193	0.789289	1.14757	1.21975	0.861144	1.02228	1.01347	0.760298	1.54955	1.13663	1.03618	0.57994	0.742368	0.62136	0.709971	0.716028	1.02219
9660	8.3	779.58	Pos	Tier 3	PG 36:0	0.06		PG	PG O-36:1;O	0.945641	0.936803	0.789157	0.792351	0.64412	1.32249	0.548725	1.17615	1.3203	0.771623	0.96524	0.711558	1.164	1.55617	0.665623	0.520828	1.12456	0.870686	1.23073	1.36436	0.977955	1.28722	1.06833	1.05635	0.935784	0.434755	1.28273	0.770795	1.14647	0.909425	1.08866	1.18047	0.885936	0.851915	1.08823	1.18927	1.25838	0.921825	1.12785	0.914593
9665	8.28	823.642	Pos	Tier 3	PG O-39:0;O	0.01		PG		1.17813	1.45161	0.942267	0.947122	0.941707	0.910055	0.668522	1.12127	1.06074	0.769798	1.227	1.52921	1.3031	1.31841	0.823882	1.13482	1.02412	1.09479	1.0029	1.11171	0.79229	1.00553	1.66109	1.23966	0.977632	0.55897	0.998525	1.13019	0.896342	0.95299	0.632503	1.07357	1.00286	0.978204	0.97346	1.05494	0.827074	1.02602	0.925568	0.93827
9667	8.28	866.676	Pos	Tier 3	HexCer 44:4;O4	5.56		HexCer	HexCer 44:3;O5	0.964573	1.27361	0.593047	1.03346	1.16424	1.07838	0.722454	1.25699	1.17069	0.819328	1.40837	1.51011	1.26221	1.20143	0.568532	1.10303	1.05361	1.06348	1.12719	1.07142	0.54007	0.928839	1.54336	1.41467	1.08909	0.348624	0.827882	0.544893	0.598707	0.984674	0.689747	1.07574	1.18761	1.05738	1.08398	1.13498	1.25178	0.670118	0.904454	1.07128
9669	8.29	881.696	Pos	Tier 3	SM 42:0;O6	0.5		SM	PE-Cer 45:0;O6	0.948738	1.18448	1.31989	0.875473	0.625159	1.22944	0.842619	1.2239	1.136	0.92113	1.46285	1.68363	1.03059	1.04663	1.50995	1.21385	0.995164	1.18508	1.09388	0.960323	1.11256	0.835746	1.57376	0.728668	1.05097	0.911352	0.812329	0.74613	1.0717	1.05884	0.833498	1.07649	1.31358	1.2149	0.591181	1.20637	0.960859	1.61054	0.950794	0.904552
9670	8.27	944.706	Pos	Tier 3	Hex2Cer 40:2;O2	2.43		HexCer	Hex2Cer 40:1;O3	0.736189	0.869887	1.43622	0.923653	0.899806	1.26931	1.04397	1.36042	1.28609	0.990171	1.21432	1.30959	1.39729	1.06971	0.682059	0.772329	1.06891	1.08753	1.11922	0.704124	0.956925	1.09524	1.25977	1.37932	0.750813	2.58005	1.21467	1.50506	1.22661	1.13339	0.599823	1.54991	1.12172	1.44628	1.0894	0.78342	1.11273	0.702785	1.21264	1.02306
9697	8.33	1048.83	Pos	Tier 3	Hex2Cer 46:0;O3	2.66		HexCer		0.659122	0.768324	0.820824	0.669193	1.2513	0.594351	0.837719	0.74545	0.819726	0.952309	0.687686	0.949865	0.78233	1.17276	1.82932	0.636509	0.655787	0.711937	0.976267	0.530941	2.11366	0.600709	1.5048	2.33464	0.748661	1.41519	0.873976	0.826421	0.997742	1.75326	0.787825	1.66447	0.685376	1.21779	1.19071	0.701231	0.602119	1.18618	0.67635	1.15926
9726	8.34	847.691	Pos	Tier 3	SM 42:1;O4	1.51		SM	PE-Cer 45:1;O4	1.03043	1.20115	1.18274	1.15236	1.17907	0.899097	0.597982	0.779736	1.00344	0.773537	0.95719	1.60903	1.01123	1.05269	0.824614	1.18921	0.865719	1.03506	1.12834	1.15305	0.689073	0.801484	1.73826	1.03083	0.48477	0.88038	1.30637	0.685382	0.948001	1.01105	0.663546	1.0801	1.21793	1.23477	0.913354	1.01894	1.18174	0.978875	1.04916	1.12284
9727	8.37	848.655	Pos	Tier 3	PC O-42:6	2.52		PC	PE O-45:6 | CerP 50:6;O3	1.31973	1.23676	0.964517	1.05495	1.04916	1.0672	0.970131	1.18914	0.977718	0.697083	1.05256	1.06896	1.30685	1.05143	0.721458	0.762321	0.954443	1.39931	1.00451	0.760001	0.694883	1.1222	1.76813	1.17834	1.11387	0.640263	0.920543	0.929656	0.864344	0.87287	0.46426	1.07258	0.956525	0.901928	0.907875	0.889914	0.696923	1.20822	1.20409	1.02383
9737	8.38	1232.01	Pos	Tier 3	PI 62:0	2.64		PI	PI O-62:1;O	0.547847	0.612622	0.739026	0.523372	0.285615	0.232239	1.59749	0.555179	0.640901	0.584962	0.181635	0.314856	0.408672	0.778304	2.51491	0.209081	0.287707	0.316276	1.59303	0.303689	0.999979	0.370657	1.19906	3.45832	0.372423	0.486149	0.431583	0.413699	0.391385	0.724758	2.09301	0.382976	0.245911	0.32207	0.173997	1.44727	0.16989	0.356481	0.394899	1.33084
9836	8.42	841.644	Pos	Tier 3	SM 42:4;O4	1.68		SM	PE-Cer 45:4;O4	1.24676	1.2063	1.12607	1.84966	0.588536	0.503219	1.12703	1.36944	1.04839	0.797446	1.20268	1.02542	1.01043	1.18847	1.26876	0.852802	0.947845	0.787043	1.14737	0.975571	0.793753	0.978215	0.799577	0.515125	1.60879	0.44801	0.484811	0.793921	0.929533	0.799678	1.20624	1.34876	1.18193	1.23074	0.822722	1.09479	0.881483	1.02721	1.05595	1.04699
9894	8.45	864.649	Pos	Tier 3	PC 42:5	0.94		PC	PE 45:5 | PC O-42:6;O | PE O-45:6;O | CerP 50:6;O4	1.18163	1.22923	1.10541	1.54769	0.717654	0.61307	0.966824	0.889055	1.10372	0.747974	1.08054	1.36622	1.15462	1.46702	1.13678	1.47512	0.862881	1.18216	1.1534	1.10302	0.62987	0.482871	1.44691	0.837384	1.15426	0.754358	0.959044	0.55261	0.66443	0.682505	0.369764	1.20421	1.27372	1.09231	0.488905	0.935591	0.433244	1.14379	0.412619	0.644571
9903	8.5	686.573	Pos	Tier 3	Cer 43:6;O4	2.1		Cer	Cer 43:5;O5 | ACer 43:5;O3 | ACer 43:4;O4	0.681625	0.952489	1.775	1.37909	0.825101	0.618877	0.913465	0.408286	0.811208	0.600348	1.66695	1.30285	0.875339	1.74883	1.61819	1.03559	0.552123	0.937209	1.18939	0.548073	0.732844	1.37314	0.587333	2.71873	1.22387	0.31937	0.476298	0.83609	0.600102	0.596492	1.02361	0.458979	0.578421	0.4454	0.513454	0.588427	0.550126	2.02229	0.657973	0.644174
9995	8.53	1004.8	Pos	Tier 3	Hex2Cer 44:0;O2	2.14		HexCer		1.29002	0.937773	3.02597	0.759625	1.00845	0.727586	0.959429	0.777851	0.852026	1.31224	1.49042	0.910975	0.809004	1.77554	2.30138	0.920404	1.40221	1.58824	1.26757	0.641886	1.78777	0.693381	1.59961	1.83991	2.05768	1.65589	0.767906	1.04209	1.36055	2.0375	1.48835	2.04679	0.77372	1.45747	1.33239	1.50514	1.81978	1.27582	1.55289	0.846809
10011	8.55	704.561	Pos	Tier 3	PE O-34:1	3.6		PE	LPE 34:1 | PA O-36:2 | LPE O-34:2;O	1.22122	0.584335	0.609579	0.990447	0.829719	1.1769	1.14236	1.15684	1.06493	1.14751	0.845344	0.876319	1.27416	0.784459	0.612371	0.459716	1.72178	0.843875	0.775164	1.41986	0.749495	0.926013	0.882687	0.756066	0.933648	1.53371	0.824322	0.780427	0.877571	1.05313	1.41717	0.9771	0.901462	0.746229	0.916419	0.757356	1.74475	0.688671	0.733326	0.576549
10029	8.56	1015.31	Pos	Tier 3	PIP3 29:5;O	3.31		PIP		0.867677	1.12678	0.759163	1.11118	0.879337	0.819849	0.899419	1.21303	0.872845	1.20385	0.886173	1.36752	1.00851	0.920952	1.07598	0.92979	0.969126	0.923008	1.16177	1.02993	0.652813	1.0472	0.725325	0.883012	0.788848	1.36073	0.980307	1.12013	0.758208	0.901036	0.947541	0.92499	1.00994	1.33447	0.831141	1.23844	0.711099	1.02472	1.17232	1.12612
10048	8.65	865.653	Pos	Tier 3	PG 41:0;O	0		PG		1.54373	0.815923	0.686738	0.899729	0.959945	0.913326	1.02601	0.936836	1.15717	0.960832	0.681727	1.09969	2.13234	1.02262	0.725596	1.17244	0.563112	1.57158	0.905682	1.81009	1.068	1.74168	0.560558	0.550116	0.638342	0.315421	1.06429	0.418328	1.01773	0.494752	1.20825	0.944424	0.905948	0.824676	0.129632	0.686384	0.939819	1.08159	0.961353	0.784131
10050	8.59	969.318	Pos	Tier 3	PIP3 25:0;O	0.29		PIP		1.12439	1.40759	1.25362	0.930953	0.796866	1.33633	1.28944	0.949972	1.06181	1.15837	1.06178	1.32894	0.789766	1.38419	1.20077	1.20403	1.28078	1.12321	1.08525	0.819438	1.12496	1.21311	0.845662	4.74427	0.918449	1.99383	0.956699	1.01058	1.31766	1.06336	1.02736	1.1686	1.0424	1.08395	0.714381	1.10359	0.687713	1.17197	1.24584	1.03579
10147	8.7	734.607	Pos	Tier 3	PE O-36:0	1.85		PE	PA O-38:1	0.775547	0.831003	0.766276	0.446248	0.981473	1.66707	0.956862	1.21602	1.48114	0.768593	0.948302	0.655015	1.43706	0.604024	0.737742	1.02509	0.84656	1.35944	0.970542	0.765729	0.647107	1.27473	0.839893	0.752546	0.9831	1.50051	0.71991	0.78447	0.772349	1.27658	1.06826	0.82715	1.03492	1.16328	0.854878	1.12802	1.29458	0.816944	1.21507	0.704763
10161	8.7	1237.03	Pos	Tier 3	PI O-61:0;O	1.52		PI		0.815596	0.65025	0.550422	1.75876	0.565984	0.531411	0.943244	0.337099	0.76176	0.966934	0.649306	0.745194	0.412767	1.12742	0.78432	1.35289	0.444771	0.333098	0.597792	0.677589	0.459473	1.2064	0.455276	1.3863	0.408361	0.811407	0.728813	0.645105	0.348104	0.55437	2.13059	0.487259	0.573758	0.595294	2.12754	0.540002	0.550641	1.43231	0.366615	0.628631
10216	8.73	875.674	Pos	Tier 3	PG 43:1	0.02		PG	PG O-43:2;O	1.03674	0.937585	1.24014	1.11415	0.899178	0.797449	0.686473	1.16198	0.60239	0.617444	1.23311	1.65236	1.10632	1.25136	0.998816	1.04076	0.857966	1.15655	0.607607	0.854865	1.00608	0.54137	1.94435	0.60239	1.2398	0.406841	1.14367	0.864474	1.12737	0.782835	0.46838	1.10544	1.28268	1.29103	0.845213	0.723527	0.835991	0.803044	0.934897	1.27838
10221	8.72	985.258	Pos	Tier 3	PIP3 27:6;O	3.42		PIP		0.801517	0.887288	0.919307	0.939802	0.824639	0.942575	1.12586	0.890759	1.0071	1.16439	1.00749	1.38449	1.07687	1.11804	0.940479	1.25707	1.04253	0.91274	1.21616	1.00905	0.90118	0.983599	0.791641	1.29043	0.972889	1.50225	1.01918	1.50596	0.827996	0.986351	1.12913	1.09605	1.0896	1.77083	0.837221	1.20813	0.879544	1.00201	1.23501	0.972816
10223	8.74	1126.7	Pos	Tier 3	MIPC 44:3;O5	0.1		MIPC		0.935996	0.929971	0.883799	0.824177	0.961451	1.45338	1.57315	1.52705	1.67486	0.985069	0.757504	0.81172	1.15836	0.953744	0.952366	0.579583	1.37206	1.32291	1.47232	1.2044	0.961792	0.950742	0.853907	0.897134	0.81566	1.13745	1.06497	1.61166	1.00528	1.24658	0.670334	1.15144	1.09417	0.961458	0.788487	1.25844	1.05992	0.749532	1.44436	1.35503
10229	8.75	600.521	Pos	Tier 3	TG 32:0	2.12		TG	DG 32:1;O | Cer 35:1;O5 | Cer 35:0;O6 | TG O-32:1;O | DG O-32:2;O2	0.675977	0.599657	0.661913	1.05405	3.34847	0.485379	0.893929	0.968532	0.731091	1.41737	0.714872	0.662933	0.572873	0.698158	1.83607	0.745605	1.5649	2.59071	0.614861	0.600387	1.33356	2.16567	8.31238	1.07133	2.94795	0.958221	0.981444	0.918066	1.39346	1.22682	1.42825	1.08	1.10805	1.60538	1.87929	2.34458	0.575069	2.68624	0.556585	0.829488
10235	8.76	826.634	Pos	Tier 3	PE 42:3	1.91		PE	PA 44:4 | PC 39:3 | PE O-42:4;O | PC O-39:4;O | CerP 47:4;O4 | PA O-44:5;O	0.949366	0.559354	1.02626	1.87735	1.02413	0.592478	1.39718	0.629225	0.611652	1.03039	1.07485	0.576526	1.02671	0.980753	1.26372	0.808935	0.798224	0.527536	0.899869	0.690602	0.998515	0.891373	0.943769	0.424693	1.12814	0.327432	0.785791	0.799891	1.07255	1.04206	1.07973	0.691352	0.601527	0.684911	1.10953	0.986067	1.11994	0.829987	0.935583	0.792005
10243	8.77	1152.72	Pos	Tier 3	MIPC 46:4;O5	0.19		MIPC		1.03795	0.973396	0.756867	1.04469	0.763116	1.03809	1.27079	1.50093	1.45201	1.13203	0.870981	0.883268	1.09719	1.26514	0.893637	0.806164	1.1389	1.45711	1.25383	0.975847	1.21049	0.725152	0.606553	0.844591	1.4344	3.04109	0.923429	1.81147	0.899856	1.37803	0.895547	1.05795	1.47184	1.99299	0.577362	1.43675	0.854937	0.782016	1.12373	1.41736
10264	8.76	849.66	Pos	Tier 3	PG 41:0	2.07		PG	PG O-41:1;O	1.00539	0.92178	0.834442	0.605277	1.41682	1.88441	1.05851	1.21523	0.707063	0.932611	0.767943	0.909131	1.33311	1.78163	0.583303	0.595304	0.676407	0.9404	2.21169	0.6674	1.02464	0.849996	1.33653	0.921992	0.749927	1.18827	2.45489	0.867559	0.610077	0.796228	0.347277	0.817106	0.948782	0.884831	0.564919	0.839841	0.808911	0.87133	1.11817	0.842391
10283	8.79	787.661	Pos	Tier 3	PA O-43:1	3.97		PA		0.759682	1.17765	1.25248	0.695588	0.929403	0.970046	0.802301	0.809182	1.0128	0.857102	1.06745	0.912324	0.865352	1.05562	0.918742	1.46819	0.93341	0.748711	0.870037	0.937094	0.996985	1.07395	1.13634	1.19996	0.710295	0.544431	1.53208	0.528213	1.25705	0.880445	0.802162	1.12093	0.979896	1.06979	0.673815	0.961569	1.29617	0.825161	1.36301	1.04399
10349	8.83	761.645	Pos	Tier 3	PA O-41:0	3.58		PA		1.04904	1.05686	1.60021	0.919297	1.31611	1.12856	1.30693	0.769017	1.00712	0.810271	1.04526	1.31373	0.975505	1.59877	1.08993	1.39971	1.04183	0.928574	0.900914	1.47963	1.26541	1.09574	1.18365	1.46859	1.01902	0.375405	1.53075	0.860677	1.38471	0.900522	1.18912	1.35835	0.981896	1.00098	0.977848	1.17299	1.27188	1.01494	1.37236	0.947832
10357	8.85	792.629	Pos	Tier 3	CerP 47:5;O2	3.67		CerP		1.37012	0.844617	0.866377	1.3057	1.23825	0.925855	1.33916	1.30641	0.785228	0.714313	0.634239	0.928694	1.01463	0.820313	1.01169	0.738952	1.34263	0.821888	1.34666	0.822502	1.16775	1.18785	0.972716	0.989123	1.27128	1.54574	1.21063	1.0292	1.00826	1.04636	1.04146	1.33923	1.00707	1.00518	1.20882	1.30365	1.02105	1.13522	1.1194	1.23511
10373	8.82	1192.93	Pos	Tier 3	PI 57:1;O	3.33		PI		0.862934	1.44171	0.579843	0.726205	1.0852	0.845327	1.00953	1.25632	1.34683	0.814748	0.89946	0.592562	1.07946	1.43647	0.698731	0.751157	1.14883	1.495	0.940749	0.712614	1.40924	0.972425	1.22084	0.822346	0.970039	0.910551	1.51314	0.56617	1.22219	1.12038	0.543168	1.34272	1.04502	1.07947	0.653138	1.25561	1.27493	0.718559	1.20013	1.12762
10408	8.85	1178.93	Pos	Tier 3	Hex2Cer 53:0;O5	2.15		HexCer		1.35571	0.883663	0.906429	1.44502	1.2622	1.08983	1.87777	1.3027	0.821529	0.652801	1.04907	0.918821	1.15829	1.64342	0.917631	0.5961	1.38578	1.5994	1.37533	1.1087	1.73211	1.01409	1.00817	0.892559	1.47927	0.941945	1.47953	0.90762	1.28842	1.21084	1.0515	1.63669	0.988307	0.975468	0.900571	1.39168	1.2749	1.01738	1.50047	1.31415
10412	8.87	1190.92	Pos	Tier 3	PI 57:2;O	4.08		PI		1.38391	1.54754	1.52026	1.35912	1.71967	1.09762	2.30512	0.861603	1.4747	0.907824	0.791992	1.15731	1.12906	1.90589	1.04186	0.911667	1.10468	1.82233	1.36823	1.06059	1.20986	0.692378	1.00938	1.23652	2.05254	0.908113	1.19529	1.2968	1.77956	1.20053	0.915178	1.06067	1.08122	1.28528	1.18336	0.700828	0.647255	0.665898	1.45651	0.753741
10767	9.15	787.233	Pos	Tier 3	PK 34:8;O21	5.34		PK		1.17263	0.842627	0.81352	0.833603	1.12351	0.84803	0.950802	1.02334	1.11118	0.876534	0.883031	1.20165	0.905754	0.690343	0.805561	1.04273	0.583166	1.08553	1.08287	0.78577	0.732729	0.683664	0.653352	1.20819	1.05904	1.28486	0.952291	1.5417	0.589645	0.790782	1.02118	0.947314	1.09428	1.17724	0.831875	1.14271	0.707762	0.734112	1.11801	0.968043
10940	9.37	840.649	Pos	Tier 3	PC 40:3	2.13		PC	PE 43:3 | PA 45:4 | PC O-40:4;O | PE O-43:4;O | CerP 48:4;O4 | PA O-45:5;O	1.06219	1.40958	1.20696	1.28705	0.95112	0.544638	0.702717	0.989462	0.785401	0.661589	0.872813	0.728691	1.11558	1.10238	1.03799	1.03914	0.959103	0.905683	0.920304	1.10189	1.12483	1.03156	0.982173	0.640177	1.04919	0.535602	0.892572	0.490888	1.01952	0.801728	0.855579	1.06536	1.14252	0.948716	1.17617	0.877349	0.833427	1.04758	0.820367	1.0822
10942	9.38	875.674	Pos	Tier 3	PG 43:1	0.09		PG	PG O-43:2;O	1.02285	1.10537	0.709031	0.110986	1.31529	0.771707	0.649767	1.33678	1.09153	1.17235	0.798909	1.40784	1.48668	1.1215	0.451626	1.06428	1.03297	1.20123	0.774824	0.989365	0.974595	0.148453	1.5794	1.04714	0.980331	0.62012	1.81747	0.585262	0.857316	0.519934	0.493482	0.908979	0.900375	0.88295	0.11729	0.80171	0.808446	0.988616	2.13864	0.807585
10943	9.38	876.677	Pos	Tier 3	HexCer 42:1;O6	0.29		HexCer		1.06875	1.37032	1.20984	0.702807	1.34162	0.874656	0.769749	1.34053	1.0512	1.22193	0.907038	1.48327	1.36749	1.07798	1.1102	0.929329	1.20935	1.15456	0.866253	0.8638	0.952534	0.987162	1.37674	0.883682	1.11189	0.903544	1.48372	1.2634	0.804113	0.594379	0.600803	1.01372	0.939673	0.97421	0.145801	0.900922	0.885932	0.872309	2.17745	0.873579
10964	9.42	804.592	Pos	Tier 3	PE O-42:7	2.18		PE	PC O-39:7 | PA O-44:8	0.972899	1.22265	0.575576	0.681553	1.02035	0.9161	0.64106	1.1966	1.85328	1.24981	0.582059	1.49458	1.0232	0.960262	1.13713	0.693783	1.12907	1.15509	1.16444	1.34849	1.40991	1.19852	1.34691	1.09971	0.6903	0.736189	1.12454	0.742989	2.03401	0.606004	0.954171	1.28617	0.981783	0.964757	0.81484	0.940192	1.18348	1.228	2.03495	1.14024
10965	9.42	805.595	Pos	Tier 3	PG 38:1	0.1		PG	PG O-38:2;O	1.00311	0.96875	0.653056	0.657734	1.00088	0.749962	0.660547	0.997604	2.13338	1.28136	0.889967	1.41028	1.01803	1.38346	1.13151	0.788618	1.10251	1.23875	1.05104	1.3246	1.51301	0.468681	0.944102	1.3052	0.466662	0.614715	0.540791	0.486606	2.14276	0.553288	0.853047	0.479885	0.971068	0.907265	0.739535	0.968751	0.33657	0.450756	2.04752	1.16168
11010	9.5	1136.8	Pos	Tier 3	MIPC 48:2;O2	0.86		MIPC		0.964182	0.805658	1.40036	1.06331	1.08283	0.98904	0.90914	1.28696	1.16943	0.869386	1.13116	1.05104	1.08015	1.00901	1.25443	1.14705	1.08263	1.59591	0.944828	1.03657	1.00528	0.890067	1.75862	0.893292	1.20275	1.10827	1.33491	0.795676	0.953838	0.680655	0.786338	1.22794	1.47521	1.58947	1.01864	0.837487	1.52945	1.15461	0.966419	1.83434
11017	9.5	789.676	Pos	Tier 3	PA O-43:0	4.16		PA		1.36236	1.75888	0.740466	0.684328	0.877021	0.951627	0.878407	0.864895	1.21344	1.40686	0.951112	1.03235	0.962641	1.04607	0.690697	1.76318	1.15709	0.760972	0.965378	1.34906	1.20051	1.12357	1.34791	0.685272	0.994712	1.32468	1.22238	1.12806	1.10423	0.569134	0.77091	0.925206	1.32505	1.19321	0.741086	0.379006	1.15683	0.92675	1.14192	1.65917
11018	9.52	833.703	Pos	Tier 3	PA O-45:0;O	4.42		PA		0.899033	1.2373	1.2728	1.056	1.24862	0.902765	0.646447	0.865371	1.03437	0.795174	0.890699	1.07148	0.870541	1.13504	0.67341	1.37272	0.983641	1.05795	0.899318	1.22463	0.945556	0.779056	1.51586	0.988505	0.639152	0.394631	1.82953	0.571307	1.16128	0.562695	0.642049	0.97992	1.11233	0.927326	0.847101	0.64824	1.63837	1.04797	1.21451	1.58369
11021	9.5	1134.79	Pos	Tier 3	Hex(3)-Cer 42:2;O2	2.12		HexCer		0.724004	0.821115	1.20768	1.01773	1.01605	1.13929	0.766889	1.12641	1.04714	0.955928	1.10281	1.13456	1.068	0.95424	1.02478	1.11739	1.19344	1.43348	0.831764	0.986028	0.845278	0.799248	1.89208	0.610143	0.541503	0.980899	1.16574	0.701412	0.922652	0.575759	0.749585	1.1529	1.5137	1.29916	1.0002	0.908221	1.55266	1.18224	1.14206	1.63378
11072	9.56	776.618	Pos	Tier 3	PE 38:0	2.14		PE	PE-NMe2 36:0 | PA 40:1 | PC 35:0 | PE O-38:1;O | PC O-35:1;O | PA O-40:2;O	0.700788	0.662283	1.02268	1.06787	1.18345	1.05567	0.893164	1.1266	1.14047	0.939892	0.919656	0.692059	1.16848	0.604388	0.845836	0.693291	0.830869	1.11422	0.959334	0.881446	0.703386	1.41202	1.0058	0.904186	0.849634	1.74629	1.01291	0.655717	0.989755	1.10227	1.02079	0.681069	0.632696	0.694635	1.44085	1.26649	1.1529	0.867974	1.36576	0.901942
11080	9.59	901.689	Pos	Tier 3	PG 45:2	0.06		PG	PG O-45:3;O	1.07418	1.02486	0.785442	0.574895	1.27023	0.956152	0.7609	1.29268	0.960959	1.43564	0.645201	1.31824	1.40645	1.08916	0.428165	1.07908	1.03514	1.09752	0.517196	1.20067	0.982027	0.996722	1.25523	0.699735	0.689081	0.536257	3.78943	1.21723	0.933221	0.478319	0.784458	0.955953	0.869555	0.791117	0.662844	0.565775	0.754957	0.775222	2.26823	0.756953
11100	9.59	823.645	Pos	Tier 3	PG O-39:0;O	3.35		PG		0.975641	1.29642	1.08956	0.638043	0.863333	0.771926	1.03028	1.10563	1.02866	0.567838	1.20969	1.69564	0.984436	1.43578	1.00295	1.16096	0.704245	0.825328	0.989499	1.55739	0.86077	0.996863	1.93314	1.63923	0.8628	0.367975	1.06127	0.515407	1.11975	0.746137	0.732784	1.26194	1.10362	1.02299	1.15755	0.97546	0.841577	1.07593	1.0847	1.0164
11102	9.59	866.667	Pos	Tier 3	PC 42:4	3.73		PC	PE 45:4 | PC O-42:5;O | PE O-45:5;O | CerP 50:5;O4	1.02059	0.84673	0.757944	1.34461	1.4454	0.576801	0.458401	0.893731	0.658867	0.523973	0.848746	1.05504	0.934477	1.27038	0.94352	1.06867	0.759228	0.783117	0.698658	0.833056	1.64838	0.94268	1.57597	0.916209	0.607334	1.39173	1.57223	0.475505	0.91179	0.571891	0.451226	1.00736	0.994405	0.668658	0.917996	0.900568	1.31648	0.840196	1.63267	0.96744
11136	9.64	688.589	Pos	Tier 3	DG 40:5	2.39		DG	Cer 43:5;O4 | Cer 43:4;O5 | ACer 43:4;O3 | ACer 43:3;O4 | DG O-40:6;O	1.79206	1.65222	1.41828	1.46103	0.663452	0.827502	1.04578	0.579554	1.13407	0.532856	1.76988	2.40309	0.578812	0.928438	2.07513	2.0146	0.934171	0.827976	1.38494	0.576905	0.763007	1.26412	0.763939	2.13885	2.02828	1.26339	0.697616	0.719744	1.16186	0.774166	1.30877	0.472806	0.724498	0.508265	2.40081	0.793324	0.63079	2.51183	0.729111	0.652187
11145	9.64	802.678	Pos	Tier 3	HexCer 40:0;O3	2.1		HexCer		0.621082	1.22704	1.20711	0.804115	1.07486	1.09028	1.00603	0.967347	1.20656	0.803696	1.04678	1.28864	1.02031	0.856364	0.831214	1.21686	0.943931	0.878884	0.959079	0.789691	0.734341	0.99036	1.06937	1.01979	0.669486	0.507755	1.15104	0.648496	1.08384	0.872483	0.915402	1.01348	0.878472	0.896447	0.702669	0.967947	1.56973	0.839213	1.55576	1.01411
11147	9.65	828.694	Pos	Tier 3	HexCer 42:1;O3	2.01		HexCer	HexCer 42:0;O4	0.934292	0.913735	1.23196	0.995132	1.05435	1.05532	0.787499	1.0224	1.25011	0.84636	0.769912	1.16216	1.05357	1.09173	0.958709	1.03201	0.789917	1.30161	1.02815	0.909894	0.903476	0.906213	1.40253	0.748787	0.783576	0.794621	1.10114	0.879462	0.794308	0.821875	0.614975	1.10636	1.29785	1.22519	0.768733	0.991437	1.27925	1.10767	1.02868	1.56449
11181	9.71	787.67	Pos	Tier 3	SM 40:1;O2	1.33		SM	PE-Cer 43:1;O2	1.09101	1.21011	0.727497	0.797975	0.745427	1.11988	1.15082	0.87869	1.47453	1.50352	1.02341	1.14001	0.952407	0.993178	0.728572	0.866707	1.19071	0.93301	0.749209	1.25059	1.01911	0.928222	1.1688	0.879526	0.972161	1.74816	0.990118	1.29062	1.06687	0.852933	1.08237	1.01103	1.38687	1.29624	0.745128	1.1309	1.16236	0.90601	1.17312	1.05062
11199	9.7	775.661	Pos	Tier 3	PA O-42:0	4.43		PA		0.759914	0.928664	1.09557	0.551402	1.29756	1.38409	1.23245	0.753731	0.928531	0.792542	0.928993	0.806963	1.00243	0.9115	0.860719	1.01882	0.873514	0.781451	0.838468	1.17101	0.860124	1.15896	0.883246	1.3348	0.771348	0.208781	1.37242	0.591408	1.28732	0.998429	1.24782	1.32911	0.710626	0.794417	0.720693	0.737025	1.39329	0.746466	1.33395	0.559192
11329	9.83	779.422	Pos	Tier 3	ST 41:4;O15	1.42		ST	ST 41:2;O15	1.13661	1.11913	1.03463	0.991047	1.00163	1.17513	1.20681	1.1138	0.944004	0.96595	0.991909	1.28382	0.755262	0.408927	1.01596	1.10797	0.843188	1.08692	1.0069	0.638595	0.96206	0.965469	1.02562	1.39164	1.07328	1.06217	1.02891	0.963528	1.301	1.16641	0.850167	1.07169	1.23253	0.954103	1.23082	0.911056	1.29284	1.0147	1.17629	1.1363
11384	9.96	801.677	Pos	Tier 3	PA O-44:1	4.41		PA		0.741658	1.40302	1.0006	0.677623	1.23417	1.22949	1.11322	0.856761	1.1202	0.981129	0.986344	1.08134	1.10858	1.16969	0.841422	1.01814	1.0413	0.728735	0.958918	1.17708	0.780295	0.939921	0.74063	1.2177	0.625626	1.25499	1.66179	0.676974	1.14304	1.06541	0.987179	1.24964	0.79505	0.761846	0.726814	0.729637	1.21463	0.6405	1.15032	0.631296
11431	9.97	895.711	Pos	Tier 3	SM 43:0;O6	0.19		SM		0.843911	1.38242	0.968482	0.593341	1.41209	1.32819	0.720843	1.47368	0.904382	0.706544	1.46215	1.49443	1.96823	1.24503	0.4993	1.18869	0.713775	0.918552	0.911739	1.26977	0.510966	0.523595	1.97189	1.69271	0.870534	1.65397	1.09301	0.589866	0.714072	1.01449	0.465586	1.41917	1.08361	0.961442	0.895415	0.922982	1.51893	0.653085	1.13987	0.666387
11435	9.97	974.743	Pos	Tier 3	PI-Cer 48:2;O2	1.16		PI-Cer		0.790679	0.823298	1.42072	1.36331	0.892161	0.896328	1.02732	1.45555	1.19393	0.952336	1.23732	1.19248	1.25778	1.21525	0.779474	0.901121	1.14551	1.14571	0.980879	0.790727	0.940217	0.939318	1.62462	0.967341	0.747663	1.98131	0.940533	0.727435	1.10128	0.864677	0.526384	0.945143	1.24527	1.18265	0.864194	0.715432	0.842693	0.997527	1.02392	1.08389
11472	9.97	806.607	Pos	Tier 3	PE O-42:6	1.76		PE	PC O-39:6 | CerP 47:6;O3 | PA O-44:7	0.858704	1.38325	0.668838	0.979068	0.553678	0.914481	0.626984	1.44559	1.55527	1.06848	0.759809	1.4672	1.12893	0.758731	0.636859	0.754262	0.982568	1.58152	0.876702	1.39734	1.12538	0.890474	2.55113	1.0872	1.00146	0.978983	0.691548	0.760476	1.76201	0.883571	0.849088	0.969375	1.31214	1.35696	1.07207	1.01925	1.21261	1.42536	0.936034	0.891364
11478	9.97	853.68	Pos	Tier 3	SM 44:4;O3	0.72		SM		1.01255	1.21345	1.0831	0.986831	0.975762	0.91872	0.916564	1.42241	0.972467	0.770437	1.16696	1.70783	1.26925	1.08515	0.823793	1.10429	0.975223	1.08988	0.923664	0.966537	0.820989	0.835707	1.67556	1.12237	1.09588	1.74238	0.906987	0.716669	0.80628	0.953463	0.456376	1.1341	1.16456	1.10363	0.924577	0.95383	0.97414	0.942088	0.988789	0.794998
11480	9.97	882.707	Pos	Tier 3	HexCer 45:2;O5	4.96		HexCer	HexCer 45:3;O4	1.08116	1.09928	1.37744	0.678686	0.951111	1.62964	0.839509	1.21013	1.13024	0.602623	2.12736	1.33038	1.86164	1.15739	1.27512	1.56486	1.57689	0.793536	1.10895	1.59017	1.0636	1.65323	2.1105	0.944286	1.03289	0.670768	1.02189	0.673266	1.52018	1.30269	0.7352	1.29814	1.30452	0.897673	0.617834	1.12184	0.898957	1.18921	0.894004	0.541773
11481	9.96	972.737	Pos	Tier 3	Hex2Cer 42:2;O2	2.06		HexCer	Hex2Cer 42:1;O3	0.589716	0.829546	1.49719	1.37183	0.992293	0.920143	1.01519	1.28924	1.25745	1.10872	1.32894	1.18489	1.30093	1.11665	0.743448	0.902829	1.09261	1.08123	0.976882	0.833822	1.0366	1.04193	1.70501	0.996615	0.67637	2.07838	0.979851	0.730823	1.05748	0.776356	0.526554	0.883766	1.22603	1.22277	0.865572	0.729205	1.00394	1.04293	0.916336	1.06131
11596	9.99	632.6	Pos	Tier 3	Cer 41:3;O2	3.73		Cer	Cer 41:2;O3	0.894787	1.05632	1.46449	0.966194	0.786133	1.59026	1.30022	1.26237	1.13504	1.20447	1.44231	1.4176	1.05938	1.09773	1.50527	1.22198	1.63811	1.16954	1.18967	1.09625	1.33046	1.01561	1.84222	0.738773	1.20913	2.22509	1.02284	1.58063	2.03312	1.37195	1.1659	1.1255	1.65171	1.74724	0.860406	1.4422	0.976504	1.7279	1.39781	1.18945
11605	9.99	876.686	Pos	Tier 3	PC O-44:6	1.97		PC	CerP 52:6;O3	1.54488	1.36443	0.959079	0.965194	1.10754	1.21636	0.526508	1.18651	0.911733	0.617293	1.03421	0.988129	1.30547	1.14916	0.674592	0.760928	0.907596	1.33652	0.977932	0.798683	0.73342	1.05081	1.9842	1.0939	0.924248	0.777272	1.14666	0.884508	0.908783	0.861617	0.664902	0.981622	1.1478	0.835804	0.842648	0.927415	0.730731	1.14956	1.43888	0.941681
11609	10.03	952.303	Pos	Tier 3	PIP3 24:2	0.62		PIP		0.934398	1.08873	1.14072	1.11987	1.09494	0.915511	1.43141	1.01144	1.11526	1.03457	0.857096	1.25018	0.922163	1.53213	0.994088	0.787088	1.09833	1.35376	0.994039	1.03009	1.10804	1.32866	0.709686	1.16116	1.03379	1.46908	1.32669	1.50234	1.15382	0.984124	1.14605	1.27458	1.07911	1.2616	0.806367	1.18785	0.918121	0.830955	1.08737	1.51656
11612	10	1040.34	Pos	Tier 3	PIP3 31:7	3.38		PIP		1.18046	1.45254	1.25938	0.941467	0.73113	0.825567	1.13663	1.06164	1.16067	1.09106	0.941281	1.36887	0.858289	1.30323	1.4226	1.05979	1.12434	1.23116	1.26516	1.07624	1.33863	1.20647	0.952691	4.67591	1.05611	1.91789	1.17749	1.25761	1.23517	0.982524	1.16749	0.959662	0.993606	1.19102	0.777373	1.27137	0.656284	1.31129	1.14227	1.0832
11642	10	946.721	Pos	Tier 3	Hex2Cer 40:1;O2	1.95		HexCer	Hex2Cer 40:0;O3	0.861937	0.819893	0.947767	1.03941	1.25247	1.14382	0.779481	1.34617	0.995444	1.0686	1.00346	1.20035	1.37163	1.11672	0.988209	1.10886	1.31741	1.01168	1.00701	1.25062	1.08482	1.18881	1.36887	1.24677	0.806345	1.25053	1.09283	0.817329	1.3143	0.872114	0.768325	1.32801	1.16627	1.19964	1.07103	0.767917	1.20535	0.868466	0.795071	0.984249
11653	10.06	780.636	Pos	Tier 3	HexCer 40:2;O3	1.65		HexCer	HexCer 40:3;O2	0.916867	1.06816	1.14089	1.23525	1.0375	1.18377	1.29434	1.24092	0.851136	0.98442	1.14751	1.21491	0.871149	1.06284	1.23632	0.873313	1.06343	1.147	1.22744	0.826774	1.29418	0.923587	0.889142	1.07998	1.17883	1.48043	0.924872	1.42514	1.10399	1.22166	1.55693	1.1012	1.03218	1.6241	1.33602	1.13778	1.11699	1.09235	1.09064	1.23772
11680	10.07	828.652	Pos	Tier 3	PE 42:2	4.75		PE	PA 44:3 | PC 39:2 | PE O-42:3;O | PC O-39:3;O | CerP 47:3;O4 | PA O-44:4;O	0.826003	0.861744	1.18203	0.954697	1.28067	1.45041	1.29402	0.98332	0.937875	1.03318	0.879785	1.00492	1.28991	0.991307	0.886143	0.669812	0.963456	0.942455	0.808299	0.98637	1.21803	1.1203	1.04654	0.88202	0.915694	0.74003	1.08303	0.978768	1.00282	0.849066	1.41636	0.772398	0.97032	1.14382	1.08051	1.19412	1.22378	0.995636	1.54022	0.767807
11711	10.1	964.661	Pos	Tier 3	Hex2Cer 38:2;O5	4.71		HexCer	Hex2Cer 38:1;O6	1.13066	1.40819	1.17119	1.01467	0.782282	1.13517	1.22732	1.10031	1.21199	1.04178	0.903234	1.29896	1.02642	1.35064	1.08892	0.865034	1.07538	1.08569	1.0788	0.991271	1.22007	0.78374	0.663879	0.568287	1.06855	1.97668	1.0027	1.42762	1.05182	1.29347	0.972301	1.19366	1.2705	1.63967	0.696119	1.15637	0.873223	0.903242	1.30928	1.13496
11770	10.11	620.598	Pos	Tier 3	Cer 40:2;O2	0.65		Cer	Cer 40:1;O3 | DG dO-37:0	0.96788	1.16759	1.17011	1.00439	1.1575	1.14847	1.35743	1.13034	1.09968	1.0419	1.06699	1.17198	0.98676	1.11108	0.949875	0.979963	0.815858	1.17867	1.09147	0.956146	1.06096	0.799536	0.930615	1.16028	1.25474	1.54844	1.04739	1.52157	1.06755	1.17069	1.26731	1.20437	1.30356	1.59362	1.10987	1.20233	1.26913	0.804933	1.16297	1.29668
11796	10.11	1290.09	Pos	Tier 3	PI O-66:0;O	3.75		PI		0.795801	0.97625	1.1993	0.813909	1.06443	0.936619	1.45583	1.19851	1.31479	1.02764	0.999922	1.24593	0.947052	1.17058	1.03257	1.17566	0.807822	1.25259	1.02486	1.06874	1.14201	0.746127	1.05536	0.890759	1.15827	1.48541	1.35641	1.53673	1.18628	1.16356	1.03218	1.35807	0.983309	1.4174	0.811022	1.12883	1.16179	1.11071	1.33639	1.41627
11842	10.14	826.678	Pos	Tier 3	HexCer 42:2;O3	1.38		HexCer	HexCer 42:1;O4	1.078	1.01078	1.33907	1.03573	0.936755	0.916056	1.04118	0.868988	1.44446	1.09084	0.970199	1.78277	1.37521	0.856332	0.952077	0.690085	1.22493	0.885986	1.03248	1.01385	1.63683	1.25023	0.892868	0.897164	0.750697	0.889017	0.845568	1.27032	0.833396	1.09115	1.01877	1.02243	0.829266	0.767894	0.714501	0.944937	1.29162	0.986412	0.983855	1.66952
11847	10.16	877.689	Pos	Tier 3	PG 43:0	0.13		PG	PG O-43:1;O	1.042	1.29222	1.3057	0.85025	0.797326	0.935812	0.912531	1.44322	0.889625	0.832569	0.905936	1.55749	1.38986	1.16888	0.732904	1.17177	0.820734	1.0323	0.622552	1.25023	0.786273	0.75253	1.6573	0.733167	1.0604	0.543964	1.91512	1.49525	0.831458	0.697962	0.630122	1.11906	0.991976	0.996827	0.867057	0.768245	0.677129	0.951799	0.971596	0.807923
11869	10.17	851.674	Pos	Tier 3	PG O-41:0;O	0.1		PG		0.680126	0.760541	0.936138	0.58741	0.6145	1.00932	0.834034	0.623109	1.14927	0.656535	1.21552	1.36286	1.49656	1.0759	0.76417	1.26134	0.793635	1.32473	1.08146	0.989295	0.726328	1.14	0.616815	1.06155	1.09183	1.41457	1.09798	0.891813	0.885971	1.11504	0.559057	1.12277	0.982409	1.09598	0.859433	1.12427	1.0278	0.996638	1.15729	0.845952
11885	10.21	903.705	Pos	Tier 3	PG 45:1	0.03		PG	PG O-45:2;O	1.18422	1.01494	1.23542	0.769574	1.10235	1.56747	0.66209	1.20912	0.776437	0.839456	0.849892	0.951015	1.22502	1.05141	0.643106	0.749981	0.764507	1.11221	0.729672	1.0542	0.807317	0.895415	1.50035	0.71138	0.949857	0.495901	2.98412	1.978	0.661476	0.751765	0.755292	1.05207	0.930287	0.927016	0.930547	0.69344	0.655777	0.768828	1.98484	0.966873
11958	10.29	1280.04	Pos	Tier 3	PI O-67:4	2.06		PI		1.41482	1.63952	0.85011	1.0094	0.703112	0.185478	1.16396	0.350122	0.534316	0.850248	1.39367	1.32727	0.829986	0.785627	1.24259	1.88279	0.661556	0.809938	1.16959	0.852209	0.572474	1.01224	1.01892	1.87707	0.82727	0.353922	0.14014	0.60148	0.627548	0.714402	1.18053	0.31187	0.276448	0.233683	1.52621	0.591186	0.129024	1.18354	0.311402	0.746672
12004	10.36	782.606	Pos	Tier 3	PE O-40:4	0.8		PE	PC O-37:4 | PA O-42:5	0.928034	1.07855	0.627648	1.05959	0.965738	1.09414	0.898843	1.35143	1.61026	1.26394	0.822893	1.28619	1.14359	0.691145	0.532849	1.09488	1.27176	0.956282	1.00249	1.39028	0.863694	0.793577	1.6041	0.918609	0.822925	1.70663	0.88586	0.964399	1.34103	0.939963	1.15117	0.994959	1.10946	0.959571	1.15712	0.901688	1.16346	1.03573	0.890382	0.932646
12033	10.38	620.599	Pos	Tier 3	Cer 40:2;O2	2.13		Cer	Cer 40:1;O3 | DG dO-37:0	1.03902	1.33457	1.19901	0.928033	1.1027	1.16649	1.00006	0.980356	0.78439	0.738561	1.35957	0.977359	0.843767	1.05804	1.09737	0.893535	0.985432	0.992652	0.987439	0.979432	1.2229	1.41135	0.787003	1.76141	0.919837	1.55121	1.0211	1.44695	1.13782	1.06093	1.42812	1.18734	1.08415	1.31242	1.06355	1.20123	1.79248	1.15386	0.86442	0.89641
12046	10.43	628.552	Pos	Tier 3	DG 34:1;O	2.24		DG	Cer 37:1;O5 | Cer 37:0;O6 | DG O-34:2;O2	0.217877	0.255613	0.49678	0.795696	4.56367	0.265207	0.620242	0.459385	0.358171	0.26134	0.536171	0.431764	0.239017	0.445814	2.08751	0.528424	1.36141	2.57456	0.370221	0.185878	0.601682	2.4311	2.81133	1.10898	0.665719	0.879078	0.272816	0.908716	1.3685	0.371239	1.21685	0.632424	0.457032	0.352113	1.89597	2.61103	0.404518	1.83158	0.63361	0.85213
12089	10.54	664.589	Pos	Tier 3	DG 38:3	1.72		DG	Cer 41:3;O4 | Cer 41:2;O5 | TG O-38:3 | DG O-38:4;O	1.63195	1.18642	1.09991	2.19686	0.892895	0.869269	1.64999	0.566242	1.1061	1.03876	1.50971	1.47347	0.99765	1.15319	1.60607	1.87084	0.697622	1.21121	1.1283	0.940947	0.951487	1.58137	0.517448	1.85732	1.36215	0.709691	0.407894	1.18729	0.965154	0.78596	2.98972	0.480113	0.408137	0.995374	2.71609	0.798951	0.401761	1.83116	0.791356	0.494561
12097	10.51	877.689	Pos	Tier 3	PG 43:0	0.06		PG	PG O-43:1;O	1.87113	1.07064	0.807964	0.610507	1.55425	1.93597	0.496222	1.22879	0.709059	0.550889	0.689465	0.436802	1.1513	1.73177	0.500325	0.531839	0.702609	0.988153	0.823554	0.718315	0.992482	0.953663	1.25748	0.911611	0.789378	0.538161	2.48072	1.09964	0.504948	0.798055	0.370591	0.839658	1.04139	0.944394	0.657951	0.868802	0.804422	0.878478	5.64736	0.865061
12102	10.5	920.723	Pos	Tier 3	HexCer 48:5;O4	4.82		HexCer	HexCer 48:4;O5	1.59098	1.14838	1.22818	0.708186	1.6637	2.16003	1.25346	1.44175	0.822826	0.996525	0.903642	0.784674	1.27707	1.39022	0.740379	0.668462	0.741017	1.16196	0.867161	0.723968	1.16601	0.83199	1.03144	0.871619	0.924367	1.63157	2.22055	1.11236	0.99027	0.859769	1.00608	0.841057	1.02548	1.19533	0.646535	1.19465	1.13932	0.781537	4.64169	0.84147
12119	10.51	638.573	Pos	Tier 3	DG 36:2	2.03		DG	Cer 39:2;O4 | Cer 39:1;O5 | TG O-36:2 | DG O-36:3;O	1.32198	1.0668	0.571971	1.48295	1.20253	0.246402	1.45866	0.485456	0.44794	1.12584	0.878452	0.714678	0.721726	0.681021	1.55276	0.960586	0.784579	1.18631	1.00537	0.604886	0.806575	2.55087	0.742362	2.44094	1.73513	0.619772	0.711873	1.18663	0.752967	0.960841	3.6707	0.335305	0.301379	0.351483	2.5838	1.01562	0.646898	2.23198	0.342654	0.7599
12168	10.54	859.729	Pos	Tier 3	SM 44:1;O3	3.76		SM		1.06321	1.80232	0.885695	1.06985	1.08065	0.96677	1.37734	1.1494	1.10202	1.20027	1.00991	1.36182	0.902037	1.26108	0.744894	0.94066	0.848689	1.09481	1.30055	0.875327	1.28819	0.757595	0.786803	1.01801	1.04124	0.999017	1.00485	0.990258	0.750052	1.14094	1.21165	1.09008	1.21103	1.52328	1.03262	1.14738	1.17955	0.704577	1.14826	1.06705
12201	10.56	815.692	Pos	Tier 3	PA O-45:1	3.48		PA		0.845679	1.33992	1.04971	1.02912	0.93886	0.684661	0.746373	0.891996	0.953503	0.906035	1.0423	1.44548	0.974609	1.2859	0.900771	1.54169	1.04907	0.816551	0.968307	1.12229	0.942482	0.926955	1.48888	1.02106	1.06449	0.628057	1.34859	0.644716	1.08529	0.697994	0.696437	0.997889	1.09626	1.10567	0.901912	0.741714	1.04277	0.918846	1.35535	1.44939
12204	10.57	816.694	Pos	Tier 3	TG 44:0;O3	2.46		TG	HexCer 41:0;O3	0.781119	1.31932	1.15691	1.22707	0.955356	0.747939	0.853684	1.03198	1.02112	1.11071	1.12023	1.62079	0.873528	1.06082	0.9867	1.36919	1.21868	0.876298	1.0545	1.06641	0.943507	0.888441	1.31134	0.958732	1.17889	0.911949	1.10827	0.84005	1.06779	0.823854	0.748805	1.05316	1.11998	1.24535	0.933276	0.830536	1.12438	1.01343	1.31503	1.38264
12206	10.55	824.675	Pos	Tier 3	PG O-39:0	1.28		PG		0.91641	1.35967	0.981393	1.01737	0.952877	0.737748	0.84489	0.968534	0.958168	0.967215	1.00195	1.40388	0.955398	1.25605	0.853984	1.36534	0.953954	0.900735	1.09617	1.10202	0.876374	0.776069	1.12585	0.987411	0.664045	1.29838	1.24059	0.724208	0.966394	0.740242	0.710578	1.09179	1.18782	1.1909	0.856053	0.793205	1.01377	0.802343	1.22472	1.4075
12208	10.56	832.659	Pos	Tier 3	CerP 50:6;O2	1.23		CerP		0.82934	1.16454	0.999181	1.06539	0.774904	0.870399	1.01975	0.987156	1.21099	0.971712	1.13494	1.29379	0.911447	1.0533	0.981843	1.24767	1.11117	1.10696	1.26353	0.878805	0.778102	0.903757	1.05788	1.02354	0.78748	1.1774	1.1228	0.893041	1.02617	0.880517	0.685184	0.73524	1.31361	1.22613	1.03581	0.761665	1.11142	0.940744	1.33621	1.31902
12212	10.56	892.68	Pos	Tier 3	PC 44:5	1.47		PC	PC O-44:6;O | CerP 52:6;O4	1.12497	1.17028	0.979204	0.875907	0.744101	0.706032	0.525822	1.40714	0.840514	0.814344	0.827354	0.978701	0.993432	1.43545	1.27053	1.01583	1.04595	1.06274	0.858018	0.731025	1.63672	0.912341	1.33484	0.805452	1.07106	0.787876	1.41337	0.881092	1.21857	0.779344	0.361921	1.06026	1.16445	0.967022	0.797437	0.982472	1.00602	1.12068	0.799231	1.03897
12241	10.55	873.745	Pos	Tier 3	SM 45:1;O3	3.81		SM		0.871431	0.766136	1.86562	1.08966	0.719914	1.18585	1.08807	1.09163	1.13384	1.16628	1.26466	1.32593	0.97097	1.05744	1.6691	1.15949	1.7961	1.03954	1.25373	1.00039	1.69426	1.54496	0.98141	0.644392	0.91713	2.12749	0.993462	1.48332	1.3894	1.07712	1.00683	0.956151	1.49083	1.45261	0.61424	1.14713	0.708058	1.63913	1.1029	1.15701
12389	10.72	847.73	Pos	Tier 3	SM 43:0;O3	4.39		SM		0.961834	1.05714	1.63473	1.07302	0.648658	1.43687	1.14213	0.997885	0.954606	1.19118	1.24251	1.08831	1.01679	1.06903	1.83164	1.18351	1.59801	0.797622	1.21554	1.20204	1.4878	1.49887	0.881896	0.680354	0.95883	0.976234	0.880265	0.91584	1.26033	1.11087	1.40941	0.986885	1.26679	1.30493	0.615436	0.869597	0.635977	1.42354	1.0224	0.752856
12438	10.79	771.639	Pos	Tier 3	SM 39:2;O2	2.45		SM	PE-Cer 42:2;O2	0.743719	1.42373	1.14682	0.975553	0.934325	0.765573	1.00285	0.984051	1.01993	0.910278	0.982951	1.68083	0.962982	1.10428	1.07775	1.26906	1.22384	0.987466	1.00803	1.03834	1.18607	1.04865	1.37012	1.16995	0.870337	1.07834	1.21411	0.71939	1.31213	0.920375	0.872287	1.00794	1.01653	1.05654	0.86622	0.749626	1.35281	1.41705	1.33718	1.27091
12443	10.83	840.705	Pos	Tier 3	PG dO-40:0;O	0.3		PG		1.2527	0.892075	1.02706	0.93679	0.993134	0.852694	1.09828	0.848243	1.12667	1.02287	0.70139	0.933255	1.03414	1.33238	0.803729	0.918072	1.12473	0.934937	0.842235	1.19465	1.10789	0.993323	1.2977	0.873012	0.478125	0.479457	2.72975	0.73623	1.05874	0.574161	0.591198	0.979908	1.15525	1.18161	0.774254	1.00544	0.819174	0.746977	1.96083	1.75545
12560	10.96	893.627	Pos	Tier 3	PG 45:6	0.79		PG	PI-Cer 40:3;O3 | PG O-45:7;O	0.760876	1.08711	1.12948	0.874385	0.983546	0.795625	1.20431	1.08281	1.25453	1.11838	0.955972	0.945659	1.13048	1.14762	1.16617	1.04977	0.95863	1.03274	0.85343	0.655104	1.01388	1.08132	0.763072	1.00209	1.04498	0.754189	1.19113	1.11505	0.8544	0.941751	1.1055	1.22055	1.12088	1.32355	0.796925	0.997237	0.900645	0.90261	1.17206	1.23705
12735	11.26	596.599	Pos	Tier 3	Cer 38:0;O2	2.01		Cer		1.28265	2.16483	0.696755	0.690218	0.871661	0.972075	1.41729	1.11917	1.03985	1.17218	0.732825	0.747426	0.75037	0.98505	0.789667	0.915098	1.12594	0.918894	0.987334	1.59916	1.16489	1.42526	1.11215	1.31847	1.35843	1.89158	0.712587	1.45817	1.16738	0.877856	2.01928	0.873273	1.20782	1.19199	1.23141	0.682554	0.991145	1.43782	1.18025	1.47
12743	11.31	830.711	Pos	Tier 3	TG 45:0;O3	3.97		TG		0.47497	1.42295	1.05574	0.560229	1.03546	0.894662	1.30945	0.935946	1.63364	0.846893	1.27331	0.979593	1.01177	0.521207	0.95737	1.14823	1.13284	1.07469	0.749147	0.809741	1.11746	1.15655	1.42404	0.911388	1.13991	0.621831	0.991431	0.52971	1.32519	0.712931	0.719338	0.834237	0.891247	0.97524	0.703142	1.30292	1.42583	1.01559	2.20606	0.99872
12793	11.43	640.625	Pos	Tier 3	Cer 40:0;O3	2.2		Cer	DG O-37:1	0.939157	0.809292	0.785132	1.17092	1.29948	1.36445	0.974196	0.683809	0.72918	1.10482	0.718655	0.780076	1.08982	0.737281	0.899379	0.665174	1.01547	1.56628	0.928183	1.28376	0.819642	1.33014	1.16589	1.7455	0.950217	1.73265	0.936835	1.36832	0.979469	0.757544	2.18825	0.788171	0.621401	1.13956	1.34965	1.01801	0.826314	1.90977	0.719596	1.13418
12798	11.42	803.692	Pos	Tier 3	PA O-44:0	4.52		PA		0.56651	1.37261	0.860959	0.404187	1.23697	1.24506	1.52359	0.684576	1.46189	0.781404	1.15805	0.621619	1.12268	0.752436	0.852327	1.09984	0.856805	0.882853	0.725076	1.27403	0.953874	1.31513	1.08229	1.30136	0.996973	1.25161	1.09561	0.550996	1.53182	0.961999	1.21806	0.771121	0.702036	0.761222	0.787616	0.642302	0.769025	1.07401	2.11498	0.596776
12848	11.49	817.708	Pos	Tier 3	PA O-45:0	4.11		PA		1.6946	2.24207	0.704817	0.821659	0.629684	0.588055	0.702473	0.825173	1.01447	1.17009	0.969157	1.99931	0.883075	2.07908	0.753706	2.50719	1.32173	0.762801	0.70051	1.40419	0.940911	0.824389	1.57216	0.820976	0.683432	0.215853	0.942041	0.358898	0.956097	0.553603	0.715578	0.76966	1.49413	1.31337	0.916756	0.878206	0.862198	0.826169	1.15227	2.64588
12917	11.55	894.697	Pos	Tier 3	PC 44:4	2.19		PC	PC O-44:5;O | CerP 52:5;O4	1.31768	1.42664	0.913542	1.66651	0.871922	0.680313	1.09844	1.07361	1.25397	0.725884	0.878383	0.757171	0.912886	1.22971	1.03494	0.931075	1.02072	0.856539	0.741212	1.00937	1.51522	0.957796	1.32386	0.867912	0.760531	1.54848	0.98446	0.654748	0.903873	0.640107	0.444801	0.725835	0.968495	0.680846	0.935672	0.789737	0.671194	1.08813	0.799091	1.28833
12959	11.63	851.675	Pos	Tier 3	PG O-41:0;O	1.46		PG		0.96754	1.19256	0.766997	0.802881	0.844165	0.861068	0.724859	1.12276	0.947077	0.703329	0.997129	1.44873	1.08753	1.18878	1.04635	1.17859	0.792259	0.957533	0.920418	1.65423	0.962984	1.14077	1.80484	1.29902	0.948041	0.473406	0.917659	0.689335	1.03592	0.765856	0.648592	1.31433	1.02671	1.00291	0.979771	1.02737	0.718718	1.10768	1.22818	0.783051
13040	11.75	1084.86	Pos	Tier 3	Hex2Cer 50:2;O2	2.34		HexCer	Hex2Cer 50:1;O3	0.888347	1.09964	0.948426	1.00227	1.06346	1.15075	1.38278	1.10961	1.01405	0.97938	1.0349	1.15017	0.876414	1.04649	0.92201	0.931573	0.81443	1.23444	1.18063	0.903051	0.918762	0.828926	0.881799	1.03381	1.22816	1.46593	1.0079	1.19207	1.03137	1.15879	1.1743	1.12608	1.34284	1.64454	1.16012	1.20073	1.23747	0.833846	1.14354	1.14287
13048	11.75	1253.99	Pos	Tier 3	PI 64:3	0.86		PI	PI O-64:4;O	0.869127	0.971888	0.923072	0.713908	1.36236	1.21681	0.872848	0.757295	0.895412	0.797921	1.10077	0.84333	1.06482	1.42177	0.876778	1.35164	0.980369	1.23081	0.815285	1.1861	0.97348	1.24666	0.930132	1.40694	0.829925	1.05772	1.55539	0.978067	1.17288	1.04736	1.2357	1.16666	0.737947	0.843801	0.944227	0.816287	1.44371	0.775603	1.37996	0.953971
13065	11.75	814.181	Pos	Tier 3	PK 34:12;O23	1.31		PK		0.814134	0.910394	0.901466	0.91504	1.13279	1.21576	1.06853	0.624431	0.83242	0.689197	1.04568	0.987358	1.18321	1.1248	0.927096	1.33691	0.869541	1.21976	0.844231	1.53299	0.874774	1.01031	1.08216	1.19037	1.16486	1.31675	1.37816	1.12052	1.28941	0.725192	1.37335	1.07701	0.745863	0.782824	0.841188	1.01619	1.22013	0.651865	1.4897	1.09292
13085	11.75	1225.01	Pos	Tier 3	PS 66:2;O	1.42		PS		0.473397	0.950318	0.65291	0.461667	1.36316	1.41816	1.08924	0.478485	0.445485	0.596567	1.02808	0.620578	0.97321	1.15507	0.704196	1.53801	0.933186	0.424641	0.746807	1.73414	0.382206	1.08735	1.11813	1.50742	0.396307	1.25609	1.58613	0.368792	1.32508	0.85379	1.22868	1.17979	0.515759	0.364012	0.857084	0.969378	1.71189	0.516718	1.77912	0.409064
13096	11.75	861.745	Pos	Tier 3	SM 44:0;O3	3.58		SM		0.608433	0.595921	1.0882	0.847735	0.910754	1.61009	1.23888	0.748701	0.738203	0.916554	1.2742	0.84976	1.05464	0.81813	1.33234	1.40296	1.36745	0.604397	1.10546	1.25363	0.808676	1.41728	1.0123	0.776827	0.654188	1.48495	1.124	0.627495	1.43548	1.02552	1.28874	1.12513	0.955342	0.7719	0.926372	0.465283	0.923492	0.970418	1.61444	0.699071
13097	11.8	881.627	Pos	Tier 3	PG 44:5	0.45		PG	PG O-44:6;O	1.11115	1.05404	1.04242	0.928838	0.921957	1.08874	1.26866	1.01202	1.17962	0.991696	1.01605	1.1798	0.927279	1.20143	0.862837	1.24405	1.02411	0.988588	0.856394	0.99646	1.30938	0.874589	0.999373	0.907838	0.992423	1.40504	1.22826	1.19565	1.00062	1.1132	1.14381	1.08216	0.966219	1.26439	0.920356	0.960094	0.914035	0.893653	1.25817	1.16619
13124	11.78	1026.32	Pos	Tier 3	PIP3 30:7	3.46		PIP		0.765165	0.828992	0.91297	0.923005	0.797076	0.82093	1.16523	0.995537	1.18509	1.13392	0.759947	1.149	1.16902	0.871563	0.937722	0.801375	0.923209	1.0918	0.961744	1.12301	0.973418	0.842098	0.672093	0.948308	1.01678	1.29331	1.21695	1.4699	0.86306	1.03381	1.11601	1.04263	1.21465	1.58553	0.811527	1.1899	0.719497	0.983476	1.01164	1.34995
13126	11.78	1029.32	Pos	Tier 3	PIP3 30:5;O	3.24		PIP		1.39396	1.55878	1.42041	0.833382	0.751228	0.700004	1.34313	0.95916	1.33568	0.890994	0.900219	1.12201	1.01811	1.30785	1.06497	0.878618	0.903272	1.18406	0.892101	0.979113	1.14998	0.891946	0.587025	0.90024	1.05792	1.45528	1.13613	1.18945	1.03031	0.961467	1.13759	1.00817	1.05172	1.50941	0.795096	1.02907	0.72628	0.857833	0.95028	1.4763
13186	11.93	835.644	Pos	Tier 3	PG 40:0	2.64		PG	PG O-40:1;O	0.979783	1.34031	0.759381	0.967063	0.581883	0.494221	0.718063	1.18933	1.45925	0.956422	0.65033	1.497	0.54372	0.913958	0.726592	0.748599	0.928516	1.99302	0.719055	1.49627	1.09635	0.534601	2.12564	1.13368	0.549231	0.701174	0.636477	0.647096	1.56405	0.573981	0.539839	0.564793	1.21893	1.20088	0.747366	0.852029	0.444104	1.37534	0.569564	1.04588
13211	11.92	834.639	Pos	Tier 3	PE O-44:6	1.72		PE	PC O-41:6 | CerP 49:6;O3	0.969062	1.32346	0.628548	0.989765	0.911485	0.754496	0.694361	1.44668	1.45129	1.02887	0.84602	1.55931	1.10368	0.6052	0.639603	0.901566	1.03414	1.82422	1.02723	1.463	1.04812	0.743709	2.33048	1.0684	1.02176	0.860028	0.73345	0.838555	1.56097	0.670503	0.680937	0.90694	1.18254	1.28439	0.75153	0.938401	1.02019	1.61059	0.830011	0.964062
13235	12	809.627	Pos	Tier 3	PG O-38:0;O	0.42		PG		0.583255	0.652216	0.648536	0.827415	0.455851	0.746352	0.603853	0.517216	1.94971	0.581561	0.604074	1.30832	1.14001	0.792808	0.771078	0.695353	0.620362	1.36299	0.61269	1.41835	1.05242	1.02263	2.24379	1.05608	1.17226	1.47493	1.13888	1.28574	1.91546	0.649834	1.06025	1.20548	1.22474	1.16049	1.06847	1.04483	0.883027	1.35207	0.739359	1.16815
13288	11.99	976.758	Pos	Tier 3	PS 48:0;O	0.69		PS	PI-Cer 48:1;O2	0.884646	0.985632	1.0669	1.03373	1.16494	1.1306	0.729373	1.04285	1.06574	0.924194	1.04975	1.03666	1.38158	1.47293	0.962642	1.05868	0.900627	0.97847	0.679027	1.02624	1.15842	1.0724	0.965083	1.15387	0.665003	0.69256	1.23636	0.922783	1.24116	0.795228	0.629344	1.01681	1.03698	1.04673	0.887109	0.732905	0.954592	0.735909	0.810725	1.13579
13375	12.1	836.603	Pos	Tier 3	PS 38:0;O	1.76		PS	PG 38:2;O	0.533904	0.478723	1.89523	0.785732	0.785319	0.984271	0.878812	0.61964	0.534931	0.96158	0.383802	1.58289	0.557603	1.04164	1.81679	1.92175	0.942045	0.73132	0.879031	0.566672	1.38223	1.57948	2.00277	1.74834	1.3942	0.851493	1.50416	0.68414	1.46262	0.496649	1.06214	1.19709	0.362232	0.50967	1.13661	0.697873	1.08054	0.655415	0.905711	1.317
13396	12.1	1098.88	Pos	Tier 3	Hex2Cer 51:2;O2	1.84		HexCer	Hex2Cer 51:1;O3	0.89632	1.10461	0.957881	1.12544	1.09142	0.832212	1.3457	1.05086	0.889551	0.962935	1.06012	1.19973	0.975081	0.990818	1.08374	0.782284	0.88228	1.18896	1.23917	0.8885	1.01034	0.981399	0.830802	1.34353	1.1453	1.67419	0.975956	1.33959	1.08063	1.0917	1.48812	1.07515	0.957695	1.38389	1.27429	1.12461	1.18113	0.828712	1.14276	1.31494
13448	12.14	983.88	Pos	Tier 3	PA O-57:1	3.38		PA		0.966276	0.973624	0.685165	1.03682	1.11424	0.56304	1.18621	0.756081	0.938053	1.00776	1.00964	0.936374	0.895825	0.941326	0.969888	1.2279	0.726411	1.14342	1.20467	0.966587	1.0004	1.1213	0.963395	1.26757	1.23425	0.891191	0.636253	1.1522	0.611622	0.887819	1.24152	0.766414	0.676434	0.837055	1.18235	0.913928	0.695259	0.850286	0.707295	0.951741
13493	12.16	580.604	Pos	Tier 3	Cer 38:0;O	2.14		Cer	WE 38:1	2.64528	1.27827	0.616989	0.825172	1.1615	0.448313	0.629689	0.552106	0.559199	1.05376	0.915572	1.04276	0.550221	0.689692	1.33685	0.907182	0.984745	0.997372	1.01953	1.43268	1.19241	1.12219	0.851803	1.04784	1.8368	1.90013	1.03336	0.824271	1.08401	0.642642	2.67209	0.74533	1.01626	0.944995	3.53582	1.22921	0.770998	2.37261	1.18559	1.33984
13548	12.24	572.526	Pos	Tier 3	Cer 34:0;O4	1.37		Cer	TG O-31:0	0.868121	1.01195	1.09886	2.61328	0.844796	2.0513	1.53622	1.74463	1.03637	0.937992	1.66808	1.13741	1.27249	2.63913	1.92513	0.965297	1.62733	1.18593	1.27767	0.708352	0.911066	1.00909	1.52421	0.782557	0.922046	1.46391	0.778216	1.14712	3.28065	0.895757	0.905927	0.86088	1.13706	2.08463	1.04003	2.21342	0.96459	2.07909	1.27626	0.921873
13551	12.23	654.64	Pos	Tier 3	Cer 41:0;O3	0.81		Cer	DG O-38:1	0.854461	0.771698	0.771242	1.29535	1.29178	1.96774	1.04605	0.796416	0.948874	0.945848	0.814011	0.588303	1.02388	0.566488	0.555093	0.70957	0.995086	1.96623	0.59437	0.800416	0.874185	1.29806	1.54918	0.893013	1.03576	0.567506	0.732671	0.677498	1.21001	0.807158	1.78829	0.836082	1.02679	0.840829	0.886198	1.26121	0.98478	2.12779	1.09613	1.10114
13563	12.2	810.639	Pos	Tier 3	PE O-42:4	2.07		PE	PC O-39:4 | CerP 47:4;O3 | PA O-44:5	0.930026	1.09235	0.830019	0.84424	0.803022	0.837418	1.00657	1.42792	1.27497	1.3431	0.560944	1.08254	1.09594	1.25006	0.626767	0.988167	1.10645	1.30112	0.615281	1.62093	0.716362	0.796102	1.79343	0.792092	0.826568	0.700899	1.15237	1.12645	1.19158	0.597521	1.36486	0.809252	0.958682	0.949784	1.07545	0.950545	1.18711	1.31753	1.01893	0.868436
13607	12.27	792.577	Pos	Tier 3	PS 36:0	2.36		PS	PG 36:2 | BMP 36:2 | PS O-36:1;O | PG O-36:3;O	0.699567	0.475888	2.31378	0.814469	0.86331	0.921706	0.902569	0.697379	0.502565	0.834875	0.431032	1.70003	0.667379	1.22472	1.99966	1.56945	1.15618	0.804768	0.835521	0.539751	1.73083	1.35276	1.93095	1.69294	1.86363	0.843102	1.6158	0.872128	1.51903	0.89771	0.498243	0.613647	0.585637	0.536675	0.323202	0.802243	1.14358	0.864429	1.05243	1.32001
13668	12.28	606.619	Pos	Tier 3	Cer 40:1;O	1.3		Cer	Cer 40:0;O2 | WE 40:2	2.36632	0.863827	0.390601	0.801244	0.926722	0.300477	0.55563	0.312407	0.827576	0.762984	0.578406	0.579087	0.442951	1.36259	1.85634	0.600739	1.02545	0.288296	1.02569	1.04547	1.4716	0.9091	0.654068	1.06537	2.0839	0.25727	0.412803	0.674658	0.7716	0.656812	2.70583	0.695373	0.712495	0.647692	4.31019	0.589492	0.672116	2.47985	0.776342	0.795905
13693	12.32	844.68	Pos	Tier 3	PC 40:1	1.27		PC	PE 43:1 | PA 45:2 | PC O-40:2;O | PE O-43:2;O | CerP 48:2;O4 | PA O-45:3;O	1.36827	0.647256	0.605325	0.789881	1.2066	0.735293	0.631466	0.947538	1.11797	0.379906	0.558774	0.644412	1.14621	1.27869	0.87766	0.677702	0.974741	1.02372	0.802843	1.00249	1.56731	1.16935	1.03428	0.635911	0.624257	0.638606	1.73082	0.491702	0.870976	0.651509	0.505777	0.798334	0.937384	0.697785	0.875455	0.708454	1.15478	0.907132	0.773637	0.93658
13709	12.28	935.271	Pos	Tier 3	PK 39:8;O26	5.01		PK		0.790376	0.857602	0.762652	1.04712	0.952943	0.867687	1.10855	1.17772	1.20126	1.22722	1.01941	1.34916	1.09222	0.860458	0.841259	1.12516	0.768005	1.24445	1.16549	0.979585	0.731419	0.730784	0.831808	1.09382	1.05612	1.2187	1.14627	1.41721	0.768512	1.06344	1.17816	1.11881	1.17614	1.52152	0.881541	1.24331	0.880428	0.82546	1.26053	1.08939
13717	12.28	949.287	Pos	Tier 3	PK 40:8;O26	4.97		PK		0.918852	1.05432	1.23178	1.06216	0.657706	1.32973	0.943384	1.13017	1.03246	1.21668	1.14485	1.3037	1.01272	1.10073	1.67315	1.34334	1.62237	1.00291	1.17441	1.06648	1.29717	1.69302	1.01052	0.705065	0.913668	2.47092	0.986796	1.34623	1.26703	1.05885	1.09082	0.915021	1.64119	1.38032	0.61244	1.28511	0.614088	1.73966	1.30366	1.21937
13739	12.31	668.62	Pos	Tier 3	DG 38:1	1.82		DG	Cer 41:1;O4 | Cer 41:0;O5 | TG O-38:1 | DG O-38:2;O	0.419028	0.248778	0.187035	0.443767	0.995533	1.54072	0.945852	0.592818	0.820198	0.977387	0.154112	0.424227	0.893501	0.417627	0.435935	0.213874	1.50524	3.44352	0.531775	0.375703	0.650893	2.61754	0.895617	1.29147	1.02517	0.86299	0.224771	0.822431	0.936037	1.63949	3.89212	0.277243	0.427206	0.456939	2.30909	2.8683	0.737226	0.582641	0.641685	1.55895
13750	12.3	870.696	Pos	Tier 3	PC 42:2	1.97		PC	PE 45:2 | PA 47:3 | PC O-42:3;O | PE O-45:3;O | CerP 50:3;O4 | PA O-47:4;O	1.03708	0.694942	0.741238	0.97676	0.982175	0.641191	0.565003	1.05223	0.895223	0.639427	0.734094	0.686801	1.07921	0.980494	0.838131	1.00363	1.06642	1.12399	0.741034	1.02284	1.29452	0.891703	1.12523	0.818093	0.515233	0.96784	1.17178	0.530758	0.972324	0.6036	0.392184	0.67679	1.07744	0.827969	0.771909	0.705209	1.21547	0.994741	1.73987	1.26087
13754	12.31	904.717	Pos	Tier 3	PC O-46:6	1.78		PC	PE O-49:6 | CerP 54:6;O3 | PA O-51:7	1.24757	1.29322	0.903606	1.07611	0.769732	0.661091	0.602667	1.12851	1.12687	0.547737	0.963441	1.48021	1.30764	0.791476	0.889127	1.89495	0.983681	1.23831	0.725261	1.16378	0.743132	0.813165	0.968944	0.577992	1.26202	0.540858	0.734718	0.472787	1.34126	0.817093	0.378196	1.13229	1.76817	1.4744	0.522602	0.832365	0.668314	1.29938	0.896675	0.885179
13766	12.35	777.566	Pos	Tier 3	PG 36:1	3.16		PG	PG O-36:2;O	0.624263	0.462134	2.29368	0.803453	0.795252	0.871874	0.290608	0.668939	0.536174	0.704824	0.517192	1.80574	0.585794	1.13044	2.02138	1.89182	0.98418	0.936651	1.06313	0.420943	1.37404	1.49206	1.02481	1.84508	2.00041	0.85789	1.48542	0.826135	1.42757	0.825617	0.442585	0.776888	0.492825	0.488341	0.315657	0.911422	1.03786	0.831969	1.13918	1.41469
13778	12.34	894.696	Pos	Tier 3	PC 44:4	1.58		PC	PE 47:4 | PA 49:5 | PC O-44:5;O | PE O-47:5;O | CerP 52:5;O4 | PA O-49:6;O	1.22835	0.760732	0.913387	0.879991	0.644815	0.923901	0.63566	1.03571	0.897003	0.830151	0.834909	0.832233	1.20702	1.16395	1.33015	1.05897	0.999942	1.00528	0.979547	1.14012	0.971372	0.874414	1.09856	0.784165	0.929032	0.466246	0.680755	0.511309	1.54032	0.786681	0.501661	1.00134	1.155	0.924362	1.05716	0.861279	0.642613	0.900244	0.603237	0.791128
13790	12.37	1275.01	Pos	Tier 3	PI 63:2;O	2.62		PI		0.936126	0.976592	1.21833	0.940569	0.854952	0.941383	1.20978	1.13099	1.1529	0.905447	1.28334	1.29639	1.01985	1.10784	1.02664	1.22627	0.841678	0.833355	1.01489	0.63566	1.08525	0.684761	0.671672	1.15284	1.08024	1.41683	1.17811	1.05007	0.794473	1.14666	0.912993	1.20358	1.28284	1.85454	0.998019	0.650949	0.936321	0.913085	1.36407	0.976308
13807	12.36	652.625	Pos	Tier 3	Cer 41:1;O3	1.88		Cer	Cer 41:0;O4 | DG O-38:2	0.887923	0.735607	0.97358	1.11911	0.819848	1.12522	1.57696	0.906928	0.824759	0.92307	0.923211	0.742542	1.82862	0.724353	1.16389	0.912106	1.39609	0.735225	0.917139	1.3699	1.20794	0.9191	1.12091	1.69386	0.693474	1.89267	0.617629	1.65913	1.05692	1.54124	2.73451	1.17038	1.14005	0.784002	1.15578	0.799716	1.09286	1.3277	0.965292	1.54616
13822	12.37	817.708	Pos	Tier 3	PA O-45:0	3.74		PA		1.01775	1.06768	0.981976	1.01477	1.2332	0.964525	0.882769	0.722523	0.731034	0.909064	0.926096	0.922858	1.02484	1.65757	1.09521	1.31374	0.986796	0.688328	0.978618	1.65866	0.978176	0.962164	1.16556	0.943129	0.770744	0.286709	1.1894	0.704475	1.18854	0.813198	1.06556	1.01875	1.01238	1.01791	1.01514	0.544097	1.00612	0.746533	1.13885	1.02344
13829	12.37	828.196	Pos	Tier 3	PK 35:12;O23	0.74		PK		1.13915	1.01537	0.978241	1.10091	1.00111	0.972635	0.893273	0.665481	0.776898	0.990777	0.960002	0.96971	1.11787	1.63666	0.813629	1.45888	0.961961	0.705229	1.06662	1.55424	0.935507	0.774661	1.19871	0.993753	0.817112	1.33187	1.38716	0.66755	1.13028	0.888241	0.902468	1.23972	1.08826	1.19292	0.998582	0.530394	0.935464	0.790546	1.10052	1.00902
13924	12.39	962.76	Pos	Tier 3	PE 52:5	2.63		PE	PA 54:6 | PC 49:5 | PE O-52:6;O | PC O-49:6;O | PA O-54:7;O	0.904202	0.956956	0.873851	0.910361	1.02505	0.997631	0.743844	1.23358	1.34009	1.15293	0.819415	0.984077	0.906005	1.08659	0.879068	0.801812	1.03344	1.0498	1.18625	0.973805	1.05452	0.938105	0.947517	1.10992	1.24086	0.46946	1.30529	0.72622	1.35271	0.810776	0.642819	1.12496	1.38097	1.35163	0.948466	1.50677	1.39188	0.797274	0.968372	1.08991
14002	12.43	892.717	Pos	Tier 3	PE O-48:5	1.94		PE	PC O-45:5 | CerP 53:5;O3 | PA O-50:6	1.10862	1.11241	1.17887	0.835539	0.612433	1.43264	0.626148	1.47472	0.981728	1.09151	1.15121	0.862739	1.06395	0.738819	0.906815	0.947184	0.832495	1.54497	0.946744	0.679285	0.744107	1.18121	1.22244	0.746566	0.900775	0.851398	0.908784	0.943849	1.12509	1.00895	0.710734	1.1473	1.38455	1.2968	0.846785	1.15772	1.04937	1.01605	1.11289	0.908055
14004	12.41	895.643	Pos	Tier 3	PG 45:5	0.49		PG	PG O-45:6;O	1.00507	1.38831	1.17197	0.603982	0.756822	0.843837	1.20018	1.10643	1.26509	1.12651	1.00499	1.31808	1.07974	1.34404	0.999127	1.24277	1.17054	1.24139	1.12318	0.986383	1.03303	1.0041	0.745146	0.977044	1.07792	1.33711	1.47495	1.21795	0.866042	0.881025	1.18351	1.20712	1.35883	1.52524	1.04112	1.0654	0.97447	1.0538	1.17366	1.26449
14009	12.42	1005.8	Pos	Tier 3	SM 54:6;O4	2.25		SM		0.994464	1.03304	0.950895	0.900855	0.902164	1.10455	0.678675	1.05606	1.04654	0.215054	0.983521	0.95264	0.921261	1.08889	0.908946	0.776082	1.00612	0.793352	1.18237	1.06678	0.756373	0.756238	1.09068	0.962704	0.869592	0.358104	1.29371	0.590806	1.13414	0.881802	0.668702	0.95416	1.41194	1.59571	0.826765	1.29562	1.38975	0.717324	1.03818	1.07122
14010	12.42	1006.8	Pos	Tier 3	PG 50:1;O	0.24		PG	PI-Cer 50:0;O2	0.809847	0.913207	0.933417	0.826851	0.856617	0.861686	0.661898	0.979962	1.04352	0.948238	0.99674	0.857985	0.986841	1.29046	0.825635	0.853406	0.944881	0.805225	1.04882	1.09087	0.784947	0.673416	1.28135	0.971643	0.760273	1.28697	1.33257	0.514604	1.0361	0.761573	0.546305	1.00479	1.29144	1.33561	0.628885	1.26043	1.42293	0.728783	0.908858	1.13712
14033	12.45	748.55	Pos	Tier 3	LPG 34:3	2.27		LPG	PE 35:1;O | PS O-34:1 | PA 37:2;O | LPS 34:1 | PG O-34:3 | LPG O-34:4;O | LPS O-34:2;O	0.599239	0.420823	2.05902	0.834982	0.994013	1.18642	0.753892	0.639761	0.554891	1.12882	0.622471	1.53329	0.675645	0.807319	2.15727	1.39286	0.934802	0.623608	1.19832	0.487586	1.3743	1.34909	2.15055	1.51056	1.90754	0.981118	0.993471	0.905864	1.18209	1.58509	0.437623	0.979162	0.515369	0.558713	0.636922	1.05267	1.34816	0.887208	0.961599	1.31621
14088	12.48	1090.79	Pos	Tier 3	PI 50:3;O	1.92		PI	PI-Cer 53:3;O5	0.630134	0.533923	2.15091	0.749979	0.871992	0.918727	0.811879	0.634443	0.525326	1.08579	0.503379	1.57654	0.666675	1.08955	2.03055	1.83894	1.04997	0.799545	0.998904	0.561397	1.45961	1.19123	1.97511	1.71394	1.97648	0.849655	1.52022	0.725587	1.32327	1.31446	0.484569	1.22272	0.66919	0.699768	0.615241	0.920744	1.08192	0.931287	1.206	1.44234
14172	12.53	1068.78	Pos	Tier 3	SHexCer 54:5;O3	4.08		SHexCer		0.650636	0.459108	2.37241	0.782902	0.898289	1.00352	0.917253	0.76532	0.600466	1.09705	0.607815	1.58484	0.579588	0.843172	2.26256	1.25097	1.0256	0.730124	1.16392	0.545026	1.38838	1.19653	1.85548	1.45156	2.25514	0.857216	1.13968	0.839706	1.05551	1.62351	0.77316	1.46843	0.726198	0.696301	0.711857	0.905558	1.41592	1.09619	1.33037	1.33353
14210	12.52	1069.78	Pos	Tier 3	PI-Cer 53:6;O3	2.52		PI-Cer		0.555529	0.518771	2.664	0.791992	0.969684	1.07581	0.984056	0.552133	0.684703	1.10821	0.423104	1.61343	0.676394	0.890178	2.50611	1.31212	1.06839	0.765616	1.34658	0.498092	1.44892	1.10886	1.60789	1.50033	2.43956	1.0354	1.20084	0.849012	1.12977	1.63744	0.631567	1.45286	0.717404	0.626559	0.703841	0.974353	1.43507	1.0379	1.14764	1.54827
14241	12.51	938.76	Pos	Tier 3	PE 50:3	3.48		PE	PA 52:4 | PC 47:3 | PE O-50:4;O | PC O-47:4;O | PA O-52:5;O	1.07959	0.913651	0.836818	0.803938	1.61966	1.17918	0.945707	1.40609	1.08279	1.21253	0.591185	1.09087	0.955899	0.935834	1.0101	0.63541	1.25395	0.759972	0.783317	1.17688	0.916464	1.10639	0.734263	1.04997	1.07266	1.95935	1.15108	0.784943	1.15914	0.753471	1.25544	0.850987	0.982203	1.08836	1.88935	1.23321	1.81956	0.776158	1.03957	1.00994
14242	12.56	964.777	Pos	Tier 3	PE 52:4	4.63		PE	PA 54:5 | PC 49:4 | PE O-52:5;O | PC O-49:5;O | PA O-54:6;O	0.987737	0.888082	0.779392	0.893978	1.4892	0.950585	0.881528	1.826	1.13071	1.16879	0.753268	1.11951	0.965655	0.896352	0.897141	0.904874	1.07237	0.797315	1.06152	1.28073	0.891512	0.939587	0.956095	1.00663	0.99359	1.76813	1.19657	0.985889	1.34844	0.748225	0.991704	0.734264	0.993423	1.12561	1.07365	1.27244	2.09197	0.850473	1.10287	1.18141
14272	12.52	703.529	Pos	Tier 3	PA 36:1	3.11		PA	PA O-36:2;O	0.6215	0.593518	0.568537	0.64947	1.40562	0.372442	0.537603	0.610048	0.5515	1.57443	0.412343	0.448747	0.320192	0.58045	1.02913	0.474651	0.817676	3.29291	0.404981	0.32123	0.537478	1.07565	0.681056	0.983374	1.34147	0.532021	0.531007	0.877255	0.757197	0.363687	1.25829	0.471202	0.398356	0.415807	1.30112	2.34211	0.371936	0.883572	0.432161	0.866306
14286	12.56	831.724	Pos	Tier 3	PA O-46:0	4.89		PA		0.640811	1.14468	0.84422	0.45324	1.49141	1.38774	1.34184	0.67041	1.21169	0.639039	1.21	0.488014	1.18261	0.934772	1.00776	1.10782	0.929557	0.793429	0.674929	1.453	1.12446	1.35851	1.11137	1.08778	1.0152	0.239163	1.02657	0.586717	1.65333	1.01159	1.14921	0.757527	0.859709	0.962732	0.778758	0.814324	1.34526	0.955057	2.00145	0.735535
14290	12.57	905.721	Pos	Tier 3	PG 45:0	0.01		PG	PG O-45:1;O	1.33001	1.25774	0.613338	0.544773	1.16283	0.858217	0.622506	0.974708	1.03596	1.02163	0.865377	1.22267	1.32608	0.930606	0.629109	1.24249	1.21687	1.31433	0.695835	1.25011	1.35349	1.33382	1.27294	1.01144	0.650601	0.834135	2.29889	0.560831	1.24994	0.69656	0.875045	1.08786	1.10007	1.12052	0.479183	0.873372	0.897973	0.964209	1.99857	0.724157
14343	12.58	880.717	Pos	Tier 3	PC O-44:4	2.25		PC	PE O-47:4 | CerP 52:4;O3 | PA O-49:5	1.4691	1.14013	0.991159	1.14445	0.853514	0.663548	0.691117	0.965218	0.931381	0.627935	0.908706	1.11063	1.39895	0.763142	1.00462	1.21214	1.13403	1.10254	0.974219	1.09695	0.879625	0.952039	1.85112	0.872256	1.32738	0.571982	0.559009	0.570018	1.02147	1.35961	0.495633	1.15517	1.79412	1.54969	0.611445	1.03699	0.71267	1.27294	0.56257	0.865881
14356	12.57	1046.77	Pos	Tier 3	PI 48:3	3.04		PI	PI-Cer 51:3;O4 | PI O-48:4;O	0.712669	0.512748	2.58109	0.851731	0.907112	1.02414	0.339193	0.705429	0.712562	1.04691	0.480012	1.55608	0.712353	1.02545	2.12233	1.60818	0.863942	0.718261	1.10525	0.684781	1.50127	1.02498	1.94051	1.69337	1.92598	0.855007	1.57845	0.766778	1.13348	1.7146	0.805261	1.86506	0.755883	0.900438	0.741539	0.987073	1.21321	0.944621	1.10232	1.46611
14390	12.62	1024.75	Pos	Tier 3	SHexCer 52:5;O2	4.23		SHexCer		0.579359	0.560726	2.39137	0.87809	0.896765	0.892742	1.02397	0.650919	0.67546	1.18637	0.469305	1.4362	0.529988	0.837551	2.29371	1.19858	1.04588	0.723309	1.25963	0.401078	1.35192	0.891863	1.35648	1.39355	2.45343	0.945859	1.12589	0.803406	0.971565	1.97116	0.926476	2.06926	0.828018	0.742711	0.916284	1.07714	1.39149	1.1546	1.17369	1.62011
14391	12.62	1025.76	Pos	Tier 3	PI-Cer 51:6;O2	2.72		PI-Cer		0.601219	0.539893	2.71045	0.79087	0.97321	0.942511	0.953264	0.681066	0.585394	1.28227	0.463928	1.51365	0.676041	0.859826	2.64145	1.22102	1.06752	0.721652	1.24901	0.475074	1.36369	1.16167	1.57636	1.54978	2.2362	1.00934	1.22309	0.778578	1.022	2.41897	0.670406	1.95119	0.979828	0.792689	0.971337	0.972475	1.24037	1.02763	1.27929	1.48277
14417	12.63	854.701	Pos	Tier 3	PC O-42:3	1.49		PC	PE O-45:3 | CerP 50:3;O3 | PA O-47:4	1.25638	1.2043	1.16313	1.1441	0.955852	0.796402	1.03843	1.19893	1.18547	0.746134	0.814809	1.10617	1.12527	0.996754	0.881964	1.03928	1.00756	1.03848	0.966081	0.988211	0.91913	0.874258	2.22356	0.959826	0.964605	0.664201	0.8439	1.07923	1.3079	0.990385	0.733224	0.996079	1.37055	1.18934	0.77548	0.896839	0.863441	1.18419	1.44865	1.08947
14418	12.63	896.712	Pos	Tier 3	PC 44:3	2.43		PC	PE 47:3 | PA 49:4 | PC O-44:4;O | PE O-47:4;O | CerP 52:4;O4 | PA O-49:5;O	1.46583	0.56966	0.733615	1.48313	1.03634	0.671549	0.728467	0.741389	1.20848	0.633796	0.769725	0.526483	1.06314	1.20626	1.49123	0.846025	1.00108	0.80399	0.925955	1.1168	1.09071	0.831249	1.36063	0.951316	0.902929	1.52463	0.64712	0.784637	1.0389	0.777384	0.719371	0.614072	0.827821	0.705714	1.25217	0.736895	0.71033	0.802782	0.694827	0.950374
14453	12.65	682.675	Pos	Tier 3	Cer 43:0;O3	5.9		Cer		0.75523	1.4382	0.848872	0.929354	1.15902	1.31007	1.55169	0.588064	1.02542	0.901216	1.2625	0.765633	1.40591	0.752521	0.596361	0.825983	0.708208	0.879759	0.953132	1.42552	0.952113	0.869107	0.691868	1.57772	0.87932	0.488606	1.03979	0.840044	1.05099	1.42366	1.46758	1.28222	0.842671	0.867021	1.07625	0.692458	1.67609	0.71573	0.984588	0.893081
14463	12.65	775.658	Pos	Tier 3	PA O-42:0	0.65		PA		0.236749	0.228143	0.255201	0.508585	1.87709	0.535233	0.67219	0.238275	0.247553	1.01167	0.402908	0.28228	0.393116	0.250294	1.81573	0.46379	1.31984	1.69113	0.25475	0.39439	0.328063	3.25005	1.53618	0.852263	2.31219	0.295055	0.235739	0.64008	0.711725	0.543844	1.57386	0.209189	0.2871	0.450088	1.8564	2.01035	0.243516	1.51758	0.239673	0.715749
14480	12.66	1002.74	Pos	Tier 3	PI-Cer 49:3;O3	1.69		PI-Cer	PI O-46:4	0.607521	0.69991	2.44073	0.792501	0.907337	0.951805	0.393068	0.687747	0.729146	1.11297	0.65525	1.29257	0.708396	0.94537	2.44012	1.1336	1.07165	0.726088	1.13134	0.460729	1.37975	0.967131	1.40911	1.46907	2.24928	1.0226	1.07194	0.82092	0.849674	2.52519	0.937258	2.14609	0.943264	0.895411	1.06062	0.989248	1.56283	1.16102	1.23447	1.45299
14515	12.68	666.641	Pos	Tier 3	Cer 42:1;O3	2.72		Cer	Cer 42:0;O4 | ACer 42:0;O2 | DG O-39:2	0.57447	0.683919	1.13304	1.20783	0.747876	1.05205	1.82594	0.513067	0.813278	1.04457	0.834255	0.871262	1.49844	0.993519	1.37305	0.546178	1.74468	0.483635	0.935416	1.51843	1.62019	0.846411	0.44467	1.25628	0.777583	0.595845	0.706411	0.550174	1.19916	1.25249	2.01753	1.06594	0.786103	0.606842	1.19609	0.727739	1.07756	1.1334	0.897295	1.5402
14522	12.66	829.717	Pos	Tier 3	SM 43:1;O2	1.84		SM	PE-Cer 46:1;O2	0.658714	0.997716	0.885189	0.8664	1.42934	0.735355	1.27998	0.772058	0.955276	0.819821	1.01642	0.729894	0.90055	1.05036	1.132	0.92091	1.15045	0.738277	0.95686	1.15138	0.977095	1.13909	0.870957	1.04446	0.920361	0.414917	1.19052	0.895136	1.41017	1.01554	1.11524	0.997285	1.04577	1.02904	0.988205	0.800572	1.39494	0.855353	2.14408	0.818078
14590	12.71	708.496	Pos	Tier 3	PE O-35:6	0.19		PE	PA O-37:7	1.31731	1.22006	1.3593	1.16549	1.06193	1.00211	1.83863	1.25763	1.226	1.11193	1.01166	1.12473	0.567111	1.08762	0.788029	0.871365	0.761123	1.19093	1.14161	0.89383	1.0888	0.667454	0.72547	1.17003	1.43287	1.58596	1.00659	1.28783	0.934503	0.76421	0.997932	1.3529	1.25146	0.887377	0.928976	0.998011	1.1996	0.747981	1.01878	1.25359
14629	12.73	804.685	Pos	Tier 3	PC O-38:0	1.54		PC	PE O-41:0 | CerP 46:0;O3 | PA O-43:1	1.29573	1.02226	0.750479	0.681965	1.10411	0.985837	0.68869	0.953712	0.94362	0.71998	1.09784	0.838384	1.18772	0.857475	1.12765	0.934027	1.14321	0.920445	0.921525	1.72858	0.920608	1.18061	1.50554	1.22052	0.95839	0.812126	0.726002	0.652851	1.01598	0.78138	0.830261	1.07216	0.999599	0.884194	1.0643	0.93796	0.799317	1.2185	1.13828	0.724505
14640	12.73	858.723	Pos	Tier 3	HexCer 47:4;O2	5.31		HexCer		1.07455	1.18257	1.00818	0.960016	1.06657	1.02353	0.828654	1.1451	1.03548	0.844265	0.998964	0.941002	1.54701	0.944655	0.769872	0.919437	1.12999	1.44956	0.872879	0.883639	0.893323	1.05333	1.74303	0.957781	1.18059	0.994196	0.993882	0.861077	0.822317	0.883496	0.747739	0.92254	1.53963	1.49744	0.759636	0.960788	1.07317	1.15458	1.66617	1.0212
14645	12.72	907.736	Pos	Tier 3	PG O-45:0;O	0.25		PG		1.53191	1.67931	1.26007	0.837902	0.827821	0.985512	0.523266	1.06623	0.762501	0.504438	0.997283	0.978114	1.0961	0.968751	0.882336	1.53795	0.900503	1.42072	0.689977	0.951109	1.04125	0.969133	1.97353	0.926742	1.22019	0.643808	1.37287	0.906891	0.944795	0.676113	0.44847	1.14226	1.42512	1.32859	0.621289	0.825278	0.645808	1.03079	0.978709	0.967615
14649	12.73	932.749	Pos	Tier 3	PC O-48:6	2.66		PC	PE O-51:6 | PA O-53:7	1.87385	1.39588	1.39939	0.825273	0.902344	1.35946	1.05246	0.985509	0.720777	0.906604	0.870869	0.65596	0.468562	0.957206	0.74224	0.998538	0.959366	1.52461	0.676508	0.47164	0.927867	1.14	2.00614	0.916733	1.17303	1.69864	1.34292	1.02624	1.15166	0.843975	0.829088	1.11671	1.54914	1.05142	1.14202	0.80513	1.012	1.10621	1.25901	1.04176
14650	12.73	933.752	Pos	Tier 3	PG 47:0	0.41		PG	PG O-47:1;O	1.49094	1.05558	1.30166	0.758824	1.23057	2.06854	0.927799	0.80494	0.951783	0.848122	0.895035	0.84345	1.17919	0.978056	0.859236	1.25923	0.925596	1.26842	0.761189	0.796258	1.0126	1.08647	1.76189	1.20011	0.979873	1.44691	2.03892	1.22134	0.977137	0.998586	0.908357	0.847	1.63318	1.11571	1.03743	1.11664	0.803553	1.06098	2.0868	1.05793
14652	12.72	981.73	Pos	Tier 3	SM 50:6;O6	2.95		SM	PE-Cer 53:6;O6	0.728587	1.14299	2.4007	0.824924	0.843994	0.991943	1.14295	0.500955	0.679685	1.21562	0.533758	1.44214	0.702404	0.791882	2.02874	1.04685	1.01327	0.762152	1.30888	0.65284	1.32732	0.806021	1.34015	1.35951	2.26229	1.79982	1.05038	0.803851	0.854554	2.44756	1.15222	2.70729	1.01345	1.03479	1.09465	1.00664	1.37374	1.25137	1.27954	1.45253
14675	12.75	958.714	Pos	Tier 3	PS 47:2;O	3.52		PS	PG 47:4;O | PI-Cer 47:3;O2	0.60114	0.903468	2.20659	0.714363	0.930033	0.678276	0.84793	0.619242	0.869849	1.13426	0.618105	1.29606	0.702152	1.09008	2.00026	1.17658	0.874461	0.693557	0.924954	0.510699	1.36546	0.796882	1.56519	1.61789	1.9048	1.427	1.34332	0.711076	0.825547	2.31841	0.905179	2.89821	0.936529	0.958448	1.30809	0.950546	1.69472	1.04923	1.05253	1.48559
14798	12.84	884.735	Pos	Tier 3	HexCer 49:5;O2	1		HexCer		1.1474	1.13692	1.13856	1.13662	1.24574	1.40015	0.892864	1.09624	1.1279	0.999054	0.977314	1.13892	1.20598	0.994039	1.18935	0.708183	1.06587	1.09794	0.652564	0.692153	1.29896	1.15648	0.830825	0.808133	1.20071	2.02426	1.23212	1.51299	0.621853	1.03457	1.40892	0.620188	0.995822	0.903509	1.58527	1.10346	0.705708	1.16902	1.43946	0.944511
14803	12.83	1008.82	Pos	Tier 3	PG 50:0;O	0.76		PG		0.827152	1.23725	0.818715	0.697593	1.05435	0.874807	0.735806	1.07401	1.26008	0.553581	0.971636	0.826048	1.00931	1.32758	0.846219	0.869326	1.14979	0.806138	1.22185	1.31871	0.912869	0.953823	1.3742	1.61909	0.989322	0.298764	1.42934	0.460544	1.60034	0.792432	0.615944	0.932595	1.20089	1.22458	0.75759	1.16811	1.57525	0.68666	0.801988	1.04039
14853	12.86	1034.84	Pos	Tier 3	PG 52:1;O	0.54		PG	PI-Cer 52:0;O2	0.738796	1.12827	0.984433	0.79298	1.07987	0.994726	0.654866	1.1526	1.28204	0.594724	1.03794	0.719921	0.87063	1.32834	0.75778	0.947832	1.20989	0.899795	1.01822	1.21639	0.789553	0.921233	1.50408	1.49054	0.838404	1.33723	1.24171	0.584587	1.28783	0.725267	0.625537	1.11387	1.23539	1.06234	0.734904	1.20842	1.50682	0.810065	0.896412	0.927934
14862	12.86	575.516	Pos	Tier 3	NAE 34:5;O	2.79		NAE		0.890174	1.01131	0.922554	1.34707	1.09308	1.05718	1.1585	1.16721	1.28354	1.11274	1.12201	1.25236	1.07263	1.13715	0.702679	0.863571	0.691046	0.942057	1.20622	0.90011	0.880222	0.501343	0.74908	0.881437	1.26036	1.10701	1.15756	1.74545	0.77105	1.38787	0.961774	1.24483	1.28759	1.44537	0.783085	1.23066	0.849989	0.576267	0.906996	0.979833
14886	12.87	836.678	Pos	Tier 3	PA 43:0;O	5.06		PA	PG O-40:1 | CerP 46:0;O5	0.980703	1.08705	1.06407	0.447375	2.29879	0.70866	0.638311	0.612961	1.03218	0.937074	0.410166	0.446852	0.308874	1.05247	1.02833	0.472144	1.07582	1.59251	0.403271	0.309875	0.708011	2.30793	0.878359	1.61852	1.56978	0.954286	0.851713	0.67209	0.73927	0.560851	1.84201	0.755789	0.476605	0.403099	1.64024	1.05754	0.645675	1.07846	0.433334	0.719454
14894	12.89	860.735	Pos	Tier 3	HexCer 47:3;O2	1.44		HexCer		1.08241	0.374664	1.12117	0.965583	1.81422	0.485891	1.09735	0.461727	1.01615	1.45528	0.601788	0.886207	0.675188	0.371656	1.83095	0.748656	1.93965	1.8072	0.509994	0.316804	0.687958	2.23445	0.939745	1.148	1.77058	0.4494	0.247987	1.64013	0.246565	1.02943	3.42338	0.274329	0.2511	0.291951	2.59848	1.42599	0.236501	1.83199	0.280405	0.663933
14943	12.87	940.777	Pos	Tier 3	PE 50:2	4.23		PE	PA 52:3 | PC 47:2 | PE O-50:3;O | PC O-47:3;O | PA O-52:4;O	1.056	0.726099	0.604954	0.783312	1.37026	0.90689	1.07628	0.83201	0.936711	0.816842	1.26534	0.576523	0.873967	0.676407	0.769541	0.64083	0.929399	1.13264	0.727375	0.903689	0.843909	0.984795	1.21026	1.23421	1.04799	1.59002	0.887425	0.803995	1.0296	0.728749	1.63125	0.734852	0.958781	0.851263	1.96884	1.06854	1.27743	1.05602	0.829461	1.08249
14945	12.86	1035.84	Pos	Tier 3	PA 59:4;O	4.65		PA	PG O-56:5	0.896361	0.968022	0.999794	0.964804	0.978738	0.877049	1.20511	1.1704	1.34063	1.15695	0.826611	1.23307	0.938932	1.25713	0.891503	0.798786	1.47316	0.93124	1.19265	1.35399	0.947001	1.1508	1.37186	1.36443	0.883444	1.51752	1.35887	1.3301	1.30827	0.615372	0.851531	1.09393	1.23281	1.24728	0.802086	1.34798	1.43003	0.921574	1.006	1.06573
14947	12.92	545.458	Pos	Tier 3	PK 35:3;O4	3.11		PK	PR 35:0;O4	0.961829	1.38779	1.23133	1.22638	0.880221	0.926816	1.43532	1.18611	1.27347	0.976205	0.988701	1.23214	0.986279	1.18595	0.971594	1.03805	0.86819	1.32009	1.04819	0.927514	1.13245	0.735292	0.744157	0.963797	1.04978	1.56939	1.39002	1.42919	1.31706	1.04148	1.09697	1.2297	1.12124	2.01009	0.868231	1.17325	1.25423	0.958138	1.30838	1.24924
14977	12.92	913.766	Pos	Tier 3	PA 51:1	4.52		PA	PA O-51:2;O	1.67017	0.359423	0.338854	0.874233	1.09084	0.663931	1.16287	0.260537	0.3287	0.905376	1.17635	1.0198	0.643184	0.574848	1.09812	1.01857	1.17668	1.11955	0.920342	0.594691	0.918566	1.48431	0.947654	1.27084	1.23084	0.337143	0.327102	1.06177	0.514363	0.933121	2.47576	0.290262	0.222982	0.269275	2.74945	1.05562	0.44683	1.11748	0.434941	0.281883
14979	12.92	922.729	Pos	Tier 3	PC 46:4	2.8		PC	PE 49:4 | PA 51:5 | PC O-46:5;O | PE O-49:5;O | CerP 54:5;O4 | PA O-51:6;O	1.15768	0.667754	0.854875	0.929769	0.832931	1.12848	0.630666	1.01816	0.825817	0.573049	0.607992	0.723045	1.346	0.945289	1.29552	1.02535	1.25622	1.20914	1.06109	0.984807	1.0316	1.12418	1.23133	0.765398	1.16697	1.64857	0.849428	0.511506	2.38282	0.931521	0.507135	1.00505	1.27686	0.930484	1.02905	1.17419	0.71688	1.0605	0.668942	1.01313
14983	12.92	966.791	Pos	Tier 3	PE 52:3	2.89		PE	PA 54:4 | PC 49:3 | PE O-52:4;O | PC O-49:4;O | PA O-54:5;O	0.79782	0.979461	0.752511	0.771206	1.88561	1.26647	0.768983	1.09262	1.18337	0.968973	0.576189	0.555574	0.953701	0.692296	0.690979	0.601405	1.19379	0.842267	0.797964	1.27591	0.818112	1.09012	0.969403	1.43852	1.00357	1.89564	1.17725	0.757335	1.4772	0.749078	1.24137	0.899235	1.03047	1.27533	1.05501	1.166	2.36503	0.800552	1.18241	1.05079
15014	12.92	662.573	Pos	Tier 3	DG 38:4	2.43		DG	Cer 41:4;O4 | Cer 41:3;O5 | TG O-38:4 | DG O-38:5;O	0.838424	1.16167	1.20781	1.19851	0.929117	1.07759	1.66217	1.51376	1.13464	1.0903	1.22467	1.32998	0.885591	1.00095	0.917951	0.992842	1.00481	1.08888	1.35133	0.994127	1.05565	0.746023	0.96319	1.07463	1.26682	1.95359	0.947078	1.65111	1.27394	1.16043	1.16413	1.24938	1.17767	1.79838	1.03862	1.13149	1.26747	0.971416	1.46728	1.27528
15105	12.95	804.238	Pos	Tier 3	PK 37:13;O19	4.66		PK		1.00974	1.18311	0.844133	1.12819	0.610327	0.949551	0.992859	1.36738	1.00382	1.30553	1.12214	1.73236	1.18081	1.20509	1.10387	1.08413	1.16858	0.800137	1.40395	1.10992	0.851134	0.866787	0.760272	0.969519	0.719145	2.02484	1.04323	1.09686	0.71864	0.839623	1.21747	0.970411	1.25008	1.84054	0.523509	1.26301	0.599937	0.991297	1.57082	0.998788
15167	12.97	908.748	Pos	Tier 3	PC O-46:4	0.98		PC	PE O-49:4 | CerP 54:4;O3 | PA O-51:5	1.47616	1.12161	1.18073	1.22779	1.0304	0.771878	0.563227	1.14962	0.692959	1.05757	0.775859	0.834211	0.624324	0.832982	0.780241	1.3758	1.04486	1.04846	0.661062	0.825207	0.873056	0.778561	2.23692	0.652957	1.21039	0.967427	0.810316	0.855755	0.706911	1.02662	0.45871	0.68448	1.71757	1.37244	0.633913	0.626009	0.792605	0.748948	0.741433	1.14102
15229	13	882.732	Pos	Tier 3	PC O-44:3	0.83		PC	PE O-47:3 | CerP 52:3;O3 | PA O-49:4	1.62703	1.09935	1.06268	1.22026	0.910015	0.908661	0.657962	0.844157	0.672096	0.8354	0.960077	0.702169	1.33501	0.77798	1.01325	1.34529	1.07543	1.01908	0.773357	0.913414	1.061	0.930559	1.7354	1.04401	1.04251	0.627029	0.971648	0.888992	1.1842	1.05048	0.753257	1.01852	1.30408	1.04158	1.01356	0.709701	0.878472	1.15303	1.00707	1.04284
15264	13.03	898.728	Pos	Tier 3	PC 44:2	2.47		PC	PE 47:2 | PC O-44:3;O | PA 49:3 | PE O-47:3;O | CerP 52:3;O4 | PA O-49:4;O	1.00491	0.669704	0.905756	0.852754	1.08749	1.17809	0.920049	0.759478	0.771434	0.929534	0.463433	0.456438	1.36666	0.791025	0.870617	0.927641	1.0466	0.929024	0.80638	1.17586	0.946262	1.14921	0.983508	0.640305	0.720495	0.348696	1.32861	0.771719	1.41607	0.843312	0.903978	0.954043	0.918633	0.670116	1.01066	0.659744	1.06303	0.918053	1.07624	0.989092
15288	13.04	648.667	Pos	Tier 3	Cer 43:0;O2	2.63		Cer	Cer 43:1;O	1.07231	0.813752	0.895884	0.574995	0.954681	0.67567	0.874591	0.43992	0.980742	0.554376	1.16193	0.85452	0.598338	0.864482	1.36698	0.939649	0.974021	0.665407	1.19437	0.628905	1.05062	1.1946	1.79234	0.974082	0.941388	1.67803	0.957741	0.787978	1.86697	0.989672	1.63462	0.736883	0.861251	0.939365	2.17684	0.826951	1.43248	2.15494	0.764542	1.19009
15300	13.06	780.675	Pos	Tier 3	TG 44:2;O	4.44		TG	DG 44:3;O2 | Cer 47:3;O6 | ACer 47:2;O5 | TG O-44:3;O2 | ACer 47:1;O6	1.43379	0.702902	0.766948	0.694121	1.65747	0.532888	0.778855	0.680848	0.699982	1.49494	0.977394	0.982236	0.747475	0.846266	1.83969	0.931519	1.51344	2.205	0.91101	0.704057	1.00319	2.47345	0.947679	0.908979	1.80123	1.01942	0.540538	1.53654	0.996313	0.940677	2.59921	0.598058	0.554261	0.717475	0.499291	1.69831	0.53797	1.75149	0.588314	0.893031
15302	13.06	817.634	Pos	Tier 3	PA 43:1;O	2.41		PA	PG O-40:2	1.3014	0.930264	0.909589	0.809823	0.733764	2.04855	0.8904	0.726197	0.882333	0.765155	0.519327	0.570891	0.845507	0.930135	1.27971	0.597801	1.45179	1.21245	0.515212	0.450081	0.631969	1.32514	0.779972	1.20542	1.46997	0.668221	0.62436	1.2768	0.566207	1.28304	1.64309	0.554041	0.505489	0.575184	1.83498	1.16942	0.45864	1.02971	0.542796	0.71775
15313	13.03	965.805	Pos	Tier 3	SM 52:4;O3	0.62		SM		0.789262	0.718788	0.963296	1.06636	1.46603	1.14219	1.06366	1.00387	0.977769	0.986656	0.986119	0.910268	0.720142	1.08121	0.876546	0.822326	1.09829	1.08329	0.928522	1.10666	0.965564	0.973202	1.10005	0.935807	0.90639	1.85814	1.25558	1.18147	1.10329	0.869411	1.08707	0.942678	1.11539	1.10097	0.978157	1.18081	1.55077	0.628545	1.04871	1.24913
15339	13.04	600.557	Pos	Tier 3	Cer 36:0;O4	2.14		Cer		0.748902	1.41724	1.12623	2.78681	0.647939	2.07086	1.43847	1.46261	1.18684	0.887108	1.03068	1.5687	1.6167	2.59791	1.88314	1.18915	1.93565	1.26865	1.3456	0.829376	1.12952	1.07934	1.60423	0.735424	1.16992	1.70458	0.792883	1.46381	3.43407	0.686737	0.903052	0.907349	1.19684	2.48715	0.791522	2.37048	1.34093	2.02332	1.47642	0.959325
15384	13.06	786.662	Pos	Tier 3	Cer 49:6;O5	1.9		Cer	Cer 49:5;O6 | ACer 49:5;O4 | ACer 49:4;O5	0.704131	0.180069	1.00531	0.764797	3.17469	0.75643	0.606134	0.397347	0.911149	0.904856	0.171288	0.451854	0.324736	0.56511	1.56446	0.181864	1.19582	2.19567	0.320062	0.159284	0.500097	2.55871	1.03095	1.39745	3.25831	1.15943	0.189944	1.14215	0.938961	0.82603	1.97054	0.230659	0.159877	0.808745	1.80629	1.62576	0.290263	1.25073	0.173629	0.604206
15422	13.11	739.226	Pos	Tier 3	PK 37:13;O16	4.3		PK		0.944094	0.959221	0.868641	1.21538	0.609781	1.06916	0.934348	1.29346	1.25607	1.40726	1.21348	1.78503	0.924268	1.2897	0.911783	1.33761	0.883543	1.01274	1.31647	1.06188	0.740328	1.07324	0.768821	0.729014	0.915337	1.51089	1.43523	1.24648	0.856702	0.98201	1.12319	1.33482	1.43401	1.45178	0.667123	1.49681	0.750684	1.05203	1.42394	1.12254
15433	13.1	842.747	Pos	Tier 3	ACer 50:0;O6	3.67		ACer		0.975549	1.27664	0.938602	1.26499	0.716761	1.04574	0.972488	1.39784	0.875344	1.39068	1.03391	1.50749	1.1436	1.1673	1.18397	0.997071	1.19231	0.766383	1.55865	1.107	0.805919	0.972735	0.802623	0.807697	0.818287	1.82753	0.734503	1.26735	0.634658	0.88715	1.41869	0.928077	1.27752	1.63618	0.677209	1.39667	0.774495	1.03496	1.39521	1.02538
15487	13.1	664.589	Pos	Tier 3	DG 38:3	2.19		DG	Cer 41:3;O4 | Cer 41:2;O5 | TG O-38:3 | DG O-38:4;O	0.971999	1.20855	1.26849	1.16512	1.08035	0.974068	1.55577	1.41139	1.2526	1.22846	1.22459	1.27203	0.836957	1.00696	1.10684	1.09978	1.18616	1.23644	1.11032	0.933622	1.16166	1.01062	1.07712	0.95997	1.14673	1.91273	1.15358	1.47532	1.39191	1.28298	1.116	1.3674	1.33567	1.54506	0.948833	1.32081	1.05845	1.14339	1.24709	1.14858
15533	13.15	622.651	Pos	Tier 3	WE 41:1	2.33		WE	Cer 41:0;O	2.0857	0.828883	0.490824	0.884546	1.13683	0.627295	0.820502	0.372805	0.723984	0.822454	0.906788	0.443388	0.580639	1.04259	1.34751	0.808203	1.02871	0.523328	1.0742	1.27483	1.32576	1.37527	0.717757	0.870116	1.60598	1.7155	0.625834	1.09714	1.66856	0.834927	2.8459	0.646898	0.828322	0.76146	3.03144	0.750754	1.12583	2.02471	0.561206	1.24275
15549	13.11	1054.55	Pos	Tier 3	PIP 44:11	3.87		PIP		0.956525	0.909861	0.962142	1.17102	1.01298	0.939398	1.02297	1.12418	1.1752	1.21148	1.13638	1.15269	1.13096	0.983868	1.10699	1.12925	1.03153	0.969634	1.14859	0.909339	1.011	1.02591	0.861265	0.941015	1.05414	1.38869	1.15662	1.29909	1.08303	0.957203	1.30258	0.960462	1.06884	1.29771	0.950123	1.09317	0.792895	0.94464	1.23084	0.914753
15637	13.22	769.625	Pos	Tier 3	SM 39:3;O2	3.68		SM	PE-Cer 42:3;O2	0.432825	0.504535	0.494937	0.766417	2.03818	0.53399	0.874328	0.416023	0.448579	1.32806	0.423486	0.487324	0.424683	0.517873	1.52844	0.391971	1.06033	2.11193	0.49235	0.310122	0.444943	1.743	0.989079	1.06392	2.07361	0.656463	0.380062	1.3018	0.56386	0.81969	0.353439	0.420433	0.369941	0.427233	1.07461	1.00089	0.348484	1.00536	0.409602	0.880469
15661	13.2	1036.85	Pos	Tier 3	PG 52:0;O	0.4		PG		0.802396	1.34555	0.775554	0.760617	1.27689	0.931779	0.691738	1.09858	1.30086	0.723089	0.830736	0.908446	1.10907	1.33487	0.776053	0.865647	1.24684	0.870841	1.06778	1.16546	1.11595	0.900108	1.28622	1.70883	0.951389	1.40097	1.29949	1.17755	1.73995	0.893291	0.615234	1.38937	1.32462	1.22992	0.814317	1.29113	1.5402	0.863549	1.03106	0.760925
15667	13.23	575.516	Pos	Tier 3	NAE 34:5;O	2.9		NAE		0.819077	1.18651	1.25266	1.35518	0.812907	1.01962	1.37325	1.38497	1.40623	1.12417	1.27592	1.03336	1.15932	1.21218	1.08489	1.14028	1.05385	1.17067	1.46006	1.1481	1.20791	0.527489	0.890434	0.922531	1.50745	1.92845	1.30653	2.02875	0.847435	1.61792	0.803986	1.4413	1.50809	1.78033	0.650543	1.58149	1.26934	0.705351	1.13261	1.4798
15698	13.23	929.793	Pos	Tier 3	PA 52:0	0.12		PA	PA O-52:1;O	1.3048	0.304658	0.406738	0.896519	1.08526	0.274511	0.992464	0.390056	0.892399	1.31726	0.894374	0.667877	0.621203	0.368221	1.98715	0.636398	2.30604	1.17519	0.369677	0.53844	1.53266	2.92686	0.968079	1.13937	1.38144	0.440258	0.331749	1.26099	0.599325	0.91374	3.10805	0.901048	1.21202	1.92642	1.58384	1.16575	1.00979	1.94543	1.09894	0.616656
15699	13.23	968.807	Pos	Tier 3	PE 52:2	2.98		PE	PA 54:3 | PC 49:2 | PE O-52:3;O | PC O-49:3;O | PA O-54:4;O	0.813818	1.21032	0.877934	0.97687	1.94274	1.04632	1.23503	1.35598	0.986238	0.858495	0.773323	0.806758	0.946221	0.789635	0.923122	0.962476	1.19809	0.908785	1.0731	0.955728	0.86657	1.17336	1.12495	1.42432	1.19524	2.07065	0.976892	1.48563	1.31534	1.0475	0.931897	0.914276	1.3607	1.31063	1.21666	1.2745	2.25072	0.995206	1.08075	1.09453
15722	13.26	833.715	Pos	Tier 3	SM 42:0;O3	5.15		SM	PE-Cer 45:0;O3	1.52305	0.984803	0.911021	0.844668	0.982625	0.971014	1.32126	0.934392	0.623943	1.1526	0.89115	0.692949	1.24524	0.962621	1.04918	0.766495	1.2971	1.20111	0.938264	1.02853	1.09701	1.71136	0.94068	1.21097	1.79778	0.752348	1.03495	1.18455	0.960167	0.682347	0.911554	0.883897	0.840654	0.937405	0.844333	0.956242	0.903086	1.26502	1.2642	0.854369
15728	13.25	878.758	Pos	Tier 3	PA O-47:0;O	1.38		PA		1.03973	1.19779	0.795867	1.28666	0.636533	0.893995	0.798904	1.296	0.937884	1.40764	0.973754	1.59204	1.17924	1.17425	1.17701	1.0822	1.12019	0.837538	1.32459	1.17029	0.730519	0.973505	0.882834	0.868254	0.733999	1.56031	0.902552	1.01986	0.684388	0.769317	1.24999	0.851537	1.19821	1.57118	0.561923	1.36819	0.653842	1.16308	1.33264	1.00455
15732	13.25	880.756	Pos	Tier 3	CerP 53:3;O2	5.36		CerP		0.973841	1.25739	0.888317	1.4304	0.630253	1.13862	0.893025	1.39116	0.958758	1.47587	1.06938	1.7414	1.18246	1.16327	1.26067	1.05894	1.12251	0.754474	1.54986	1.07738	0.744682	0.938527	0.784139	0.840632	0.806672	2.14111	0.72296	1.34753	0.910978	0.876742	1.40921	0.955046	1.28987	1.74409	0.636494	1.41399	0.778653	1.14902	1.47356	0.966094
15854	13.27	994.822	Pos	Tier 3	PE 54:3	2.57		PE	PA 56:4 | PC 51:3 | PE O-54:4;O | PC O-51:4;O | PA O-56:5;O	0.76189	1.07876	1.03312	1.01842	2.06768	1.08253	0.950116	1.45268	1.25421	0.958026	0.695208	0.867757	1.1034	0.969431	0.803507	0.67649	1.3878	0.851551	0.998018	1.06816	0.851655	1.31665	1.45635	1.42337	0.879155	2.08022	1.10205	1.52766	1.63253	1.01723	1.23436	1.07261	1.14382	1.12716	1.04109	1.32702	2.33347	0.852666	1.34247	1.09125
15864	13.4	536.541	Pos	Tier 3	Cer 35:0;O2	2.42		Cer	Cer 35:1;O	0.415369	0.46198	2.16087	1.10939	1.07372	1.64406	0.945784	1.3812	0.887406	1.15623	1.1746	2.6162	1.40626	0.785397	8.08183	2.07538	12.7911	1.82664	1.54311	1.26616	2.29119	2.44822	13.8574	2.42976	1.79953	4.20777	1.75002	1.8406	10.9448	1.41227	2.11355	1.93591	1.98651	3.36587	2.406	5.68662	1.4639	19.7148	1.19683	1.33927
16021	13.39	636.667	Pos	Tier 3	Cer 42:0;O	2.65		Cer	WE 42:1	2.62185	0.957899	0.518941	0.864654	1.51351	0.537384	0.676436	0.39687	0.581643	0.787247	0.719714	0.285841	0.633741	1.14591	1.24417	0.629153	0.889836	0.462972	1.09443	1.52587	1.51235	1.05386	0.694264	0.689515	1.64779	0.395754	0.527843	0.960442	1.35549	0.688368	2.56528	0.734761	0.930337	0.992663	3.27454	0.679453	1.15185	1.61519	0.493864	1.324
16054	13.38	562.536	Pos	Tier 3	PR 40:9	2.77		PR		0.697745	0.871622	1.12368	0.677603	2.10923	1.2255	1.14386	0.992188	1.17343	0.941796	0.92785	0.732351	1.41699	1.18	0.665898	1.50073	0.669202	0.753667	0.991388	1.19835	0.648888	1.18889	0.62301	1.82701	0.553199	0.704867	3.10475	1.00468	0.581365	1.0417	1.30101	0.643002	0.656709	0.605265	1.24273	0.543975	1.46573	0.516863	1.74991	0.594414
16085	13.44	670.614	Pos	Tier 3	Cer 44:5;O2	1.02		Cer	Cer 44:4;O3 | ACer 44:3;O2	1.04105	1.19214	1.22627	1.18879	1.08813	1.21865	1.41131	1.36104	1.03992	1.08562	1.19554	1.11719	0.891229	1.2238	1.08791	1.06062	0.927317	1.28998	1.29179	0.892998	1.12108	0.740093	0.846289	1.05925	1.35776	2.14523	1.03398	1.6919	1.16775	1.3025	1.1398	1.15347	1.24466	1.66485	0.998878	1.45233	1.25703	0.857007	1.28953	1.29522
16086	13.43	678.678	Pos	Tier 3	Cer 44:1;O2	2.93		Cer	Cer 44:0;O3	0.683231	1.57328	0.856563	0.919358	2.0974	1.37845	1.36027	0.538534	1.42618	0.964663	0.871198	0.707891	0.936407	0.708427	0.957862	0.802825	1.37675	1.01162	0.738113	1.26389	1.12213	1.64316	1.35132	1.49421	0.960085	0.433791	0.787604	0.709392	1.20835	1.01724	1.31318	0.933856	0.919824	0.958653	1.50218	0.820767	1.57798	1.35185	1.30217	1.12112
16111	13.43	838.751	Pos	Tier 3	Cer 51:2;O6	1.77		Cer	ACer 51:1;O5 | ACer 51:0;O6	0.211648	0.246714	0.260569	0.683057	3.24835	0.18563	0.742192	0.220283	0.236163	1.89217	0.228088	0.255399	0.272536	0.291825	1.76713	0.211114	0.791187	4.31073	0.314247	0.167549	0.325954	2.22401	1.34918	0.237117	2.62538	0.483674	0.278424	0.951616	0.782793	0.639468	0.26845	0.307999	0.27508	0.3245	1.40411	2.96408	0.252114	1.23263	0.30179	1.25154
16138	13.44	682.615	Pos	Tier 3	Cer 45:6;O2	2.34		Cer	Cer 45:5;O3 | ACer 45:4;O2	1.23745	0.687811	0.874453	1.3457	1.39142	1.12616	0.940348	0.728899	0.62035	0.972004	0.798236	0.488373	0.839099	0.886987	1.11737	0.816362	1.15197	1.11215	1.12034	0.856148	1.34647	1.43254	0.926016	0.544597	1.07216	1.81724	1.12028	1.04393	1.13334	1.34919	1.89759	0.629277	0.714437	0.707835	1.67731	0.970958	1.13706	0.904	1.34926	0.655242
16146	13.45	726.661	Pos	Tier 3	TG 41:0	0.39		TG	Cer 44:1;O5 | DG 41:1;O | Cer 44:0;O6 | ACer 44:0;O4 | TG O-41:1;O | DG O-41:2;O2	0.896952	1.2071	1.92019	1.25569	1.09875	1.21157	1.32585	1.39671	1.16005	1.19762	1.36374	1.37124	0.810376	1.11149	1.74505	1.11612	1.71383	1.371	1.1452	0.92115	1.85199	1.36696	1.20602	0.911427	1.36238	3.51453	1.03964	1.6165	1.89463	1.14789	1.13659	1.10974	1.33267	1.58624	0.846875	1.47156	0.937457	1.64858	1.21503	1.22237
16162	13.44	858.722	Pos	Tier 3	Cer 53:6;O6	4.14		Cer	HexCer 47:4;O2 | ACer 53:5;O5 | ACer 53:4;O6	1.94402	0.83272	0.665658	0.55435	0.983979	0.741634	1.44035	0.396256	0.484548	1.1946	1.17897	0.631444	1.21814	0.533921	1.69231	0.958437	1.24474	1.14777	1.11798	0.755971	1.49489	1.66366	0.68797	1.35858	2.07002	0.824579	1.09189	1.18973	1.16649	1.33508	1.62091	0.694496	0.840303	0.859528	1.62815	1.33143	0.71517	1.20948	0.494131	1.19254
16246	13.49	952.777	Pos	Tier 3	PC 48:3	4.17		PC	PE 51:3 | PA 53:4 | PC O-48:4;O | PE O-51:4;O | PA O-53:5;O	1.3785	1.50724	0.950231	1.44418	0.452135	0.903102	0.85019	1.52686	1.19458	1.21882	1.23212	1.98444	1.56642	1.2346	1.206	1.32858	1.21734	0.606173	1.5078	1.46601	0.742224	0.89935	0.969246	0.850555	0.63617	2.14401	0.75207	0.92682	0.844391	0.887255	1.08217	1.09858	1.53265	1.9931	0.677606	1.06632	0.762112	1.40221	1.44461	1.07941
16250	13.49	954.776	Pos	Tier 3	HexCer 53:6;O3	0.05		HexCer		1.15173	1.42437	0.91402	1.40129	0.470985	1.13879	0.941959	1.64003	0.990891	1.14216	1.27158	1.94698	1.59476	1.31678	1.21695	0.990091	1.1451	0.613444	1.6646	1.41445	0.74628	0.818979	0.748234	0.731659	0.606048	2.38011	0.977924	1.18625	0.643274	0.868595	1.49674	0.963616	1.54895	2.12216	0.616467	1.22503	0.783831	1.1066	1.71325	1.00737
16252	13.49	955.775	Pos	Tier 3	PA 53:2;O	2.21		PA	PG O-50:3	1.20989	1.53433	0.98972	1.30225	0.454639	1.15545	0.875845	1.06801	1.0926	1.20048	1.38671	1.76864	1.63415	1.74067	1.12364	1.4462	1.24603	0.680743	1.54808	1.49362	0.877599	0.972957	0.916348	0.843525	0.54346	1.87878	1.23538	1.14043	0.807332	0.854814	1.29893	0.979042	1.56931	1.9965	1.06715	1.22671	0.840544	1.06999	1.79698	0.983477
16323	13.53	650.683	Pos	Tier 3	Cer 43:0;O	2.84		Cer		1.35184	0.792906	1.04476	0.577352	1.29793	0.984528	1.10163	0.526335	0.92963	0.520698	0.964693	0.549698	0.759933	1.10587	1.69831	0.904295	0.974705	0.638532	1.09852	1.12404	1.2024	1.12902	1.13294	1.27383	1.13213	1.80864	0.901302	0.796612	1.88876	1.08718	1.93598	1.00006	1.11143	1.03564	1.84487	0.722115	1.26442	1.54086	0.895349	0.848661
16383	13.54	808.706	Pos	Tier 3	Cer 49:3;O6	4.65		Cer	ACer 49:2;O5 | ACer 49:1;O6	1.65766	0.258261	0.266251	0.530012	1.32141	0.208371	0.271731	0.657561	0.241312	1.32616	0.33911	1.27322	0.939032	1.15258	2.02656	0.251709	1.41484	1.9168	0.422219	0.229817	1.09502	2.50569	0.561111	1.40529	0.978457	0.732124	0.680207	1.49392	0.643567	1.04742	2.93275	0.334838	0.214238	0.903816	1.64054	1.46832	0.580821	1.6166	0.327717	0.707083
16391	13.55	864.767	Pos	Tier 3	Cer 53:3;O6	2.4		Cer	HexCer 47:1;O2 | ACer 53:2;O5 | ACer 53:1;O6	1.06688	0.278008	0.178193	0.877662	2.33166	0.1281	0.90674	0.239488	0.12988	1.49991	0.279281	0.128946	0.436135	0.255673	1.67573	0.286347	1.5319	3.02532	0.36948	0.220305	0.909896	2.23576	0.681112	1.73265	2.92039	0.429439	0.100388	1.50614	0.517338	1.02465	2.67476	0.113459	0.126613	0.103387	1.8012	1.95314	0.158826	1.32683	0.151265	0.970809
16418	13.55	678.584	Pos	Tier 3	CE 18:4;O	3.24		CE	ACer 45:6;O2	1.88092	1.19174	1.64312	1.35311	1.12893	1.19874	1.1386	0.888532	1.51447	1.4699	1.77982	1.28575	1.28546	0.634757	0.814187	1.35576	1.52661	1.0948	1.65468	1.04249	2.7409	0.926986	1.92891	0.620277	0.795343	0.796821	2.05022	1.13453	1.44893	1.17902	0.843165	1.2871	1.73787	1.75176	0.94715	0.744421	1.59495	0.976782	1.85409	2.5835
16419	13.57	680.693	Pos	Tier 3	Cer 44:0;O2	2.71		Cer		0.923542	1.49878	0.812386	0.988809	1.06579	1.09087	1.27048	0.855209	1.14375	0.86222	0.901745	1.03387	1.30181	0.860682	1.24753	0.999646	2.30575	0.740634	0.80773	1.38492	1.24224	1.59835	1.50624	0.880241	0.993221	1.91628	0.580507	1.55288	1.98585	0.795672	1.41921	0.690802	1.03696	1.23323	1.15402	0.883551	1.40387	2.11232	0.906611	1.52945
16447	13.56	917.796	Pos	Tier 3	PA O-51:0;O	3.12		PA		1.53183	0.382536	0.182416	0.844574	1.37654	0.743154	0.961257	0.868013	0.161273	1.11167	0.64503	0.163347	0.510316	1.03005	1.06999	0.395052	1.07263	1.51079	0.467662	0.474867	1.14368	1.52615	0.9821	1.6308	1.59615	0.335135	1.1437	1.02704	0.427832	1.18693	2.00693	0.168825	0.89005	0.142709	2.16158	1.31847	0.823511	1.0711	0.988513	0.932513
16466	13.58	916.797	Pos	Tier 3	HexCer 51:3;O2	0.79		HexCer	ACer 57:4;O5 | ACer 57:3;O6	1.49949	0.193194	0.205902	0.981768	1.63838	0.144423	1.03558	0.159347	0.186616	1.27731	0.526389	0.795572	0.448013	0.845202	1.20769	0.682495	0.973381	1.88822	0.383054	0.423404	0.984233	1.70536	1.22929	1.5121	2.14616	0.546936	1.07757	0.889311	0.405817	1.03007	2.19003	1.19203	1.04822	1.19802	3.33327	1.85401	1.05952	1.28123	0.264068	0.954376
16471	13.61	991.785	Pos	Tier 3	SM 53:6;O4	1.45		SM		1.00856	1.27762	0.945807	1.45138	0.584221	1.0907	1.02942	1.50423	0.90597	1.32663	1.0969	1.7005	1.31099	1.19777	1.24332	0.994628	1.11999	0.725645	1.63092	1.28003	0.781229	0.901551	0.765042	0.729992	0.755901	2.17554	0.801703	1.173	0.684583	0.860062	1.43836	0.888655	1.279	2.0426	0.567272	1.42393	0.839931	1.19964	1.58312	1.02931
16564	13.56	802.693	Pos	Tier 3	Cer 50:5;O5	1.8		Cer	Cer 50:4;O6 | ACer 50:4;O4 | ACer 50:3;O5	1.06354	0.258934	0.392356	0.614805	1.82519	0.775497	1.40302	1.14969	0.545787	1.44097	0.539497	0.973433	1.11005	0.827185	1.59123	0.513109	1.92817	1.55684	0.983472	0.766445	0.992782	1.95773	1.08063	1.01324	1.85889	1.03369	1.08856	1.48557	2.68929	1.17237	2.71582	1.20419	0.436219	1.50633	2.02259	1.21017	1.03259	1.85899	1.16723	0.62388
16573	13.66	993.778	Pos	Tier 3	PI O-46:0	4.62		PI		0.673934	0.628067	0.798162	0.513109	0.856652	0.618037	0.312294	1.82056	0.333778	0.478781	0.330545	1.53705	0.707878	6.39967	0.553825	1.11279	1.041	0.777544	0.418226	0.492352	1.08535	0.436002	0.775761	1.81071	0.486229	0.568707	13.2709	0.248207	0.653999	0.24645	0.398879	0.753761	0.483576	0.495971	0.689145	0.328212	1.73276	0.586669	7.73468	0.87094
16661	13.72	712.646	Pos	Tier 3	TG 40:0	1.05		TG	DG 40:1;O | Cer 43:1;O5 | Cer 43:0;O6 | ACer 43:0;O4 | TG O-40:1;O | DG O-40:2;O2	0.871183	1.4617	1.25228	1.26972	1.271	0.90722	1.5125	1.50111	1.35273	1.13165	1.35705	1.68731	0.946181	0.968819	0.837152	1.30161	0.839335	1.27266	1.37047	0.971973	1.14033	0.672382	0.849498	1.13748	1.24207	2.51858	1.13316	1.45494	1.05702	1.34096	0.861555	1.46448	1.32609	2.07229	0.800271	1.19785	1.4072	0.712434	1.32839	1.2211
16689	13.73	1026.8	Pos	Tier 3	PI O-46:0;O	1.72		PI		0.952196	1.43205	0.853482	1.24	0.575504	0.870637	0.8809	1.40232	0.984731	1.33235	1.16618	1.66689	1.4092	1.24851	1.01758	1.44876	0.945053	0.643487	1.43358	1.47662	0.725117	0.878959	0.786832	0.749566	0.588481	1.63942	0.926358	1.00134	0.628625	0.730262	1.34371	0.89434	1.26839	2.07541	0.474356	1.24786	0.6751	0.903906	1.5961	0.926099
16753	13.76	576.573	Pos	Tier 3	Cer 38:1;O2	2.68		Cer	WE 38:3 | Cer 38:2;O	0.41187	0.402221	2.20574	0.962222	1.08924	1.77396	0.955985	1.84895	0.942928	1.00285	1.10118	1.52773	2.25398	0.907502	7.50226	2.95497	14.9737	1.73213	1.186	1.73033	3.21022	2.69967	2.18094	3.21664	1.90316	5.61872	1.93694	1.78878	12.8025	1.68471	2.03849	2.14268	2.21304	4.73046	3.1137	5.87946	2.94891	19.6822	3.11328	1.88558
16754	13.76	682.615	Pos	Tier 3	CE 18:2;O	2.87		CE	Cer 45:6;O2 | Cer 45:5;O3 | ACer 45:4;O2	0.999795	0.726049	1.66308	1.30559	1.25041	1.08281	0.789722	0.740193	0.918301	1.32453	0.603412	0.652916	1.35139	0.75949	0.608205	1.04892	1.42608	0.874157	0.92557	2.6005	1.30009	0.863905	2.03793	0.623202	0.570061	0.181883	3.25762	0.822779	1.24602	0.773126	2.19126	1.15892	0.734663	0.727933	1.1191	0.636331	1.96134	0.773241	1.21404	0.918912
16759	13.76	776.751	Pos	Tier 3	Cer 50:2;O3	3.05		Cer	Cer 50:1;O4 | ACer 50:1;O2 | ACer 50:0;O3	1.10364	0.832701	0.913747	0.706764	0.885603	0.861119	1.01162	0.790896	1.00159	0.758601	0.838388	1.0094	0.942191	1.10567	1.21115	0.957985	1.39151	1.82108	0.842477	0.944438	0.933901	1.47838	1.61232	2.11987	1.20017	1.76807	1.10908	1.05597	1.62161	1.13836	1.95815	0.776701	1.56961	1.45507	1.88968	1.43722	0.987031	1.77061	0.94306	1.43015
16763	13.78	802.767	Pos	Tier 3	Cer 52:3;O3	2.69		Cer	Cer 52:2;O4 | ACer 52:2;O2 | ACer 52:1;O3	1.28855	0.909754	0.785636	0.864923	1.01059	0.672057	0.811451	0.743684	1.2883	0.752726	1.08637	0.984758	1.12184	0.874091	0.973396	0.967565	1.30945	1.36974	0.729388	0.97331	0.825829	1.23737	0.90948	1.77083	1.04147	1.58534	1.0835	0.766362	0.978448	1.13474	1.63616	1.18347	1.32921	1.40274	1.75491	1.22714	0.982792	1.32454	1.1421	1.16564
16833	13.83	1064.81	Pos	Tier 3	PE 60:10	0.82		PE	PA 62:11 | PC 57:10 | PE O-60:11;O | PC O-57:11;O | SHexCer 52:1;O4 | PA O-62:12;O	0.99074	1.17748	0.714237	1.48655	0.636304	1.11105	0.952648	1.4649	0.913543	1.67183	1.10101	1.5999	1.22371	1.13747	1.11405	1.05122	1.02513	0.825545	1.5283	1.25344	0.707692	0.988137	0.86137	0.754799	0.794176	2.11626	0.690793	1.15886	0.70075	0.834572	1.6437	0.845585	1.34923	2.00109	0.677121	1.56655	0.73755	0.987155	1.53757	1.00077
16921	13.83	1067.8	Pos	Tier 3	PI-Cer 54:6;O2	3.12		PI-Cer		0.939353	1.54704	0.698077	1.62925	0.583125	1.11065	0.921313	1.61469	0.989856	1.55798	1.02951	1.64836	1.20969	1.34897	1.02923	1.01829	1.27363	0.671645	1.64013	1.22971	0.702907	1.13313	0.895172	0.749021	0.709522	2.28012	0.682451	1.23567	0.742962	1.08727	1.55942	0.784424	1.33713	1.89021	0.690135	1.5399	0.676194	1.08498	1.49612	1.1098
16950	13.88	939.779	Pos	Tier 3	PA 53:2	1.9		PA	PA O-53:3;O	1.03123	1.4334	1.89283	0.803301	0.492187	0.438875	1.29601	0.818282	1.33775	0.862179	2.13095	3.29603	1.07035	0.837441	0.732004	3.7828	0.709548	1.01341	0.853656	1.12901	1.01143	0.596319	1.2253	1.72503	0.710469	1.10808	0.972071	0.843939	1.1057	0.893165	0.830303	1.48133	1.13604	1.14396	1.04934	0.712077	0.662214	0.65759	0.721687	1.78544
16953	13.85	942.758	Pos	Tier 3	TG 58:11	3.57		TG	TG O-58:12;O	1.52586	0.593823	0.216258	0.444454	1.63032	0.13395	0.219615	1.23118	0.197375	0.378939	0.487449	0.606724	0.690206	6.83567	0.957262	0.42339	0.696072	0.746375	0.728121	0.633548	1.60717	0.806579	0.593488	0.685783	0.844052	1.33139	5.00733	0.376918	0.835429	0.388565	0.691543	0.534115	0.392393	0.396274	1.33848	0.804709	1.18246	0.919158	2.99671	0.531911
16967	13.88	873.697	Pos	Tier 3	PA 47:1;O	2.7		PA	PG O-44:2	1.54243	1.08932	1.46827	1.31245	0.700612	2.44899	1.52674	0.670017	0.636066	0.973547	1.5063	0.85743	1.3384	1.07998	1.1443	1.18376	0.786058	0.687234	0.862783	1.22318	1.0888	0.83677	0.873088	0.96193	0.620396	0.623456	0.980623	1.63392	0.734289	0.870057	1.15835	0.836036	0.653612	0.747185	1.19152	0.568816	0.941685	0.697611	0.837738	0.533505
16987	13.91	564.572	Pos	Tier 3	Cer 37:0;O2	1.79		Cer	Cer 37:1;O	0.456039	0.433747	1.70437	1.01863	1.03476	2.07904	0.667364	1.82945	0.84905	1.06163	1.12653	1.46833	2.02866	1.15222	6.13479	2.41739	12.1289	1.63414	1.43285	1.82213	2.06973	2.93227	10.9826	2.96745	1.83023	4.67032	1.56488	2.65193	10.0758	1.56818	1.60417	0.614192	2.63599	4.51681	2.247	5.60129	2.84124	21.3014	1.44776	1.69047
16996	13.9	816.71	Pos	Tier 3	TG 48:4	2.85		TG	Cer 51:5;O5 | Cer 51:4;O6 | ACer 51:4;O4 | TG O-48:5;O | ACer 51:3;O5	1.30434	0.274199	0.265282	0.851982	1.93775	0.510763	0.875872	0.530724	0.190391	1.06947	0.401575	0.247717	0.53657	0.521284	2.04544	0.289159	0.633422	2.1152	0.697965	0.462893	0.990714	1.88492	0.864075	1.5079	3.16791	0.396428	0.826972	1.2777	0.957107	1.46008	1.9097	0.393618	0.225511	0.227833	2.16	1.39684	0.748367	1.53691	0.161778	0.704603
17068	13.94	830.725	Pos	Tier 3	TG 49:4	2.69		TG	Cer 52:5;O5 | Cer 52:4;O6 | ACer 52:4;O4 | ACer 52:3;O5 | TG O-49:5;O	1.29451	0.417366	0.499101	0.869716	1.50368	1.05875	1.52401	0.552489	0.316208	1.31463	0.961736	0.295931	1.02222	0.609511	1.70861	0.48658	1.33343	1.55764	0.872492	0.735311	1.07301	1.91902	0.756197	1.07708	1.56002	0.582829	0.412094	1.86268	1.14601	1.63832	2.08393	0.386646	0.244408	0.291522	1.67892	1.36921	0.832707	1.45669	0.367369	0.609782
17069	13.95	836.737	Pos	Tier 3	TG 48:2;O	4.16		TG	Cer 51:3;O6 | ACer 51:2;O5 | TG O-48:3;O2 | ACer 51:1;O6	1.35158	0.32913	0.220495	0.891416	1.31826	0.15038	0.839661	0.700085	0.282525	1.54015	0.635939	0.277238	0.948956	0.79773	1.80113	0.417723	1.07515	2.24826	0.569174	0.261952	1.12583	2.17035	0.656901	1.71801	1.60844	1.99243	0.224392	1.12059	0.815224	0.810398	2.4919	0.476157	0.285728	0.321895	1.7724	1.60968	0.682741	1.56857	0.494933	1.01246
17096	13.93	1102.81	Pos	Tier 3	Hex2Cer 52:6;O3	1.24		HexCer		0.985988	1.61748	1.02442	1.63505	0.40803	1.06763	1.02783	1.82578	1.22871	1.40127	1.23284	2.04637	1.43876	1.24725	1.12471	1.1052	1.34009	0.602151	1.79859	1.53193	0.692297	0.843095	0.768085	0.942265	0.691435	3.01191	0.823787	1.00235	0.736876	0.867476	1.56693	1.03587	1.84059	2.63167	0.416203	1.35168	0.631679	1.08719	1.91243	0.999864
17097	13.93	1103.81	Pos	Tier 3	PI 52:2;O	3.4		PI		1.24665	1.61466	1.05213	1.29575	0.400888	0.93356	0.90736	1.67615	1.20758	1.55433	1.15461	2.22774	1.38982	1.49891	1.04557	1.39513	1.15022	0.65084	1.61202	1.67993	0.710157	0.906767	0.834637	0.691377	0.626919	2.40994	0.988998	0.968653	0.765621	0.731687	1.47056	0.911478	1.60513	2.57345	0.396414	1.27655	0.65354	1.07782	1.98093	1.00697
17098	13.93	1104.81	Pos	Tier 3	Hex2Cer 48:2;O5	0.02		HexCer	Hex2Cer 48:1;O6	1.18021	2.04285	0.96357	1.49337	1.25238	0.973076	0.91746	1.69467	1.2024	1.53503	1.17999	2.37638	1.6664	1.37852	0.994874	1.02205	1.16899	1.14287	1.90415	1.47075	0.779738	1.04126	0.888249	0.718227	1.26314	2.69693	0.796254	0.985905	0.72282	0.825124	1.94335	1.15728	1.77568	3.47213	1.16115	1.61095	1.0223	1.05599	1.89748	0.980921
17112	13.93	1491.34	Pos	Tier 3	TG 96:11;O	0.07		TG	TG O-96:12;O2	0.366913	0.430462	0.45705	0.717233	5.86319	0.284647	0.464146	0.375214	0.417143	2.68771	0.13893	0.163322	0.102605	0.156368	1.22384	0.132409	0.524591	4.47969	0.151479	0.107533	0.177322	3.10154	1.39367	1.37196	4.46282	0.248334	0.142389	0.845206	0.386033	0.413119	1.67851	0.157541	0.13087	0.160544	1.33223	3.54929	0.128616	0.549745	0.143315	0.867032
17117	13.95	680.599	Pos	Tier 3	CE 18:3;O	2.82		CE	Cer 45:6;O3 | ACer 45:5;O2	0.986879	1.43903	2.07357	1.2869	0.974657	0.403827	1.65513	0.266838	1.9612	1.68517	2.12723	1.85294	1.28543	0.497834	1.01871	2.57194	1.74582	0.850922	1.31538	0.951263	2.03432	0.704837	2.23364	0.934339	0.598515	0.20587	1.05794	0.61526	1.50467	0.984909	0.756849	1.34273	2.55013	2.47004	0.895179	0.666281	1.70511	1.0713	1.53232	3.18593
17148	13.95	959.784	Pos	Tier 3	PA O-56:6	1.84		PA		1.47744	1.52269	1.55729	1.00841	0.550928	1.47049	0.898688	1.45189	0.994203	0.967713	1.24608	1.77255	1.41043	3.15574	0.956011	1.66918	1.17765	0.67436	1.23664	1.47484	1.38323	0.913342	0.748187	0.968415	0.576145	1.69006	2.64703	0.962781	1.2393	0.860178	1.1018	1.24097	1.47974	2.08878	0.615798	0.765279	1.13478	1.02082	2.23588	1.15711
17151	13.95	961.785	Pos	Tier 3	PG 49:0	2.38		PG	PG O-49:1;O	1.23694	1.40781	1.32022	1.1783	1.09417	1.30493	0.900769	1.20418	1.1498	1.10051	1.13038	1.90999	1.41807	1.63257	0.886069	1.51656	1.16054	0.669536	1.3919	1.46109	1.48023	1.36807	0.793662	0.806765	0.538896	1.8335	1.46241	0.976887	1.3262	0.980264	1.14331	1.23028	1.79274	2.65977	0.536848	1.04602	0.90838	1.05731	2.06786	0.984998
17153	13.95	1429.26	Pos	Tier 3	TG 89:9;O3	3.22		TG		0.500624	0.587332	0.651588	0.657079	1.32181	0.419887	1.38486	0.545476	0.594694	2.06821	0.362343	0.439041	0.553345	0.394511	1.06271	0.486388	1.21924	1.89736	0.853408	0.289688	1.47565	1.06066	1.62211	1.20425	1.89727	0.793559	0.446204	0.859984	0.994806	1.00073	0.910868	0.493685	0.424337	0.514122	0.793673	1.7295	0.385979	0.901398	0.457967	2.08348
17168	13.98	898.824	Pos	Tier 3	ACer 58:4;O3	2.38		ACer	ACer 58:3;O4 | TG O-55:5	0.902733	1.4879	1.44665	0.869745	0.826278	0.84859	1.60305	1.85625	1.97066	1.04609	1.47453	1.67726	1.29633	1.21444	0.698563	1.19012	1.32906	1.39444	1.42188	1.20775	1.11677	1.23253	0.785826	0.940552	0.821719	1.70629	1.83149	1.56844	1.0302	1.67819	1.00316	2.03307	1.81626	2.76554	1.19412	1.43878	2.07004	0.638193	1.6875	1.4451
17200	13.99	968.772	Pos	Tier 3	TG 60:12	2.42		TG	PC 48:3;O | PE 51:3;O | PA 53:4;O | TG O-60:13;O | PS O-50:3 | PG O-50:5	0.971519	0.702083	0.836101	0.309691	1.6647	0.531231	0.433543	0.959692	0.229371	0.803563	0.538682	1.34415	0.993028	4.66852	0.778845	1.33667	1.27458	0.841807	0.656714	0.389069	2.31554	1.15674	0.9392	2.38709	0.656773	0.48915	3.6962	0.161331	1.11123	0.234779	0.441946	0.456312	0.32121	0.306725	0.759052	0.201182	1.05374	1.1936	1.94442	0.724488
17242	14	1423.45	Pos	Tier 3	TG O-92:2	2.98		TG		0.752591	0.896719	1.14708	1.33434	0.757141	1.04194	1.50316	1.31764	1.13631	1.11442	1.02661	1.25153	1.13758	0.867134	1.05058	0.935268	1.14502	1.07832	1.32211	1.13925	0.883615	0.61856	0.760569	1.05241	0.909435	1.73928	1.07112	1.50912	0.963674	1.13104	1.01586	1.2042	1.11073	1.54229	0.789214	1.1224	0.839148	0.994998	1.18244	1.20401
17245	14	1437.47	Pos	Tier 3	TG O-93:2	3.28		TG		0.812546	0.949603	0.941747	1.32064	0.728358	1.17074	1.14999	1.55073	1.1632	1.15158	0.966235	1.66943	1.02086	0.86803	1.10434	0.845892	1.22525	0.83882	1.63146	1.23662	1.0486	0.752407	0.57919	0.899874	0.850414	2.02035	1.19833	1.41941	0.95835	1.00948	0.98806	1.14936	1.26774	1.69295	0.596955	1.04602	0.95623	1.05743	1.61181	1.17525
17261	14.02	970.785	Pos	Tier 3	PC 48:2;O	1.51		PC	PE 51:2;O | PA 53:3;O | PS O-50:2 | PG O-50:4	1.62328	0.864387	1.35345	0.741087	0.98088	1.69875	0.42984	0.91583	0.410145	0.454157	0.742785	1.35235	0.929004	4.44905	0.872942	1.13753	0.980307	0.71006	0.644302	0.606869	1.40443	0.709812	0.912862	1.82267	1.03975	1.33309	3.61476	0.46653	1.09267	0.512526	0.39053	1.0905	0.922797	0.942676	1.36821	0.348474	1.2946	1.12334	1.42976	0.735571
17265	14.05	1140.82	Pos	Tier 3	PS 61:9;O	1.57		PS	PG 61:11;O	1.06498	1.3373	0.806609	1.32955	0.522347	1.00752	0.7394	1.60478	1.15327	1.45826	1.03367	1.95817	1.25224	1.49414	1.01301	1.27063	1.09538	0.628422	1.34905	1.45198	0.688651	0.939158	0.946226	0.675896	0.965738	1.69135	1.11915	0.908658	0.751509	0.766634	1.10738	0.799045	1.35092	2.01146	0.477793	1.47575	0.573991	1.08133	1.72706	1.05002
17277	14.01	1383.38	Pos	Tier 3	TG 88:1	1.77		TG	TG O-88:2;O	0.752002	1.04369	1.10269	1.29289	0.981203	0.990846	1.44501	1.25485	1.19684	1.20017	0.979776	1.32842	1.05848	0.80335	0.814182	1.00016	0.851754	1.15536	1.1558	1.08764	0.848044	0.665947	0.782704	1.02458	1.13285	1.65695	1.14997	1.48394	0.82687	1.15557	1.24362	1.28804	1.27506	1.70686	0.933485	1.0813	1.04135	0.827127	1.23113	1.1436
17310	14.06	728.676	Pos	Tier 3	DG 41:0;O	0.18		DG	Cer 44:0;O5 | TG O-41:0;O | DG O-41:1;O2	1.02248	1.47015	2.15927	1.1547	0.841563	1.24143	1.42286	1.48022	1.2876	1.04501	1.703	1.49267	0.894401	1.31968	1.49846	1.41136	1.43964	1.32801	1.20169	0.864726	2.05402	1.11151	1.17466	0.872808	1.35129	4.75472	1.0293	1.54809	2.0611	1.46668	0.872484	1.22823	1.36821	1.81139	0.672909	1.36867	0.985729	1.41053	1.10822	1.15197
17328	14.06	902.819	Pos	Tier 3	TG 54:3	2.44		TG	ACer 57:3;O4 | TG O-54:4;O | ACer 57:2;O5	1.02285	0.455439	0.319258	0.986731	1.41907	0.448458	1.50975	0.408946	0.247237	1.68735	0.72073	0.288585	0.81927	0.47602	1.46456	0.455351	0.933307	1.22955	0.871023	0.637544	0.891448	1.55258	0.628976	0.942962	1.6421	0.4081	0.201293	1.79485	0.728859	1.22767	1.99132	0.533234	0.668446	0.19627	1.93371	1.29418	0.465243	1.15339	0.185148	0.542433
17330	14.06	906.757	Pos	Tier 3	TG 55:8	3.3		TG	TG O-55:9;O	0.936908	0.703082	1.00541	0.57958	1.71724	0.793297	1.02557	0.777772	0.390695	1.11378	0.920558	1.04212	1.14405	2.07601	1.08127	1.35075	0.771022	1.11068	0.759925	0.499856	1.43319	1.45933	0.517134	2.13726	1.06089	0.796812	2.17775	0.669556	1.19251	0.687601	1.03837	0.487444	0.348292	0.3727	1.05298	0.635886	1.35944	1.2605	2.06688	0.548583
17331	14.04	938.784	Pos	Tier 3	TG 56:7;O	3.82		TG	HexCer 53:6;O2 | TG O-56:8;O2 | ACer 59:6;O6	1.29574	1.00124	0.897588	0.809768	0.517537	0.617196	0.880652	0.794284	0.946392	0.685357	1.50555	2.24741	0.866596	1.04485	0.999395	1.76472	1.45311	1.14441	0.917584	0.621084	1.43703	0.887044	1.28884	1.42949	1.0289	1.17425	0.931093	1.36386	1.41206	0.961442	0.904072	1.36238	1.67387	1.98355	1.06347	0.888019	0.926708	1.11195	0.798237	1.90652
17348	14.05	1487.33	Pos	Tier 3	TG 93:8;O3	0.43		TG		0.918369	0.555005	0.42092	1.00209	1.17802	0.374731	1.61791	0.593233	0.281073	1.35764	0.70669	0.333236	0.793185	0.536571	1.27902	0.454249	0.802712	1.48864	1.00687	0.483494	1.03083	0.992998	0.608505	1.08522	1.90625	0.861895	0.827756	1.80032	0.9407	1.66878	1.59141	0.688309	0.210068	0.291206	1.29983	1.43728	0.536095	0.809179	0.244889	0.590748
17388	14.09	908.736	Pos	Tier 3	TG 54:8;O	3		TG	TG O-54:9;O2	0.78128	1.499	1.43373	1.17725	0.866963	0.951024	0.945705	1.11436	2.33062	0.844908	1.27077	1.40245	0.982	0.995352	0.472665	1.36451	0.879992	0.527973	1.19227	1.73627	1.33543	0.985491	0.772214	1.00468	0.733597	0.577759	1.06436	1.14435	0.787751	0.993585	0.98693	1.39429	1.93182	2.26147	1.03174	0.530769	2.10174	0.708422	1.60359	2.28756
17406	14.12	848.751	Pos	Tier 3	ACer 56:6;O3	1.89		ACer	PA O-46:0	1.32805	0.381707	0.666529	1.01718	1.64573	0.968323	1.35658	0.454636	0.341905	1.165	1.01162	1.02424	0.781313	0.679171	1.69071	0.741346	1.11066	1.56101	0.912903	0.692853	1.00034	1.70767	0.788323	1.26825	1.54991	1.50201	0.372875	1.81159	0.843959	1.39839	2.27744	0.556857	0.310726	0.334439	0.82545	1.4023	0.705234	0.846126	0.393426	0.666812
17408	14.07	866.782	Pos	Tier 3	TG 50:1;O	1.98		TG	Cer 53:2;O6 | HexCer 47:0;O2 | TG O-50:2;O2 | ACer 53:1;O5 | ACer 53:0;O6	0.786431	0.572484	0.612334	0.738416	2.19507	0.370602	2.18807	1.23216	0.547903	1.35078	0.623896	0.76312	0.600027	0.553672	1.28803	0.724335	1.04644	1.72835	1.16084	0.336761	0.882562	1.68202	1.19933	2.3278	1.90141	0.844423	0.407129	1.0512	0.889081	0.672012	3.03734	0.588805	0.399884	0.498605	2.03932	1.57025	0.598001	1.98737	0.499245	1.13937
17417	14.09	1050.91	Pos	Tier 3	PG O-54:0;O	1.42		PG		0.888765	0.910722	1.06448	1.01678	1.33297	0.894253	0.856728	0.997714	0.796236	0.816394	1.0138	0.874064	0.954363	1.33385	0.961171	1.13244	0.9142	1.0905	0.962271	1.24798	0.954065	0.716488	1.14975	0.910531	0.586221	1.4134	1.20495	0.796727	1.34157	0.785908	0.58158	0.956072	1.18679	1.09223	0.832981	1.09078	1.30938	0.52082	0.814674	1.31969
17419	14.11	1076.92	Pos	Tier 3	PG 56:0	1.02		PG	PG O-56:1;O	0.690164	0.76626	1.24345	0.987308	1.21916	0.773356	0.809792	1.13445	1.01332	0.900287	0.857426	0.95136	1.01585	0.936826	0.807962	1.1728	0.932675	0.989005	0.861112	1.19091	0.843476	0.702526	1.38291	0.661982	0.514076	1.40753	1.76432	0.916041	1.4113	0.794095	0.711477	0.841946	1.03246	1.18517	0.708741	1.08625	1.26237	0.620819	1.06083	1.30098
17437	14.11	856.742	Pos	Tier 3	TG 51:5	3.45		TG	Cer 54:6;O5 | Cer 54:5;O6 | ACer 54:5;O4 | ACer 54:4;O5 | TG O-51:6;O	1.43522	0.600557	0.758509	1.15841	1.37143	0.770687	1.19391	0.729222	0.544222	0.929333	0.420834	0.480817	0.316509	1.05498	1.52562	0.585139	1.27269	1.51079	0.924448	0.33171	1.22468	1.44109	0.594382	1.24514	2.00978	1.19053	1.6359	1.31406	1.09352	1.70312	0.99035	0.525522	1.06168	1.29679	0.972819	1.18572	1.11346	1.15195	1.39116	0.516826
17442	14.1	883.754	Pos	Tier 3	PA O-50:2	2.61		PA		1.51429	0.741953	0.999081	1.06848	0.657776	2.01524	1.30251	0.635029	0.73308	0.957216	1.45312	1.08663	1.12738	1.19127	1.50371	0.967667	1.22057	1.09153	1.04039	0.71622	0.545265	1.55352	0.356726	0.481746	0.464857	0.606809	1.63437	1.34044	1.09676	1.3189	1.18663	0.478029	0.436728	0.436681	1.97418	0.468299	0.42696	0.444959	0.492911	0.503656
17452	14.11	935.784	Pos	Tier 3	PA O-54:4	1.3		PA		1.94875	1.15056	2.00837	0.914442	0.854938	1.904	0.771682	1.20025	0.54763	0.558379	1.37287	1.03729	0.830721	3.07561	2.01678	1.03481	1.80744	0.727394	0.880654	0.826739	1.81296	1.40586	0.778685	1.29592	1.1142	1.00409	2.8199	1.20353	1.28333	0.825911	0.614428	0.843192	0.716097	0.697678	1.10913	0.714497	0.940532	1.75191	1.94093	0.686746
17458	14.11	978.848	Pos	Tier 3	PG O-50:0	1.61		PG		1.6429	1.00909	1.11622	0.617503	1.42197	1.69601	0.762388	1.00456	0.782096	0.829002	1.08958	0.819061	0.626572	2.52783	1.08323	0.892716	0.866816	1.04435	0.739179	0.628602	1.13122	0.881576	0.610157	1.51268	1.09186	0.921011	2.50627	1.00701	0.858265	0.910071	0.763884	0.94646	0.613836	0.973348	1.30931	0.564391	0.773761	0.8557	1.68133	0.839098
17480	14.13	947.787	Pos	Tier 3	PA O-55:5	3.99		PA		1.57932	1.10125	1.70539	1.05078	1.00732	2.05951	0.798219	1.27919	0.77121	0.479381	1.46956	1.49396	1.05174	2.65457	0.854179	1.20546	0.88091	0.733454	0.770531	1.30988	0.948486	0.600761	0.844295	1.33593	0.812096	0.652384	3.32193	1.01024	0.875462	0.791618	0.763109	1.25482	0.764074	1.02169	1.419	0.565182	1.32954	0.768977	1.72296	0.786763
17481	14.13	948.789	Pos	Tier 3	TG 54:4;O3	3.33		TG	SPB 57:3;O9 | HexCer 51:4;O3 | HexCer 51:3;O4	0.599633	1.26623	1.77803	1.34643	0.448015	2.16065	0.942862	0.541255	0.567531	0.571742	1.25811	1.81212	0.971853	2.40807	0.910077	1.15496	1.01303	0.694469	0.917865	1.30908	0.940801	0.551092	0.87607	1.0273	1.09058	0.969366	2.66441	1.14466	0.78349	0.886414	0.896411	1.33308	0.874994	1.0508	0.844179	0.652939	0.869076	0.817072	1.76948	0.791958
17504	14.16	868.741	Pos	Tier 3	TG 52:6	2.26		TG	ACer 55:6;O4 | TG O-52:7;O | ACer 55:5;O5	1.36539	1.20361	1.6344	1.39658	3.41653	1.12409	0.820793	0.638092	1.49169	1.44704	0.818072	0.377158	0.873723	1.54889	1.31538	0.450725	0.790449	1.59016	0.936722	0.24442	2.01036	2.43217	0.443955	2.19061	2.08995	0.47859	0.680243	0.759296	0.947426	0.953294	1.33004	0.865817	0.794275	0.970103	1.36097	0.787634	0.799017	1.13799	0.70373	0.635883
17511	14.14	944.773	Pos	Tier 3	TG 58:10	2.61		TG	PC 46:1;O | PE 49:1;O | PA 51:2;O | TG O-58:11;O | CerP 54:2;O5 | PS O-48:1 | PG O-48:3	1.0647	1.14871	1.32934	0.64274	1.04626	0.688104	0.557165	1.74796	0.351838	0.609683	0.817515	2.45937	0.934443	2.77118	1.32489	1.45381	1.00604	1.03668	0.864362	0.541715	1.63609	0.842746	0.745588	2.69433	1.17547	0.968914	2.06789	0.36968	1.25216	0.502932	0.497865	0.801406	0.701431	0.678054	1.18353	0.432491	1.12603	1.50622	1.79682	1.14243
17517	14.17	996.803	Pos	Tier 3	TG 62:12	1.74		TG	PC 50:3;O | PE 53:3;O | PA 55:4;O | PS O-52:3 | TG O-62:13;O | PG O-52:5	1.05606	0.880373	1.43214	0.478455	0.404298	1.45574	0.549875	1.66466	0.529143	0.495741	0.523834	1.94275	0.927532	4.33199	0.496661	0.499247	1.2025	0.874662	0.502485	0.705198	1.19676	0.919823	1.08945	1.82512	0.75302	1.73025	5.0469	1.32138	1.18177	0.991407	0.339142	1.30091	0.98715	1.04997	0.842644	0.613377	1.77412	0.976214	3.61267	0.98057
17518	14.16	997.802	Pos	Tier 3	PA O-59:8	4.07		PA		1.14669	1.16072	1.22095	0.387692	0.865641	1.12543	0.473868	1.80335	0.849508	0.433316	0.462657	2.35029	0.956626	0.661799	0.48648	1.28532	1.06126	0.940647	0.885671	0.409324	1.25829	0.573763	1.04821	1.84159	0.718253	0.950965	5.69067	0.563109	1.1825	0.667482	0.44749	1.48194	0.470348	0.55365	0.443371	0.511526	1.8057	0.798806	3.26255	1.3007
17519	14.16	998.804	Pos	Tier 3	TG 58:7;O3	2.2		TG		0.551776	1.22572	1.55676	0.572651	0.841475	0.527401	0.696368	2.12732	0.918536	0.59334	0.886194	2.7407	0.937294	3.31792	0.576247	0.550975	1.16954	0.964814	0.583004	0.474218	1.60772	0.562456	1.03241	1.78457	0.872962	1.05802	4.67424	0.76389	1.23005	0.895572	0.598532	1.84502	0.690086	0.783733	0.88542	0.639481	0.58692	0.902032	2.93983	1.22412
17524	14.18	658.615	Pos	Tier 3	CE 16:0;O	2.78		CE	Cer 43:4;O2 | Cer 43:3;O3 | ACer 43:2;O2	0.836221	0.796305	1.05669	1.85326	1.8396	1.17947	1.00729	0.841193	1.07629	1.08607	1.78733	0.968052	1.33049	1.04601	1.75476	1.06571	1.28316	1.097	0.949333	1.76099	1.45773	0.985134	1.90107	0.846232	0.768217	0.688738	2.33021	0.693291	1.17038	0.939013	0.829521	1.46142	1.40702	1.58358	1.4818	0.804732	2.14842	1.46216	1.4197	2.51359
17551	14.21	1034.8	Pos	Tier 3	TG 61:10;O3	1.58		TG	PI-Cer 51:1;O3 | PI O-48:2	1.53671	1.35484	0.870364	1.59045	0.738512	1.00685	1.05286	1.78344	1.1595	1.83619	0.895191	2.06801	1.25371	0.99502	1.13221	0.890415	1.27816	0.770021	1.53865	1.30878	0.813252	1.06064	0.706313	0.779856	0.870475	2.49105	0.722506	1.23824	0.900573	1.03584	1.24558	1.00126	1.57387	2.58584	0.521348	1.71792	0.869381	1.18572	1.63213	1.12958
17556	14.19	1425.39	Pos	Tier 3	TG 90:2;O	2.02		TG	TG O-90:3;O2	0.736136	0.981649	0.952428	1.26433	0.825342	0.989353	1.16575	1.35783	1.1769	1.29643	0.937109	1.46287	1.02377	0.82047	1.0747	0.888445	1.09121	0.989397	1.27309	1.10548	0.878753	0.922274	0.75686	0.890006	0.96863	2.12259	0.905713	1.3503	0.821595	1.165	1.16119	1.10045	1.31496	1.93443	0.761894	1.32643	0.92199	1.05822	1.2613	1.10595
17581	14.19	1455.4	Pos	Tier 3	TG 91:2;O2	0.66		TG	TG O-91:3;O3	0.705015	0.904754	0.866522	1.14287	0.99148	0.949853	1.31708	1.23735	1.2027	1.15854	0.912567	1.28901	0.994151	0.784245	0.798631	0.906607	0.865191	1.11637	1.17702	1.08067	0.812018	0.69178	0.759948	1.01282	1.16997	1.51014	0.983146	1.37085	0.755599	1.19393	1.1349	1.22015	1.21769	1.67094	0.967772	1.1873	1.03087	0.834036	1.15682	1.10897
17613	14.21	1033.8	Pos	Tier 3	PI O-49:1	0.31		PI		0.900467	1.20205	0.850253	1.34139	0.734329	0.85266	0.846405	1.66483	1.1178	1.4041	0.905965	1.60195	1.0762	1.30793	0.948806	1.02397	1.14987	0.902958	1.59465	1.19979	0.726644	1.07887	0.878669	0.850342	0.699256	1.71295	0.945589	0.921478	0.735947	0.864143	1.16601	1.1182	1.68759	2.15501	0.611065	1.37383	0.729688	0.894778	1.58892	1.08209
17615	14.21	1035.8	Pos	Tier 3	PG 55:5	3.6		PG	PG O-55:6;O	0.885617	1.3206	0.812388	1.44739	0.617338	0.918062	0.74755	1.52082	1.1749	1.51054	0.795914	1.65139	1.07768	1.33032	0.919123	1.07486	1.11774	0.800019	1.64982	1.23199	0.619924	0.967358	0.866359	0.870153	0.974338	1.78715	0.811883	0.972181	0.734977	0.80436	1.08997	0.988722	1.5667	2.0104	0.615083	1.74684	0.749967	1.04523	1.87315	1.04248
17624	14.19	1459.4	Pos	Tier 3	TG 90:1;O3	2.49		TG		0.717793	0.97683	0.91473	1.10326	1.0615	0.959876	1.26899	1.36133	1.29279	1.27505	0.898385	1.35979	0.924504	0.760573	0.831819	0.93827	1.01106	0.983929	1.17231	1.05895	0.833914	0.708172	0.720087	0.907966	1.05479	1.55836	1.01244	1.4826	0.756296	1.11198	1.17485	1.05752	1.28431	1.66661	0.921398	1.27332	0.912335	0.835324	1.29899	1.15236
17627	14.19	1495.47	Pos	Tier 3	TG 95:2;O	1.84		TG	TG O-95:3;O2	0.756825	0.783516	0.939075	1.29861	0.868062	0.991245	1.19514	1.24295	1.30246	1.19228	0.925687	1.41936	0.978243	0.729405	0.944251	0.865971	1.05523	0.989803	1.37298	1.04844	0.880752	0.962285	0.81647	0.84472	0.981449	1.89757	0.999699	1.46861	0.831002	1.17112	1.22449	1.09208	1.20541	1.64617	0.664018	1.20506	0.861364	1.01057	1.3227	1.25281
17632	14.23	526.557	Pos	Tier 3	WE 34:0	2.83		WE		0.748356	0.877317	1.6484	1.61804	0.78944	1.46785	1.75411	2.16434	1.50126	0.821127	1.0253	2.03942	1.25059	1.23678	2.50291	1.44347	4.25283	1.33023	1.21138	1.05482	2.20912	1.02575	5.46955	1.3552	0.857927	2.52755	0.596399	1.47086	6.10376	1.43772	1.29437	0.859089	1.97751	2.40746	1.78252	3.02499	1.42358	6.81882	1.60843	1.86515
17657	14.24	954.851	Pos	Tier 3	TG 58:5	2.32		TG	ACer 61:5;O4 | TG O-58:6;O | ACer 61:4;O5	1.38761	1.06142	1.34082	1.35166	0.931077	1.72104	1.69897	0.664442	0.460992	1.14505	1.57757	1.07302	1.04887	0.909936	1.2929	1.21589	0.861883	0.850762	0.78378	1.2539	0.926089	1.06613	0.538043	1.29328	0.880005	0.729866	0.89382	1.67508	0.720093	0.921756	1.60785	0.71708	0.320446	0.350327	1.5702	0.715445	0.832229	0.956483	0.631996	0.618553
17683	14.26	980.866	Pos	Tier 3	TG 60:6	2.29		TG	ACer 63:6;O4 | TG O-60:7;O | ACer 63:5;O5	1.45397	0.731291	1.34312	1.79168	0.656681	1.63458	1.69581	1.07039	0.404358	0.967328	2.21835	1.01266	1.22293	0.942137	0.993024	1.22164	0.743281	0.672677	1.20427	1.74699	0.870658	0.789584	0.848181	0.876578	0.645416	0.667821	1.02257	1.5542	0.542056	0.710892	1.46194	0.760461	0.330186	0.337915	1.78156	0.552009	0.634596	0.877669	0.712258	0.55673
17686	14.26	1212.84	Pos	Tier 3	PI 61:11	2.21		PI	PI O-61:12;O	0.886367	1.36769	0.917098	1.47593	0.547935	0.922328	0.806765	1.66509	1.2638	1.78974	1.08405	1.84302	1.2904	1.32001	1.1242	1.16091	1.25834	0.810502	1.74773	1.34172	0.787226	1.03264	1.03915	0.637302	0.801046	1.60957	0.875748	0.852936	1.10013	0.917498	1.3314	0.947157	1.60044	2.32617	0.512188	1.92694	0.556613	1.0985	1.62872	1.04337
17687	14.26	1213.84	Pos	Tier 3	MIPC 50:2;O4	0.65		MIPC		0.898883	1.34849	0.826518	1.59383	0.563518	0.973434	0.940691	1.77987	1.05151	1.7959	1.02676	1.92333	1.25766	1.28879	1.13524	0.871798	1.21884	0.680174	2.02843	1.13729	0.657822	0.863866	0.858521	0.615034	0.800519	1.86642	0.655879	1.09498	0.740198	0.857923	1.4642	0.916973	1.63842	2.36142	0.536507	1.98575	0.632016	1.0736	1.53485	1.01407
17734	14.27	900.78	Pos	Tier 3	PE O-48:1	2.77		PE	PC O-45:1 | PA O-50:2 | CerP 53:1;O3	1.22622	0.818033	1.22627	1.28269	1.06647	1.5017	1.47472	0.880341	0.631604	1.05799	1.55415	0.913743	1.08607	0.787188	1.24651	1.06504	0.9004	1.24315	0.809458	1.27475	0.88976	1.00499	0.737177	0.95572	1.05447	0.950708	0.781728	1.62278	0.837291	1.02637	1.5293	0.824988	0.530573	0.69244	1.73708	0.84244	0.946661	0.955607	0.639458	0.719372
17750	14.3	949.796	Pos	Tier 3	SM 48:0;O5	1.76		SM	PE-Cer 51:0;O5	1.04903	1.08785	1.42624	0.985435	1.1795	0.801796	0.995356	1.27227	0.647272	0.883738	1.16997	1.83515	1.17829	2.47778	0.897815	1.49314	1.31956	1.47502	0.84225	1.05019	1.2199	0.759126	0.7568	0.605009	0.991944	1.07509	2.59234	0.864138	0.641576	0.631815	0.705776	1.09421	0.654665	0.853134	1.1957	0.695482	1.33869	0.956594	2.30202	1.07056
17762	14.28	1004.87	Pos	Tier 3	TG 62:8	2.92		TG	TG O-62:9;O	1.02876	1.27033	1.24545	0.864825	1.23696	0.656456	0.967585	0.928597	0.509825	1.21236	0.884779	1.92042	0.878601	2.23301	1.37375	1.46319	0.795486	0.820661	0.97266	0.873485	1.67594	1.07288	0.540505	2.05365	0.967306	1.42085	2.11861	0.659315	0.953238	0.560435	0.934771	0.829485	0.509681	0.567251	1.02045	0.514951	0.936652	1.2035	2.44908	1.08538
17794	14.31	996.804	Pos	Tier 3	TG 62:12	3.11		TG	TG O-62:13;O	1.12263	0.695304	1.30261	0.471598	1.38064	0.870732	0.625979	1.10037	0.716606	0.565012	0.543274	2.74497	1.28014	3.39349	0.737317	2.21655	1.10267	1.43846	0.9907	0.96704	1.66324	0.941582	1.22883	1.23241	1.01257	2.12356	3.60536	1.66724	1.26847	0.58248	0.351955	1.54376	1.42993	1.37069	0.60469	0.563252	2.1702	1.18812	1.22552	1.32425
17808	14.32	682.652	Pos	Tier 3	CE 18:1	3.59		CE	CE 18:2 | CE 18:0 | Cer 46:5;O | Cer 46:4;O2 | CE 19:1	0.908317	0.804316	1.03434	1.34928	1.84646	1.02048	0.765641	0.787345	1.37224	1.62977	1.22422	1.01821	1.07557	1.38251	0.926139	0.46302	1.0054	0.598979	1.60959	4.95173	1.08244	0.882897	0.776572	0.626161	0.387164	0.388833	1.00375	0.632184	0.461142	0.600841	1.65469	1.04601	1.08319	0.941626	1.32917	0.440584	1.48379	1.73289	1.12145	2.07423
17810	14.33	708.667	Pos	Tier 3	CE 18:1	2.62		CE	CE 20:2 | Cer 48:5;O2 | Cer 48:6;O	1.0249	0.766591	1.16737	1.13134	1.85296	1.02047	1.13012	0.829205	1.65083	1.63568	1.37481	0.730828	1.16892	1.47458	1.0126	0.413305	1.36523	0.489184	1.49142	5.67396	0.899613	0.632538	0.934735	0.501447	0.320315	0.432366	1.33605	0.512307	0.51212	0.521213	1.49225	0.991759	0.828382	0.861749	1.26573	0.353507	2.09014	1.68254	1.41048	2.3891
17832	14.35	758.723	Pos	Tier 3	DG O-43:0;O2	0.24		DG		1.34351	1.38082	1.25257	1.48856	0.553418	1.42888	1.35943	1.81806	1.71385	1.06666	1.13732	1.97247	1.22287	0.98803	0.853808	1.21291	1.24479	0.721437	1.53896	1.66062	0.911628	0.792153	0.734285	0.773558	0.632414	3.09559	1.27693	1.50316	0.861724	1.21922	1.08	1.50442	1.92694	2.9955	0.634763	1.15476	0.990122	1.003	1.84815	1.27628
17853	14.34	852.803	Pos	Tier 3	TG 50:0	1.52		TG	Cer 53:1;O5 | Cer 53:0;O6 | ACer 53:0;O4 | TG O-50:1;O	0.811224	0.951729	1.07377	1.11567	1.66776	0.688385	1.09044	0.300577	0.303511	1.63915	0.57666	0.689305	0.371858	0.36008	0.942888	0.266703	0.716751	1.3366	0.63932	0.448021	0.618375	1.0451	1.159	1.02043	1.37471	1.25879	0.725588	1.02865	0.995394	0.797595	0.827984	0.393273	0.686482	0.803345	0.920824	1.37132	0.269409	0.673529	0.726457	0.866053
17859	14.33	972.803	Pos	Tier 3	TG 60:10	2.1		TG	PC 48:1;O | PE 51:1;O | PA 53:2;O | TG O-60:11;O | PS O-50:1 | PG O-50:3	1.45949	1.19898	2.10792	1.11466	0.693325	1.69324	0.728859	2.0287	0.60211	0.471324	1.26598	2.31613	0.88909	2.63344	0.897181	0.917855	1.31813	0.909034	0.902799	0.825023	1.11147	0.67443	1.00271	1.40977	1.21035	0.859137	2.24395	0.762412	1.29849	0.79452	0.495064	1.55281	1.02776	1.17148	1.56844	0.704264	1.47041	1.29884	1.21966	0.839329
17931	14.42	1078.94	Pos	Tier 3	PG O-56:0;O	0.88		PG		0.663171	0.930119	1.21688	1.04554	0.953802	0.763287	0.631038	1.17025	1.24243	0.673373	0.864915	0.999893	1.05114	1.10644	0.775546	1.26233	0.836612	0.84062	0.93572	1.15711	1.06804	0.621339	1.82269	0.700304	0.502149	1.46219	1.3354	0.706717	1.42033	0.660868	0.433952	1.08832	1.4076	1.37886	0.470753	1.14944	1.3967	0.631582	1.07963	1.95716
17939	14.43	636.573	Pos	Tier 3	CE 16:3	2.87		CE	Cer 43:6;O2	1.33929	0.866788	2.20676	1.93001	0.947539	1.61736	1.6741	1.33218	1.30411	0.873699	1.77753	0.941198	1.33037	2.1117	0.832886	0.806377	1.49448	0.495246	1.52517	1.8101	1.51208	0.681758	1.15832	0.450469	0.79345	0.29089	2.74829	1.50363	0.856534	0.943397	0.724304	1.79415	2.06235	2.03193	1.26554	0.494501	1.77299	1.11436	1.13199	1.4103
17968	14.43	1107.82	Pos	Tier 3	PI O-55:6	2.69		PI		1.04136	1.54668	1.44113	1.44115	1.25615	1.28725	0.86794	1.89554	1.33984	1.20786	1.13056	1.85416	1.27187	1.26659	0.972878	1.24538	1.05604	1.45057	1.57168	1.51898	1.37615	0.82155	0.964238	1.21759	1.17321	1.70142	1.33027	0.866388	0.852029	0.865854	1.02539	1.17493	1.95582	2.97602	1.10521	1.42666	0.761941	1.08165	2.12719	1.1297
17970	14.43	1108.82	Pos	Tier 3	TG 67:15;O3	4.14		TG		0.909212	1.57122	0.803631	2.18182	0.785205	1.32586	0.68794	2.07273	1.09822	1.58957	1.15679	2.6016	1.23086	1.3156	1.01509	0.975304	1.42925	0.715461	2.31689	1.54248	0.910467	1.02723	0.891011	0.633	0.55225	2.68657	0.929963	1.25325	0.738497	1.04059	1.06722	0.950804	1.91432	2.95775	0.544588	1.83171	1.11132	1.0861	2.87365	1.27794
17988	14.43	938.805	Pos	Tier 3	TG 53:2;O3	3.21		TG	HexCer 50:2;O3 | HexCer 50:1;O4	1.24442	1.66316	3.48346	1.36617	1.15502	1.67944	1.00332	1.79296	0.975307	0.631048	1.9498	3.1008	0.754396	1.77917	2.09539	2.07092	2.05092	0.74844	1.01691	1.18264	1.63085	0.962096	0.960775	1.20125	1.11915	2.4036	1.74013	1.06029	1.52168	0.946101	0.696882	1.25177	1.3193	1.75698	1.00235	0.744183	1.02844	1.99065	1.81735	1.20417
18013	14.45	850.768	Pos	Tier 3	ACer 56:6;O2	4.05		ACer	ACer 56:5;O3	1.15381	1.02436	0.958108	1.17757	0.993815	0.622964	1.6943	0.799266	0.68423	1.22729	1.14646	0.956738	1.13668	0.816508	0.830249	0.970958	0.830964	0.80645	1.26136	0.802362	1.1072	1.35675	0.801375	1.24355	1.44224	1.51133	0.507137	1.31554	0.987314	1.16947	1.68853	0.815558	0.595064	0.736793	1.36777	1.3514	0.761136	1.30314	0.509713	0.964299
18023	14.44	934.789	Pos	Tier 3	TG 57:8	3.15		TG	TG O-57:9;O	0.742046	0.808629	1.13841	0.712723	1.16691	0.933556	0.933957	1.25615	0.627412	0.885652	0.951295	1.28528	1.13876	2.63103	0.798498	1.01127	1.07901	1.01636	1.03047	0.579207	1.69794	1.02423	0.77674	1.62914	1.1378	1.71773	2.98198	0.696689	1.33536	0.875995	0.72032	0.949591	0.85463	1.08685	0.760517	0.801205	1.97906	1.07158	3.69966	0.968615
18024	14.44	937.799	Pos	Tier 3	PA O-54:3	0.56		PA		1.30102	1.68005	3.37146	1.09611	0.614258	1.37149	0.894577	1.46378	0.978759	0.589055	1.81323	2.56305	0.938416	2.11519	1.78368	2.24993	1.82091	0.744768	0.918805	1.35729	1.76101	0.92458	1.11913	1.27055	1.04285	1.57455	2.17407	0.875144	1.68555	0.811057	0.776598	1.13554	1.29531	1.22429	0.924965	0.7409	0.9704	1.85098	1.78954	1.08048
18027	14.44	950.806	Pos	Tier 3	TG 54:3;O3	4.28		TG	HexCer 51:3;O3 | HexCer 51:2;O4	1.13455	1.51535	2.75483	1.5392	1.35631	2.17807	1.54363	2.09103	1.53928	0.63461	1.74651	2.74506	1.00155	2.25605	0.761533	1.42944	0.979514	0.901391	1.11431	1.74595	1.07903	0.583929	0.960058	1.50149	1.5483	1.73521	2.8221	1.15917	1.10973	0.985044	0.726982	1.81125	1.68298	1.94006	1.61828	0.730226	1.89931	0.953075	1.85854	1.40895
18030	14.44	963.815	Pos	Tier 3	SM 49:0;O5	4.88		SM	PE-Cer 52:0;O5 | PA O-56:4	1.14192	1.64581	4.40919	1.39401	0.466994	2.16083	1.04331	1.61503	1.15769	0.575817	1.85969	2.69478	0.934196	1.80913	1.39471	1.49288	1.73649	0.740612	0.989879	1.72022	1.40553	0.961586	1.04391	0.987147	0.889279	2.11773	2.17509	1.14458	1.40108	0.76337	0.734565	1.60299	1.54072	1.48723	0.983391	0.740436	1.12669	1.66048	1.55307	1.10551
18043	14.45	1439.45	Pos	Tier 3	TG 92:1	2.75		TG	TG O-92:2;O	1.01795	1.23784	1.3742	1.24147	0.929208	1.12824	1.13764	1.01627	1.3356	1.12262	1.2391	1.60475	0.996823	1.22925	1.81747	1.08652	2.24822	0.873129	2.19246	1.62297	1.6836	1.25792	1.86575	1.06176	0.970005	2.1394	0.908519	2.95063	2.08676	1.02615	1.14775	1.04596	1.50284	2.09596	1.12594	1.11543	1.9348	2.78842	1.45464	1.18794
18045	14.43	682.652	Pos	Tier 3	CE 18:1	3.59		CE	CE 18:2 | CE 18:0 | Cer 46:5;O | Cer 46:4;O2 | CE 19:1	1.60533	1.00899	1.0777	1.48507	1.40518	1.18782	1.07095	1.15762	1.76562	1.79876	1.14504	0.819222	1.04842	0.917019	0.776191	0.479598	1.58846	0.649367	1.00229	4.42269	1.09823	0.702797	1.15747	0.465815	0.410735	0.46664	1.2724	0.845276	0.750012	0.732834	1.23576	1.0798	1.06703	1.2582	1.25368	0.570491	1.48761	1.14191	1.35859	1.47304
18066	14.45	930.85	Pos	Tier 3	TG 56:3	2.11		TG	ACer 59:3;O4 | TG O-56:4;O | ACer 59:2;O5	0.98956	1.0467	0.966001	1.19086	0.945474	0.64304	1.61247	0.698576	0.685393	1.24987	1.23553	0.967158	1.02218	0.657263	1.20654	1.12478	0.908706	1.13047	1.02024	0.846924	1.09189	0.902719	0.664907	1.06543	1.07523	1.44017	0.524604	1.63356	0.895502	1.14605	1.30971	0.85378	0.674849	0.713975	1.17377	1.02859	0.83862	1.11514	0.472093	0.870701
18072	14.47	998.819	Pos	Tier 3	TG 62:11	2.27		TG	PC 50:2;O | PE 53:2;O | PA 55:3;O | PS O-52:2 | TG O-62:12;O | PG O-52:4	1.23077	0.979988	1.28518	0.652224	0.988948	1.39336	0.77411	1.82144	0.683035	0.546979	0.752594	2.63811	1.4726	2.78238	0.588565	1.29902	1.33604	1.27821	1.17441	0.867229	1.67579	0.911993	1.26229	1.45811	1.04415	1.00676	2.59843	0.353753	1.57391	0.800031	0.375647	1.83287	1.66073	1.91671	0.576514	0.866672	2.07178	1.0381	1.48506	0.926415
18073	14.44	1006.88	Pos	Tier 3	TG 62:7	2.52		TG	ACer 65:6;O5 | PG O-52:0 | TG O-62:8;O	1.06405	1.61939	2.71726	1.26565	0.615924	1.71929	1.04553	1.56934	1.12422	0.594818	1.82503	2.71699	0.898388	1.64341	0.801391	1.44877	1.04853	0.773319	0.958266	1.56535	0.95213	0.601379	1.06917	1.17032	0.88824	1.34639	2.12848	1.17105	1.02924	0.910964	0.751909	1.79022	1.23029	1.22008	1.1361	0.678371	1.28719	1.03725	1.38793	0.970306
18131	14.53	956.866	Pos	Tier 3	TG 58:4	2.09		TG	ACer 61:4;O4 | TG O-58:5;O | ACer 61:3;O5	1.01242	1.27854	1.57786	1.22285	1.00537	0.99088	1.6161	0.817563	0.913024	1.21681	1.36198	1.40974	0.983934	0.982876	1.12716	1.40861	0.899458	0.967903	0.886833	1.19149	1.07022	0.875159	0.655963	1.23809	0.949954	1.50199	1.02245	1.57133	0.879633	0.807657	1.39391	1.01843	0.605765	0.658058	1.16279	0.803285	0.842489	1.08045	0.760446	0.937726
18133	14.53	970.88	Pos	Tier 3	TG 59:4	0.82		TG	ACer 62:4;O4 | ACer 62:3;O5 | TG O-59:5;O	0.792358	0.929594	1.57467	1.44912	0.66063	0.905042	1.76737	0.791359	0.862351	1.31084	1.4356	1.47176	0.997572	0.930956	1.23786	1.55754	0.865919	1.41003	1.31452	1.34884	0.587161	1.07637	0.907106	1.27452	0.995501	1.47341	1.01114	1.48555	0.879749	0.810614	1.57102	0.999256	0.572106	0.609548	1.12367	0.843214	0.787754	1.18164	0.727724	0.989544
18160	14.57	586.557	Pos	Tier 3	CE 12:0	2.74		CE		1.02563	0.397637	0.76736	0.999094	1.39746	2.67175	0.870167	1.01649	0.91676	1.48983	0.294037	0.443753	1.1911	1.9041	1.29923	0.59254	1.13305	0.950154	0.989257	2.70261	1.21565	1.35781	1.06922	0.311493	0.852403	0.659792	0.738311	0.621962	0.989554	0.98455	0.765169	1.74954	1.43974	1.47492	1.44224	0.83975	1.39349	0.784084	0.530159	1.4742
18190	14.53	945.716	Pos	Tier 3	PG 47:2;O	0.48		PG		0.827374	1.26303	1.37496	0.898982	0.943713	1.13175	1.08609	0.906062	1.17572	0.940623	1.10908	0.819709	1.07121	1.13174	0.871656	1.53978	0.863286	0.823405	0.739764	1.21302	1.0014	1.03621	0.985296	1.35715	0.976059	1.36029	1.32906	1.11988	1.12335	0.809766	1.01162	1.06968	1.04268	1.2496	0.942199	0.723657	0.972384	1.02282	1.0583	1.1514
18191	14.6	982.882	Pos	Tier 3	TG 60:5	2.01		TG	ACer 63:5;O4 | TG O-60:6;O | ACer 63:4;O5	1.17646	0.878891	1.39329	1.62733	0.765806	1.03852	1.42776	1.06861	0.740345	1.14784	1.6052	1.2311	1.09281	0.866826	1.03672	1.18125	0.789255	0.836532	0.828009	1.68831	0.923388	0.794632	0.975556	0.81649	0.764605	1.5159	0.985916	1.35796	0.678065	0.913013	1.30982	0.918007	0.586187	0.688951	1.55214	0.834146	0.726757	1.0045	0.577312	0.85915
18244	14.61	972.804	Pos	Tier 3	TG 60:10	2.67		TG	PC 48:1;O | PE 51:1;O | PA 53:2;O | TG O-60:11;O | PS O-50:1 | PG O-50:3	0.650477	1.26988	0.928166	0.632762	0.814299	0.617982	0.573757	1.47645	0.397144	0.834052	0.697955	2.58652	0.92399	2.80649	1.04634	1.24814	1.02153	1.00192	0.850711	0.678877	2.02261	0.817605	0.774115	2.24562	1.32063	1.61748	1.94643	0.280726	1.5482	0.588857	0.415732	1.08007	0.990532	1.18388	0.595253	0.528497	1.2213	1.73047	2.67036	1.35897
18250	14.59	996.897	Pos	Tier 3	TG 61:5	1.33		TG	ACer 64:5;O4 | ACer 64:4;O5 | TG O-61:6;O	1.06379	1.09474	1.22914	1.16568	0.866052	1.07752	1.41992	0.980293	1.23632	1.21497	1.68291	1.18349	0.975971	0.87317	1.11866	1.1587	0.770626	1.3589	0.687251	1.56516	1.14261	0.753523	0.973344	1.1092	1.06859	1.64528	0.797205	1.26817	0.983559	0.878301	1.25687	1.01515	0.600985	1.13902	1.56774	0.813905	0.690926	0.9686	0.949499	0.73435
18264	14.59	1479.31	Pos	Tier 3	TG 94:11;O2	2.34		TG	TG O-94:12;O3	0.685455	0.453039	0.498846	0.450039	2.04916	0.518059	0.683209	0.975539	0.455289	0.959691	0.376603	0.488034	0.549541	0.7961	1.18089	0.358927	1.88336	1.93474	0.452645	0.303563	1.46028	1.69196	0.86294	0.552419	2.09196	1.70879	0.908962	1.14006	1.7508	1.75179	0.318805	1.00569	0.621022	0.82243	0.420117	1.03281	0.808335	1.39137	0.660838	1.338
18266	14.61	612.573	Pos	Tier 3	CE 14:1	2.79		CE		1.36763	0.487733	0.693298	0.839714	1.59411	1.07267	1.36873	1.1871	1.16258	1.91159	0.732957	0.2616	1.39436	0.90918	1.30336	0.419332	1.47125	0.802936	1.97688	0.458188	1.71013	1.47272	1.18451	0.251714	1.33768	0.231234	0.84837	1.23261	1.53532	1.44427	1.03409	0.803451	1.94273	2.13326	1.26052	1.00883	1.71901	1.34976	0.501213	0.832586
18286	14.61	968.865	Pos	Tier 3	TG 59:5	1.49		TG	ACer 62:5;O4 | ACer 62:4;O5 | TG O-59:6;O	1.097	0.931204	1.33152	1.56404	0.789554	1.06311	1.5361	1.03598	0.722649	0.957809	1.6725	1.29346	1.00763	0.936055	1.00655	1.09974	0.882886	0.851537	0.877714	1.47945	0.989188	0.751071	0.887042	0.902609	0.831801	1.4858	0.967123	1.40844	0.787301	0.904017	1.40744	0.905764	0.631179	0.689236	1.48613	0.786441	0.830747	0.985542	0.576013	0.921702
18291	14.64	1006.88	Pos	Tier 3	TG 62:7	2.33		TG	ACer 65:6;O5 | TG O-62:8;O | PG O-52:0	0.976982	1.23807	1.24367	0.717843	1.32744	0.667274	0.871757	0.958477	0.673141	0.970866	0.77814	1.66844	0.898223	2.23122	1.02331	1.594	0.751289	0.976715	1.00679	0.631787	1.69741	1.03482	0.716106	2.0274	1.06602	1.86194	1.51412	0.563055	1.18971	0.685667	0.597886	0.921551	0.949446	0.930661	0.806955	0.554343	1.06141	1.17749	1.82536	1.17779
18331	14.66	903.743	Pos	Tier 3	PA 49:0;O	2.26		PA	PG O-46:1	1.22631	1.16614	1.27728	1.28889	0.83681	1.34736	1.17674	1.24101	1.28888	0.944125	1.22054	1.37828	1.05845	1.09889	0.893069	1.15639	0.990671	0.810938	0.998555	1.48868	0.980582	0.69109	1.0958	0.803057	0.888325	1.25497	1.03889	1.35927	0.825012	1.02527	1.03549	1.23454	1.16749	1.39997	1.1118	0.957511	1.02105	0.790242	0.706325	1.09666
18343	14.65	974.819	Pos	Tier 3	TG 60:9	1.69		TG	PC 48:0;O | PE 51:0;O | PA 53:1;O | TG O-60:10;O | PS O-50:0 | PG O-50:2	1.24451	1.31647	1.82895	1.11131	0.723467	0.972544	0.894457	1.79723	0.663028	0.607455	1.24766	2.68381	0.987269	2.32664	0.993915	1.22016	1.24891	0.95161	0.955861	0.897171	1.27758	0.751322	1.06519	1.31372	1.67772	1.00152	1.76669	0.737528	1.49705	0.890285	0.570821	1.62814	1.34407	1.64569	0.999745	0.859749	1.3101	1.30766	1.01483	0.864555
18376	14.66	976.821	Pos	Tier 3	TG 56:4;O3	3.82		TG	HexCer 53:4;O3 | HexCer 53:3;O4	0.978248	1.1464	1.37287	0.857646	1.00583	0.744644	0.804288	1.4495	1.01148	0.810713	0.905097	2.10277	0.964318	2.64098	0.714507	1.46099	0.982573	0.999771	0.901626	0.906119	1.30602	0.63504	1.11268	1.64227	0.983498	2.15409	2.42678	0.655561	1.11418	0.760607	0.587789	1.44641	1.3206	1.60109	0.952291	0.750868	1.5651	0.993328	2.55731	1.33325
18383	14.68	638.589	Pos	Tier 3	CE 16:2	2.92		CE		1.36005	0.640034	1.23212	1.62448	1.48894	1.26422	1.38039	1.18775	0.96164	1.3213	1.09029	0.445268	1.15821	1.49996	1.01376	0.597393	1.37703	0.730876	1.54421	1.30422	1.64754	0.970097	0.960023	0.377901	0.810959	0.242243	2.83587	1.20958	0.93081	0.945758	0.935374	0.956186	1.46915	1.4637	1.14245	0.620562	1.7916	1.07148	1.35347	1.21604
18424	14.71	742.635	Pos	Tier 3	DG 44:6	0.59		DG	CE 20:2;O3 | Cer 47:6;O4 | Cer 47:5;O5 | ACer 47:5;O3 | ACer 47:4;O4 | DG O-44:7;O	0.689268	1.21334	1.73559	1.16344	0.909537	1.51966	1.13019	1.9455	3.02953	1.15628	1.26994	1.55711	1.10185	1.4734	0.400134	1.64224	0.914315	1.05231	1.34129	1.742	1.68869	0.597861	1.13448	0.679927	0.471809	0.620767	3.61561	0.825178	1.28771	0.686266	0.4942	1.90948	2.63469	3.29913	0.373283	0.783019	1.77967	0.482454	3.40524	2.01115
18491	14.75	951.819	Pos	Tier 3	PA O-55:3	5.21		PA		1.14744	1.42984	2.06513	1.34703	0.739774	1.1835	1.07851	1.05969	1.14788	0.685542	1.47283	2.23904	1.18337	2.21278	0.838021	0.995816	0.755752	1.05811	0.958822	1.4772	0.974868	1.09898	1.05825	1.51452	0.822333	1.26905	1.89941	0.934151	1.11645	0.679374	0.90491	1.54703	1.14618	1.34091	1.29936	0.778079	1.17251	1.04232	1.25048	1.25158
18492	14.75	952.821	Pos	Tier 3	TG 54:2;O3	4.18		TG	HexCer 51:2;O3 | HexCer 51:1;O4	1.00186	1.36037	2.19892	1.64326	0.716142	1.34916	1.19133	1.31608	1.25957	0.743262	1.65428	2.32122	1.06955	1.65441	0.905639	1.45355	0.838113	0.969187	1.09314	1.54559	0.954102	0.662433	1.00178	1.25867	0.985063	1.65945	1.48309	1.18125	1.04827	0.849534	0.973366	1.59418	1.26902	1.58173	1.30245	0.848877	1.22818	1.10764	1.13641	1.08678
18497	14.71	978.833	Pos	Tier 3	TG 56:3;O3	0.16		TG	HexCer 53:3;O3 | HexCer 53:2;O4	0.869627	1.06432	1.64623	1.36946	0.740914	1.12985	1.23163	1.86857	1.15992	0.868867	1.44572	2.40253	1.16351	1.43957	1.40488	1.68065	0.838748	1.04869	1.12169	1.5942	1.0862	0.612806	0.976601	0.994538	1.28256	1.8899	1.76491	0.948452	1.1805	0.707012	1.05073	1.54551	1.1096	1.5733	1.61225	1.23898	1.41491	1.02881	1.47798	1.08008
18510	14.74	1493.33	Pos	Tier 3	TG 95:11;O2	2.3		TG	TG O-95:12;O3	0.612515	0.591955	0.317417	0.795639	1.01327	0.477565	1.03465	0.778842	0.988934	1.16424	0.365215	0.377494	0.705409	1.15769	0.572267	0.539114	1.0646	0.999155	1.03828	0.411747	1.28033	0.712495	1.07059	0.370219	0.433397	1.28033	0.437995	0.714621	1.27493	0.659199	0.427105	0.742408	0.677423	0.719954	0.343549	0.822507	0.615063	0.39879	0.676934	1.38425
18548	14.75	965.83	Pos	Tier 3	PA O-56:3	0.61		PA		1.30338	1.80005	3.53748	1.37496	0.602353	1.68528	0.894928	1.15767	1.3661	0.581137	1.90743	2.19233	1.00991	1.88804	1.47159	1.73704	1.40683	0.909173	1.03203	1.54422	1.5343	1.21763	1.26158	1.22252	0.934577	1.77715	1.61214	0.974751	1.75966	0.867902	0.7424	1.3985	1.41048	1.51916	1.0878	0.782005	0.868533	1.78934	1.02268	1.07317
18550	14.75	1008.9	Pos	Tier 3	TG 62:6	2.36		TG	ACer 65:6;O4 | ACer 65:5;O5 | TG O-62:7;O	1.01649	1.69694	2.48888	1.55822	0.73967	1.4273	1.00759	1.3026	1.14122	0.705427	1.61734	2.373	0.921514	1.44207	1.02621	1.27071	1.02003	0.932192	1.20755	1.32064	0.937748	0.799526	0.922022	1.28777	1.04994	1.32631	1.11703	0.99268	1.07878	0.94225	0.793766	1.37852	1.16574	1.61348	1.33188	0.80998	1.01766	1.14046	0.975776	1.03209
18556	14.78	1443.31	Pos	Tier 3	TG 91:8;O2	2.82		TG	TG O-91:9;O3	1.17733	0.602979	1.47597	1.39198	0.847269	1.26306	1.54916	1.08635	0.712993	1.03437	0.290953	1.22896	0.739568	1.60247	0.646014	0.820438	1.4998	0.429274	1.48004	0.42135	0.715592	0.544801	1.14184	0.540163	0.532314	1.39332	0.797488	1.07827	1.16019	1.2106	0.451778	0.910868	0.569687	0.643484	0.381079	0.693099	0.597093	0.373057	0.580963	0.557688
18596	14.78	1469.33	Pos	Tier 3	TG 93:9;O2	2.17		TG	TG O-93:10;O3	1.55068	0.697175	0.379193	1.08438	1.30248	0.977664	1.37163	1.0603	0.514778	1.13063	0.499467	0.24853	0.844366	1.3323	0.929513	0.296221	1.36742	0.55256	1.48403	0.436985	1.01598	1.05339	0.948683	0.283804	1.23484	0.330877	0.270423	1.4215	0.792965	1.4169	0.840344	0.607984	0.64373	0.720983	0.679827	1.24442	0.595598	0.526067	0.515404	0.683882
18601	14.79	1495.34	Pos	Tier 3	TG 95:10;O2	1.45		TG	TG O-95:11;O3	1.67406	1.32209	0.908619	1.57895	0.664325	1.17226	1.52277	1.13202	0.755075	0.950263	1.07008	0.431417	0.981908	1.83883	1.11195	0.6365	1.31942	0.449882	1.78287	0.670564	0.975052	0.58774	0.910766	0.300926	0.949901	0.641004	0.452347	1.23189	0.988345	1.46325	0.596918	1.15131	1.28386	1.52282	0.747296	0.837813	0.832551	0.621697	0.706781	0.699961
18653	14.8	962.877	Pos	Tier 3	TG 57:2;O	2.53		TG	HexCer 54:1;O2 | ACer 60:2;O5 | ACer 60:1;O6 | TG O-57:3;O2	1.02641	1.05692	1.00622	1.1138	1.03281	0.983657	1.33274	1.10396	0.857047	1.17326	1.08039	1.12983	0.985927	0.908279	1.3634	1.25775	1.04645	1.23235	1.07158	0.950444	1.27845	0.955131	0.927405	1.31405	1.14398	1.79667	0.919558	1.47318	0.964831	1.0735	1.3677	0.958524	1.02695	1.48402	1.23037	1.11341	0.927993	1.32971	1.03687	1.12243
18682	14.86	972.896	Pos	Tier 3	TG 59:3	0.47		TG	ACer 62:3;O4 | ACer 62:2;O5 | TG O-59:4;O	0.949445	1.2813	1.48287	1.16719	1.04791	0.905127	1.47921	1.02087	1.04529	1.16082	1.26984	1.30901	0.980235	0.957854	1.1509	1.22978	1.02646	0.980912	1.12879	1.09656	1.16897	0.937917	0.812397	1.1248	1.04739	1.94578	0.91565	1.32366	1.00163	0.933715	1.3491	1.08311	0.847761	1.11286	1.02762	1.07069	0.921569	1.10585	0.988319	1.05536
18686	14.85	1042.81	Pos	Tier 3	TG 63:12;O2	4.83		TG	TG O-63:13;O3	0.793758	1.25411	1.26069	1.3913	1.06525	0.78341	1.71854	0.818061	0.936866	1.28761	1.2556	1.56296	0.907325	0.833469	1.1226	1.36602	0.889626	0.946423	1.10004	1.01423	0.900967	0.949769	0.712199	1.3285	1.15266	1.77786	0.766241	1.5664	0.862658	0.908389	1.25434	1.05637	0.749564	1.10644	1.09629	0.905133	0.701071	1.06913	0.785867	1.14426
18721	14.9	904.814	Pos	Tier 3	ACer 60:6;O3	2.4		ACer	PA O-50:0	1.08906	1.1237	1.23757	1.25962	1.01221	0.963866	1.26304	1.01423	1.01803	1.21663	1.18972	1.10921	1.07259	0.983756	1.3273	1.11271	0.952521	1.29327	1.03799	1.13086	1.17366	1.20233	0.948515	0.976084	1.09687	1.41558	0.939005	1.09171	0.793906	1.08947	1.34594	0.962719	0.876512	1.05612	1.27949	1.19817	0.950421	1.29961	0.933349	0.888699
18728	14.9	970.881	Pos	Tier 3	TG 59:4	1.65		TG	ACer 62:4;O4 | ACer 62:3;O5 | TG O-59:5;O	1.04253	0.863687	1.21053	1.52012	0.919302	0.852387	1.37132	1.12882	0.997458	1.21293	1.30863	1.16244	1.05461	0.903193	1.02955	0.874117	0.905738	0.992792	0.915297	1.49027	0.981661	0.80177	0.976914	0.792411	0.974904	2.06059	0.902802	1.42701	0.786028	0.928084	1.27108	0.89171	0.89062	1.02474	1.39924	0.980956	0.798071	0.980734	0.909354	1.11846
18732	14.9	984.897	Pos	Tier 3	TG 60:4	1.85		TG	ACer 63:4;O4 | TG O-60:5;O | ACer 63:3;O5	1.08194	0.830235	1.37072	1.46462	0.94548	0.92369	1.42611	1.11279	0.972124	1.21397	1.29223	1.17588	1.03912	0.941023	0.95346	0.883426	0.87061	1.24267	0.909262	1.49281	1.05386	0.707726	0.998553	0.821754	0.958628	2.06917	0.982372	1.47215	0.799589	0.958775	1.30982	0.929016	0.785172	0.987469	1.45336	1.0655	0.802886	1.01064	0.924214	1.12708
18751	14.9	942.836	Pos	Tier 3	TG 53:0;O3	2.61		TG	HexCer 50:0;O3	1.17794	0.927062	1.83753	1.59026	0.721785	1.04	1.2541	1.18007	0.894447	1.20414	1.64085	1.20301	1.00064	0.996695	1.51552	1.18608	1.27763	0.919333	0.978381	1.56123	1.39453	1.07573	1.33707	0.684111	0.875498	3.32664	0.915933	1.4287	0.90423	0.927738	1.15555	0.825434	0.930264	1.07585	1.106	1.15102	0.681183	1.75526	0.958058	1.04004
18755	14.89	998.913	Pos	Tier 3	TG 61:4	1.74		TG	ACer 64:4;O4 | ACer 64:3;O5 | TG O-61:5;O	1.10061	0.88055	1.19955	1.79707	0.877574	0.774354	1.23868	0.972169	0.825077	1.19992	1.40401	1.07951	1.12589	0.981834	0.940389	1.21781	0.890204	0.905241	1.11231	1.46012	0.943432	0.702415	1.23821	0.872531	0.993618	2.12321	0.783637	1.49766	0.643072	0.936387	1.32479	0.797336	0.713957	1.01247	1.41912	0.999986	0.802367	1.06291	0.93454	0.96812
18780	14.94	912.803	Pos	Tier 3	TG 55:5	1.56		TG	ACer 58:5;O4 | ACer 58:4;O5 | TG O-55:6;O	0.846558	1.13684	1.41932	1.12889	1.04076	0.832522	1.39685	1.27333	0.975804	0.930457	1.06162	1.48823	1.00001	0.854062	1.41189	0.910328	1.43762	1.41367	1.17117	0.634492	1.18211	1.16783	0.789698	1.55617	1.97559	2.15727	0.729517	1.09239	1.33361	1.55259	0.936659	0.910763	1.17196	1.5483	1.0722	1.41939	1.17993	1.69264	0.92194	0.898068
18781	14.94	912.875	Pos	Tier 3	ACer 60:3;O2	1.37		ACer	ACer 60:2;O3	1.10426	0.92142	0.871452	0.884702	1.20786	1.60421	1.42092	0.856637	1.39001	1.10707	0.715731	0.697385	1.25178	0.842291	0.688612	0.665126	1.33272	0.734676	0.888534	1.32099	1.23119	1.02909	0.732038	1.30559	0.959094	0.882361	2.32909	1.54821	0.804424	1.06504	1.5045	0.911438	1.38758	1.48579	1.1334	0.731772	2.06247	0.91047	2.27472	1.04092
18817	14.96	938.819	Pos	Tier 3	TG 57:6	1.75		TG	ACer 60:6;O4 | ACer 60:5;O5 | TG O-57:7;O	0.84681	1.04236	1.49093	1.22451	1.1716	1.24445	1.18959	1.02124	0.917541	0.854982	1.14474	1.16674	1.05954	1.37881	1.06662	0.808697	0.997227	1.43378	1.17755	0.563504	1.33429	1.22617	0.750678	1.35851	1.64167	1.69891	1.0838	1.29364	1.32178	1.31159	0.862923	1.0084	0.850434	1.17049	1.20646	1.24836	1.36387	1.29546	0.937676	0.816438
18856	14.96	758.552	Pos	Tier 3	PE dO-40:0	4.24		PE		1.01109	1.32216	1.52876	1.15244	0.832191	1.09608	1.3792	1.20196	1.29063	1.26281	0.934802	1.44435	1.12313	1.18623	1.02918	1.01018	1.12116	1.20839	1.1648	1.33803	1.39642	1.14495	0.811003	0.936695	1.40392	2.07968	1.31506	1.48034	1.35234	1.29157	1.1851	1.33399	1.65735	1.6786	1.07121	1.25727	1.19635	1.15342	1.09645	1.06898
18908	14.99	776.728	Pos	Tier 3	Cer 53:6;O2	0.15		Cer		1.39739	1.21588	1.03604	1.11326	0.819587	0.844207	1.25102	1.12705	1.18955	1.15752	1.06747	1.01931	1.21348	2.33676	0.982405	0.508841	1.31318	0.607558	1.22695	3.21281	1.24253	0.643157	0.578442	0.815061	0.799049	1.65098	0.75763	1.16803	0.561159	0.546762	0.976027	0.896837	1.13262	1.19796	0.793505	0.907149	1.93743	0.759963	2.51055	1.98737
18922	14.96	1042.94	Pos	Tier 3	TG 63:4;O	3.96		TG	ACer 66:4;O5 | ACer 66:3;O6 | TG O-63:5;O2	0.726442	1.44655	2.03573	0.88231	0.551271	1.06784	1.1954	1.49477	1.7273	0.603562	1.31867	1.76451	0.832533	1.11984	1.12481	1.41169	1.21061	1.27083	1.21298	0.998471	1.42093	0.54115	1.06899	0.905071	1.25409	2.05001	1.43792	0.69414	1.61527	1.24765	0.543479	1.83679	1.90218	2.24616	0.695415	0.885527	1.17095	0.880907	0.774582	1.4315
18938	14.99	718.635	Pos	Tier 3	DG 42:4	0.44		DG	CE 18:0;O3 | DG O-42:5;O	0.879143	1.20949	1.27089	1.01888	0.824567	1.12881	1.21558	1.44114	1.50632	0.904199	1.20373	1.38844	0.928757	1.19388	0.832699	1.1199	1.01406	1.09408	1.20545	1.07602	1.14017	0.601411	0.948603	0.751286	1.06781	0.847013	1.34554	1.06572	0.992454	1.05423	0.705811	1.52932	1.39186	1.87359	0.759257	1.01622	1.16552	0.770011	1.21435	1.20171
18958	15.01	976.835	Pos	Tier 3	TG 60:8	2.74		TG	DG 60:9;O | PA 53:0;O | TG O-60:9;O | DG O-60:10;O2 | PG O-50:1	0.905787	1.18727	1.34948	0.966055	0.800687	0.717656	0.957587	1.31365	0.579453	0.639139	0.978042	3.01795	1.04594	2.61128	1.20085	1.3741	1.11647	0.866784	0.853758	0.982217	1.4672	0.756316	0.862533	1.58412	1.77713	1.88067	1.54327	1.35769	1.34079	0.870971	0.616904	1.44845	1.30763	1.50089	0.973886	0.900511	1.43482	1.6525	1.10914	0.877514
18998	15.02	1128.93	Pos	Tier 3	PE 64:6	2.65		PE	PA 66:7 | PC 61:6 | PE O-64:7;O | PC O-61:7;O | PA O-66:8;O | TG O-73:16	0.85551	0.74924	0.722577	0.848393	1.45061	1.16053	1.09655	0.874198	0.584908	0.931086	1.13296	0.889817	0.858833	0.69794	1.04106	0.872353	0.555145	1.22176	1.00663	1.42338	0.841638	0.840902	0.521249	0.983515	1.05203	1.89533	1.04626	1.17925	1.2203	0.761661	1.08099	0.794996	0.668426	0.850205	0.909775	1.87939	1.36277	0.586694	1.12153	1.35497
18999	15.02	1129.94	Pos	Tier 3	PG 60:1;O	1.01		PG		0.837813	0.951368	1.01479	0.848432	1.58011	1.45746	0.721453	0.808513	0.984381	0.863426	0.828729	0.773104	0.85398	0.980073	1.27169	1.07247	1.03028	1.10717	0.826298	1.50643	0.920777	1.08928	1.11628	0.97971	0.928431	1.45785	1.2512	1.06035	1.40257	0.942541	0.866238	0.751589	0.711152	1.19324	0.974879	1.62733	1.07583	0.650535	1.0601	1.17662
19048	15.05	914.819	Pos	Tier 3	TG 55:4	2.07		TG	DG 55:5;O | ACer 58:4;O4 | CE 31:1;O4 | ACer 58:3;O5 | TG O-55:5;O | DG O-55:6;O2	0.851401	0.744557	1.03529	1.87461	0.966636	0.651263	1.47533	0.823832	0.856569	1.29411	1.52818	1.27873	1.1047	0.722796	1.15714	1.05116	0.919111	1.38704	0.888193	1.07232	1.00021	1.14576	0.959811	1.10185	1.35707	2.8407	0.616792	1.5942	0.858535	1.31154	1.82242	0.64977	0.683875	0.867026	1.55343	1.77435	0.913922	1.30261	0.614354	1.03944
19052	15.06	944.77	Pos	Tier 3	TG 58:10	0.11		TG	DG 58:11;O | PC 46:1;O | CE 34:7;O4 | PE 49:1;O | PA 51:2;O | TG O-58:11;O | CerP 54:2;O5 | PS O-48:1 | DG O-58:12;O2 | PG O-48:3	0.751477	0.94866	1.19563	1.64929	0.898488	1.0486	1.47344	1.50262	1.69115	1.53749	0.844427	1.62296	1.04927	0.883132	1.10599	0.849768	1.18174	0.930317	1.35328	1.47148	1.00548	1.00187	0.647762	0.977054	0.99847	1.80993	1.06617	1.29189	0.779758	0.984758	1.57283	1.27483	0.877094	1.54088	0.837796	1.39335	0.880764	0.980544	1.82846	0.892115
19058	15.06	978.847	Pos	Tier 3	PG O-50:0	0.91		PG		0.771422	0.966287	1.12458	1.18547	1.02783	0.85453	1.27909	1.00756	1.21056	0.77365	0.99268	2.66357	1.81407	2.20626	1.62042	2.38576	0.703634	2.25626	0.763685	1.55201	1.37648	1.00311	0.959567	1.87989	1.06079	1.61677	1.69898	0.558009	1.05946	0.908011	0.954189	1.31705	1.04193	1.07404	0.979917	0.8042	1.49752	0.96475	1.06872	1.12222
19059	15.05	979.849	Pos	Tier 3	PA O-57:3	4.01		PA		0.907647	1.09629	1.3505	0.974756	1.07087	0.670729	1.31221	0.902913	1.10101	1.08946	1.08683	2.80585	1.58415	1.81844	0.730585	2.09049	0.743991	2.04288	0.864663	1.56264	1.29598	0.997797	0.928532	1.82736	0.880667	1.4989	1.29656	0.709379	1.1141	0.526366	1.10362	1.51722	0.813433	1.07222	1.14927	1.05195	1.27996	1.05742	1.21319	1.16966
19060	15.05	980.852	Pos	Tier 3	TG 56:2;O3	3.43		TG	HexCer 53:2;O3 | HexCer 53:1;O4	0.775615	1.13497	1.455	1.46187	1.03113	0.695188	1.3755	1.23727	1.13612	0.875237	1.31233	2.79762	1.53393	1.38862	0.777308	1.99383	0.797608	1.86126	1.02414	1.64309	1.22294	0.85722	0.963536	1.65336	1.12323	1.72856	1.09506	0.91349	1.01361	0.786646	1.2043	1.69029	0.958691	1.29702	1.39307	0.999031	1.34849	1.09956	0.965552	1.13862
19063	15.06	992.926	Pos	Tier 3	TG 59:1;O	4.87		TG	DG 59:2;O2 | ACer 62:1;O5 | ACer 62:0;O6 | TG O-59:2;O2	1.4473	0.732273	0.607603	1.08312	0.692614	0.780343	1.11436	1.21245	0.585345	1.17747	0.933431	0.811912	0.838532	1.23539	1.25402	0.625631	1.078	1.2624	1.53612	0.489178	1.61369	1.12046	0.879306	1.00146	1.50356	2.10766	0.610865	1.62459	1.42901	1.59225	0.650006	0.748925	1.56468	2.10964	0.872125	0.73367	0.907492	1.32614	0.404757	1.10757
19091	15.07	742.652	Pos	Tier 3	CE 24:6	3.21		CE		1.01428	0.49908	1.93299	1.63333	1.72525	1.55546	0.928599	0.976717	1.68285	0.949262	1.4175	1.40608	1.46429	1.44027	0.880785	1.16272	1.13267	1.18929	1.21641	3.02403	3.16174	0.898904	0.75009	1.40119	0.927928	0.751033	4.28054	0.819266	1.23669	0.80115	0.567033	2.02733	2.18145	2.4667	1.3801	1.10682	1.52779	0.778186	2.37369	1.36813
19175	15.1	934.881	Pos	Tier 3	TG 56:1	1.05		TG	DG 56:2;O | TG O-56:2;O | ACer 59:1;O4 | ACer 59:0;O5 | DG O-56:3;O2	1.20879	1.24248	0.956335	0.939668	1.29086	0.558421	1.39283	0.599225	0.956585	1.25871	0.964152	1.30938	0.790834	0.765299	1.10974	1.13158	0.887096	1.29489	0.960965	0.823391	1.27004	0.957503	0.75136	1.31957	1.24406	1.59384	0.385801	1.38134	0.768766	1.16281	1.43161	0.627941	0.769681	0.836856	1.30871	1.09022	0.603533	1.05156	0.399384	1.06905
19197	15.1	1473.36	Pos	Tier 3	TG 93:7;O2	1.46		TG	TG O-93:8;O3	1.45019	1.2045	0.595875	0.999332	0.814285	0.759285	1.42944	0.749821	0.784686	1.37579	0.941682	0.702383	0.900165	1.38726	0.885274	0.900232	0.93291	0.905076	1.0594	0.648062	1.24139	0.67772	1.01958	0.425382	0.827089	0.821615	0.424171	1.36388	0.900232	1.01222	1.20209	0.714205	1.56958	1.12269	0.928173	0.845335	0.636744	0.731825	0.604266	1.03687
19248	15.14	1018.94	Pos	Tier 3	TG 61:2;O	3.5		TG	DG 61:3;O2 | ACer 64:2;O5 | ACer 64:1;O6 | TG O-61:3;O2	0.847442	0.921843	1.12497	0.767078	1.11523	1.08186	1.32084	1.31166	1.07111	1.19126	0.896978	0.834215	0.957678	1.16849	0.895379	0.795167	0.984557	0.962713	1.18071	0.642872	1.07287	1.086	0.779	0.524444	1.0913	0.452953	1.36181	1.1531	1.58816	1.15103	1.15194	0.953964	0.875515	1.14627	0.718163	0.863586	1.03834	0.878758	1.30735	0.746066
19296	15.16	1044.83	Pos	Tier 3	TG 63:11;O2	4.44		TG	TG O-63:12;O3	0.782094	1.08424	1.1255	1.24921	1.02227	0.663953	1.38417	0.791303	1.02873	1.1619	1.17	1.35315	0.913084	0.725515	1.03215	1.21673	0.995555	1.1869	1.2454	0.953515	1.12215	0.838169	0.771719	1.288	1.56806	2.26831	0.56592	1.32334	0.926022	1.19089	1.16936	1.05648	0.874003	1.02647	0.942593	1.13693	0.809289	1.07146	0.697142	1.18519
19325	15.2	960.897	Pos	Tier 3	TG 58:2	1.45		TG	DG 58:3;O | ACer 61:2;O4 | TG O-58:3;O | ACer 61:1;O5 | DG O-58:4;O2	1.00901	1.34495	1.37764	1.41599	1.02327	0.647699	1.55476	0.789872	1.18364	1.18318	1.3583	1.51378	0.884079	0.841037	1.20827	1.47042	1.133	1.35967	1.08438	1.10952	1.3459	0.984199	0.915778	1.57223	1.45231	2.71466	0.613686	1.49617	0.865582	1.14294	1.16299	1.17542	0.946166	1.22364	1.17991	1.18687	0.783409	1.28876	0.65575	1.45661
19343	15.19	736.698	Pos	Tier 3	CE 22:2	1.35		CE	Cer 50:6;O | Cer 50:5;O2 | CE 23:2	0.992451	0.989119	1.21555	0.991314	1.22944	1.37863	1.12965	1.04322	1.47171	1.20832	0.980521	0.869838	1.08885	1.04822	0.765835	0.825914	1.2626	0.817284	1.00924	1.45636	1.08647	0.928881	1.04532	0.470131	0.728216	0.203162	2.11514	0.957388	1.10078	0.788401	1.00759	1.54605	1.34	1.53259	0.939609	0.653444	1.70081	0.743715	1.58927	1.07845
19344	15.2	750.713	Pos	Tier 3	CE 22:1	1.45		CE	CE 22:2 | CE 24:2 | Cer 51:6;O | Cer 51:5;O2	0.779974	0.887755	0.92841	1.30166	1.10783	1.55187	1.09366	1.05743	0.949883	1.15139	0.964667	0.91421	1.14304	1.10445	0.707282	0.851303	1.30773	0.941964	0.976139	1.40971	0.843018	1.00761	1.05578	0.49502	0.621253	0.66009	1.74463	0.853297	0.843922	0.832115	1.04845	1.70739	1.2544	1.35457	0.925019	0.612595	1.69118	0.840323	1.63551	0.970959
19411	15.25	978.853	Pos	Tier 3	TG 60:7	4.48		TG	DG 60:8;O | TG O-60:8;O | ACer 63:6;O5 | DG O-60:9;O2	1.02426	0.732195	0.79891	1.3319	0.953362	0.895272	1.15334	1.30778	0.729153	0.730091	0.98775	1.66063	1.44269	2.50417	1.12807	1.39959	1.24646	0.866299	1.30454	1.14341	1.78835	0.98726	1.05217	0.884595	1.98552	1.53319	1.13603	1.60869	1.19114	1.12629	0.73362	1.63919	1.75464	2.33707	0.891167	1.37957	1.54955	1.23932	1.20495	0.820895
19418	15.24	1321.16	Pos	Tier 3	TG 81:7;O3	1.92		TG		0.818449	0.94472	1.16769	0.707228	0.992632	1.69008	1.06984	1.37629	1.29333	1.01569	0.908342	0.858616	0.850163	1.28032	0.766714	0.777311	0.988706	1.04877	1.15663	0.737393	0.984369	0.868975	0.667164	0.483465	0.96661	1.8905	1.89377	1.22441	1.39929	1.03362	1.04437	1.3103	1.3191	1.56931	0.585172	0.765954	1.22156	0.61185	1.60916	0.688301
19423	15.23	1345.23	Pos	Tier 3	TG 85:7;O	0.12		TG	TG O-85:8;O2	0.823622	1.02773	1.34652	1.3038	0.826209	0.855321	1.25301	1.21141	0.748148	1.11678	1.50803	0.857129	0.911464	1.5037	1.25688	1.00825	0.864451	0.611231	1.38494	0.67411	1.23104	0.705503	0.938189	0.326537	1.08834	0.285393	1.11816	1.0248	1.65719	1.381	0.900725	1.27561	1.40282	1.95611	0.569831	1.09349	1.03387	0.643255	1.1456	0.886177
19434	15.27	874.788	Pos	Tier 3	TG 52:3	2.23		TG	DG 52:4;O | CE 28:0;O4 | ACer 55:3;O4 | TG O-52:4;O | ACer 55:2;O5 | DG O-52:5;O2	1.14571	1.54427	1.72861	1.10701	0.966135	0.663324	1.9082	0.669245	0.873399	1.15935	0.815093	0.909369	0.606481	0.933892	1.21607	0.776836	0.888543	1.1225	0.990384	1.18409	1.11598	1.05877	0.669205	1.08708	1.30419	1.97259	0.698193	1.52299	0.922794	0.918918	0.810556	0.895032	0.617285	0.682922	0.801837	0.899499	0.633997	1.39407	0.587459	0.977397
19475	15.31	862.788	Pos	Tier 3	TG 51:2	2.84		TG	DG 51:3;O | Cer 54:3;O5 | Cer 54:2;O6 | ACer 54:2;O4 | ACer 54:1;O5 | TG O-51:3;O | DG O-51:4;O2	0.582213	0.820972	0.391181	0.525765	1.58545	0.704191	1.49993	0.863545	1.04884	0.912185	0.883832	0.650758	0.987585	0.320733	1.42465	0.737073	0.914853	1.89088	1.21607	0.273359	1.33409	0.903536	0.800266	1.57253	2.29942	2.3615	0.939408	1.36573	1.26509	2.72742	1.43831	0.504295	0.499786	0.741158	0.868575	2.4825	0.692508	1.2106	0.395012	1.08719
19508	15.33	628.604	Pos	Tier 3	CE 15:0	2.93		CE		0.800425	0.883478	0.871221	0.741766	1.23392	1.25452	1.25656	1.08513	1.4659	1.0697	0.939562	0.729213	1.16647	0.765998	1.03911	0.914156	1.02217	1.05468	1.11197	0.752654	1.06811	1.3727	1.21142	0.880666	1.07198	0.499495	1.39343	0.88311	1.23025	1.09365	0.790594	0.773089	0.953729	1.11295	0.939711	1.15203	1.33758	1.15651	1.27358	0.700519
19514	15.33	718.651	Pos	Tier 3	CE 22:4	2.27		CE	CE 20:3	0.949837	0.902628	1.83454	1.68777	1.00846	1.26455	0.973804	1.29593	1.13776	0.772402	1.55201	1.24487	1.22626	1.27334	0.942919	1.15254	1.20642	0.676958	1.08613	2.24822	2.03726	0.639422	1.45133	1.65201	0.934555	0.608907	2.86445	1.04907	1.50735	0.765118	0.639238	2.65425	2.31693	3.09759	0.76132	0.949747	1.77058	1.05053	1.31178	1.78239
19567	15.34	746.666	Pos	Tier 3	DG 44:4	0.02		DG	CE 20:0;O3 | Cer 47:4;O4 | Cer 47:3;O5 | ACer 47:3;O3 | ACer 47:2;O4 | DG O-44:5;O	0.884916	1.08033	1.51496	1.15041	0.958664	1.37123	1.11097	1.89114	1.01894	0.735308	1.34972	1.42265	0.861599	1.5118	0.790059	1.13139	0.838121	1.0276	1.08953	1.25884	1.60584	0.575705	0.913937	1.28907	1.22562	1.16994	1.90433	1.41752	1.40532	0.873197	0.894773	1.97182	2.10287	2.80777	0.85196	1.34634	1.15168	0.790302	1.21961	1.06062
19581	15.34	933.791	Pos	Tier 3	PG O-48:0	3.41		PG		1.19448	1.11058	1.3238	1.66667	0.974916	0.729078	1.20242	1.04696	0.85762	1.1104	1.23908	1.47284	1.02557	1.26597	1.33101	1.40652	1.01532	0.806405	1.10074	1.43625	1.24967	0.847573	0.981761	0.974696	1.48502	1.26644	1.17545	1.33494	0.954471	1.04236	1.08004	1.21411	1.09123	1.56406	1.43784	1.18989	0.83731	1.19629	0.887511	1.06755
19587	15.33	1017.79	Pos	Tier 3	PA 58:6;O	2.05		PA	PG O-55:7	0.948401	0.900941	0.866473	1.48899	0.946658	0.922544	1.245	1.37897	1.41539	1.27663	0.797303	1.45637	1.12397	1.18678	1.07306	0.987762	1.01697	0.782808	1.33523	1.56527	1.00902	0.999608	0.690527	1.01188	0.909475	0.872387	1.27922	0.921777	0.985882	0.915319	1.28159	1.04878	0.926707	1.72268	0.859399	1.44475	0.720555	0.870844	1.44669	0.85606
19589	15.33	1019.79	Pos	Tier 3	PI O-48:1	0.52		PI		1.02384	0.935524	0.952531	1.45706	0.828884	0.985362	1.31604	1.49204	1.46703	1.17233	0.793828	1.56253	1.09568	1.00384	1.0949	1.06653	0.99523	0.767103	1.24381	1.51718	0.9999	0.967931	0.710811	1.02819	0.850929	0.858489	1.25565	0.892042	0.949869	0.996375	1.20365	1.08751	1.07818	1.6215	0.781278	1.285	0.673622	0.940837	1.39817	0.852032
19590	15.33	1020.79	Pos	Tier 3	TG 60:10;O3	2.12		TG	PI-Cer 50:1;O3 | PI O-47:2	0.889356	0.934163	1.00343	1.7657	0.854794	0.995634	1.33781	1.53897	1.40491	1.38853	0.906821	1.76067	1.01293	0.794933	1.25654	0.940355	1.13009	0.776474	1.45442	1.47855	1.01447	0.963038	0.664805	0.989625	0.972564	1.26523	1.04177	1.28053	0.938508	1.02627	1.34979	1.18047	0.974815	1.86868	0.854015	1.66302	0.835206	0.987861	1.32781	0.909138
19591	15.33	1021.79	Pos	Tier 3	PG 54:5	4.39		PG	PG O-54:6;O	0.9751	1.02832	0.957052	1.3852	0.938088	0.964091	1.24281	1.31131	1.74661	1.16786	0.750117	1.47687	1.07735	1.12215	1.0311	1.13844	0.937526	0.77036	1.25192	1.54844	0.992317	0.921542	0.74871	1.04384	0.84491	0.891363	1.5676	0.781681	1.00357	0.999841	1.16113	1.1018	0.872922	1.60037	0.749734	1.24275	0.584312	0.788736	1.26088	0.815084
19651	15.34	956.854	Pos	Tier 3	TG 54:0;O3	5.08		TG	HexCer 51:0;O3	1.02731	1.09405	1.11258	1.84948	0.981829	0.710641	1.65081	1.08044	0.740163	1.00015	1.28712	1.75529	1.23084	1.15644	1.12873	1.38665	0.817454	1.02656	1.12048	1.35094	1.21089	0.770081	1.00046	1.04753	1.68033	1.74222	0.769577	1.28512	0.877221	1.20602	1.22718	1.17864	1.27973	1.77873	1.53022	1.31017	1.14507	1.11223	0.646274	0.891911
19655	15.39	980.866	Pos	Tier 3	TG 60:6	1.79		TG	DG 60:7;O | ACer 63:6;O4 | TG O-60:7;O | ACer 63:5;O5 | DG O-60:8;O2	0.983496	0.940599	1.16821	1.33947	0.957839	0.682661	1.48997	1.26674	0.822961	0.824043	1.14727	2.64192	1.88699	1.94773	0.817429	2.04561	0.792641	1.94042	1.07318	1.497	1.56014	1.01461	0.721021	1.30066	1.15213	2.43954	0.957799	0.94821	1.05342	0.800922	1.13917	1.49132	1.29643	2.00716	1.10022	1.17329	1.476	1.15592	0.748945	1.11917
19670	15.4	688.553	Pos	Tier 3	DG 39:6;O	3.4		DG	CE 15:2;O4 | DG O-39:7;O2	1.01038	1.01391	1.13431	0.831613	1.07978	1.26113	1.16269	1.25354	0.986893	1.05514	1.33334	0.992324	0.744789	1.3158	0.700146	1.2418	0.920641	1.04561	0.67799	1.09924	0.832139	0.717913	0.746229	0.521779	0.714874	1.65366	1.22812	1.18279	0.941319	1.20396	1.29345	1.23332	0.811134	1.09049	0.930429	0.764803	1.29813	0.644896	1.25887	0.760194
19673	15.39	706.651	Pos	Tier 3	CE 20:3	2.58		CE	Cer 48:6;O2 | CE 21:3	1.02107	0.783503	1.86061	2.45146	1.20743	1.20093	0.822413	0.901774	1.60664	0.956402	1.31831	1.3412	1.24051	1.84927	1.05454	0.769885	1.14062	1.12359	1.12729	2.19388	2.61812	1.23256	0.958293	1.09312	0.885828	0.809946	1.89162	1.27653	1.19364	0.832465	0.679693	1.98134	1.95844	2.54551	0.805059	1.06256	1.98685	1.01212	1.57299	1.82953
19678	15.4	942.85	Pos	Tier 3	TG 57:4	1.29		TG	DG 57:5;O | ACer 60:4;O4 | CE 33:1;O4 | ACer 60:3;O5 | TG O-57:5;O | DG O-57:6;O2	0.500838	0.587584	0.575964	1.50316	1.22598	0.3931	0.584906	0.509676	0.525674	1.51432	1.04204	1.55051	1.16283	1.31655	1.25447	0.993131	1.29758	1.73192	1.26918	0.865103	1.57432	1.29914	1.1488	1.20752	1.65157	3.24376	0.896542	1.98488	1.0269	1.42644	1.49375	0.958837	1.09756	1.32014	1.78485	2.51739	1.44164	1.4099	0.749639	1.33043
19683	15.39	982.869	Pos	Tier 3	TG 56:1;O3	4.47		TG	HexCer 53:1;O3 | HexCer 53:0;O4	0.963165	1.13878	1.38878	1.47204	0.827765	0.769406	1.50158	1.35412	1.03083	0.883055	1.33473	2.3177	1.26559	1.25664	1.0123	1.71915	0.80997	1.38651	0.989093	1.22631	1.22276	0.839879	0.956377	1.08566	1.93361	2.07213	0.748246	1.02479	1.12433	0.991987	1.14509	1.62144	1.41224	2.02846	1.6282	1.27879	1.31146	1.2387	0.640258	1.07104
19743	15.47	962.914	Pos	Tier 3	TG 58:1	3.03		TG	DG 58:2;O | TG O-58:2;O | ACer 61:1;O4 | ACer 61:0;O5 | DG O-58:3;O2	0.991711	1.44872	0.838017	1.16854	1.16717	0.528236	1.77351	1.14321	1.15995	1.18504	0.706897	0.92469	0.890587	0.839026	1.03902	0.855627	0.94145	1.07331	1.2517	0.859036	1.358	1.02426	0.76273	0.914964	1.22403	1.53676	0.398291	1.24615	0.869842	1.2048	1.26464	0.936719	0.726631	0.950883	1.2203	1.18233	0.62989	1.05548	0.569077	1.02253
19809	15.49	1092.81	Pos	Tier 3	PI 50:2;O	2.46		PI	PI-Cer 53:2;O5	0.806802	1.01473	1.16381	1.75965	0.7676	1.03264	1.54044	1.15561	1.81807	1.9909	1.01778	1.88634	1.28989	1.14492	1.26226	1.02696	1.33384	0.850454	1.75296	1.95522	1.18257	1.42057	0.561034	0.743594	0.87911	0.555073	1.50214	0.963677	0.903495	1.12595	1.63517	1.32802	1.17075	1.91548	0.810568	1.55554	1.03887	1.13221	1.83454	0.781711
19811	15.49	1093.81	Pos	Tier 3	PI O-54:6	2.75		PI		0.899542	1.04459	1.19248	1.60364	0.736858	1.04922	1.70469	1.19525	1.89493	1.91265	1.07782	2.13584	1.43969	1.20351	1.2507	0.977802	1.35476	0.827058	1.87368	1.97495	1.15412	1.40219	0.584823	0.686162	0.960733	0.576192	1.6912	0.903124	0.900498	1.05365	1.54927	1.41622	1.34425	1.66786	0.912018	1.53239	0.98483	1.15279	1.80105	0.816269
19812	15.49	1094.81	Pos	Tier 3	TG 66:15;O3	4.44		TG		0.979509	1.05221	1.40475	1.90177	0.980831	1.07359	1.67703	1.102	1.82338	1.63431	1.05476	1.64006	1.48683	0.965942	1.04164	1.10759	1.38605	0.761282	1.8092	2.04207	1.0198	1.01375	0.726708	0.723218	0.772193	0.86891	1.19448	1.27616	0.938818	1.1753	1.63888	1.36818	1.39695	2.1846	0.951431	1.56942	1.07071	0.987505	1.6892	0.788005
19838	15.53	1022.97	Pos	Tier 3	TG 61:0;O	2.47		TG	DG 61:1;O2 | ACer 64:0;O5 | TG O-61:1;O2	0.953571	1.31404	1.0793	1.00077	0.82967	0.738898	1.31344	1.3139	0.842805	0.892377	1.15598	1.2123	0.747603	1.19331	1.12926	0.910733	0.801526	1.42985	1.19875	0.447618	1.02842	0.809088	0.786318	1.11934	1.79304	2.80129	0.65972	1.43407	1.53713	1.48082	0.857911	0.800614	0.939287	1.29458	0.90954	1.31305	0.664582	0.922111	0.889751	0.837102
19889	15.52	712.681	Pos	Tier 3	DG 41:0	0.16		DG	DG O-41:1;O	1.03241	1.39255	1.84091	1.00207	0.731038	1.15457	1.40804	1.41858	1.08864	1.12086	1.42271	1.34348	0.816804	1.19973	1.50403	1.18107	1.17586	1.59745	1.06065	0.857407	1.54152	1.1425	0.831535	0.953607	1.69198	5.54092	1.00251	1.768	1.92647	1.38222	1.16018	1.20789	1.32206	1.88599	0.73529	1.41861	0.768518	1.30019	1.17384	0.953
19892	15.54	738.713	Pos	Tier 3	CE 22:1	1.14		CE	Cer 50:5;O | Cer 50:4;O2 | CE 23:1	0.951609	1.11388	1.0933	1.75874	1.00786	0.93728	0.938374	0.925389	1.05929	1.13676	1.13019	1.07157	0.994726	0.949815	0.971569	1.03167	1.09211	0.742698	1.18749	1.1446	0.938384	0.973452	1.36151	0.735487	0.7322	0.381936	0.972734	0.649805	0.9328	0.77953	0.784854	0.993275	1.1745	1.11561	0.907614	0.696786	1.08318	1.13481	1.09254	1.09102
19896	15.54	1020.96	Pos	Tier 3	TG 61:1;O	4.26		TG	DG 61:2;O2 | ACer 64:1;O5 | ACer 64:0;O6 | TG O-61:2;O2	1.01354	1.19844	1.06702	1.35725	0.834315	0.581038	0.984425	1.08636	0.863508	0.847155	1.17312	0.898564	0.798689	1.15211	1.11232	1.0867	0.916027	1.15788	1.36843	0.492668	1.07503	0.940229	1.13162	0.882164	1.19085	0.711028	0.566425	0.882503	1.41995	1.16745	0.686112	0.698531	0.913112	1.09304	0.894194	0.895935	0.595714	1.14957	0.690311	0.853504
19942	15.54	752.73	Pos	Tier 3	CE 22:1	2.58		CE	CE 24:1 | CE 22:0 | Cer 51:4;O2 | Cer 51:5;O	1.18517	1.10168	1.47959	1.57873	1.1488	0.856542	1.12715	0.859425	1.58694	1.27699	1.41404	1.14264	1.2146	1.19846	0.882235	1.33398	1.34327	0.829115	1.13623	1.29677	1.32967	1.08814	1.54701	0.691077	0.844436	0.643906	1.6795	0.749734	0.93051	0.768514	0.997815	1.20197	1.24825	1.53007	1.1282	0.566418	1.09034	1.02312	1.06053	1.32535
19981	15.58	696.65	Pos	Tier 3	DG 40:1	0.33		DG	DG O-40:2;O	0.978176	1.15353	1.17415	1.17804	0.974342	0.884105	1.26194	1.12134	1.11522	1.12046	1.24199	1.17149	0.967989	1.09512	0.941382	1.16844	0.949897	1.21271	1.21235	0.871144	1.07141	0.854022	0.976578	0.855372	1.13185	0.989767	0.895107	1.11698	1.02057	1.1658	0.997932	1.12333	1.0954	1.402	0.92411	1.01495	0.911146	0.932514	0.971422	1.02031
20103	15.69	888.839	Pos	Tier 3	DG 54:3	0.89		DG	ACer 57:2;O3 | TG O-54:3 | ACer 57:1;O4 | DG O-54:4;O	1.11259	1.37174	1.27912	1.37064	0.783608	2.50981	1.3051	2.7359	2.03865	1.09301	1.28422	1.08332	2.15461	0.967123	0.993121	0.885574	2.55629	1.16074	1.05999	3.33165	1.31915	1.55689	1.37733	1.39417	1.81792	4.20564	2.37073	2.27348	1.04959	0.991515	2.28897	1.19611	1.96706	2.99215	1.44993	1.29392	3.0039	1.08723	1.53969	1.51843
20146	15.8	666.62	Pos	Tier 3	CE 18:2	2.81		CE	CE 16:1 | CE 16:2	0.936048	0.981385	1.40455	1.33104	3.03492	0.943549	1.49971	0.832161	1.50644	1.20036	1.39001	1.12945	0.716582	1.21275	1.16676	2.52083	1.01602	0.773864	0.748719	2.58074	0.907227	0.638129	1.3841	0.525636	1.09302	0.419331	1.38042	1.52287	1.00587	0.396707	3.12002	0.939198	2.08746	0.827101	0.760612	0.689384	2.29738	0.744313	0.845009	1.57095
20191	15.73	672.579	Pos	Tier 3	DG 36:1;O2	2.79		DG		0.882461	1.07387	1.2837	0.924134	0.964975	1.08924	1.30032	1.04769	1.11066	1.3354	0.949794	1.02743	0.999317	1.04781	0.758404	0.923467	0.77367	1.13755	1.15196	0.989529	0.96538	0.912627	0.63618	0.70337	1.04736	0.697873	1.06669	1.251	1.11777	1.07798	1.36762	1.02103	0.976274	1.08467	0.687506	0.856889	0.699746	0.787732	0.992646	0.791815
20266	15.93	894.85	Pos	Tier 3	TG 53:0	1.92		TG	DG 53:1;O | ACer 56:0;O4 | TG O-53:1;O | DG O-53:2;O2	1.08317	1.02139	1.218	1.12028	1.27293	1.08034	1.43621	1.17147	1.18864	1.15057	1.51826	1.25418	1.29186	1.05926	1.01522	1.28834	1.4189	1.30796	1.08067	1.17473	1.15498	0.886734	1.25008	0.890473	1.35039	2.00576	1.05679	1.68061	1.31012	1.28822	1.21777	1.23121	1.33029	2.37314	1.17369	1.14745	1.39382	1.32012	0.999207	1.40079
20302	15.94	698.667	Pos	Tier 3	DG 40:0	1.45		DG	DG O-40:1;O	0.990981	1.55477	0.91617	1.73133	0.885412	0.700577	1.30382	1.27899	0.710928	1.15114	1.0659	1.5907	0.931044	1.19355	1.4708	0.859648	0.700687	1.04097	1.46507	0.531577	0.785036	1.2206	0.898508	1.0888	1.65637	2.27885	1.24203	1.52398	1.27716	1.41549	1.34059	0.74271	0.728722	1.27616	1.18257	1.49844	0.464101	1.29467	0.739216	0.702425
20426	16.17	1353.37	Pos	Tier 3	TG O-87:2	2.5		TG		0.987723	1.13712	1.08207	1.47111	1.09938	1.24945	1.37382	1.06174	1.19442	1.078	1.46427	1.41436	0.914093	1.09686	1.07518	1.33228	0.863008	1.01274	1.19819	1.038	1.07001	0.788583	1.03201	1.06608	1.10804	1.47133	0.968402	1.16378	0.971006	0.974644	1.15109	0.988467	1.12538	1.47382	1.14072	1.15036	1.12995	0.933473	1.04654	0.973248
20620	0.88	718.441	Pos	Tier 3	ST 28:0;O8;HexNAc	4.98		ST		0.676049	0.677743	1.97281	1.81614	0.990601	1.19406	0.701101	0.534529	0.483856	0.538427	0.955196	1.26044	0.786099	1.05614	1.48644	1.25295	0.884355	1.00459	1.25486	1.00086	1.26163	1.05142	0.815719	1.00233	0.83315	0.842852	1.32654	1.05248	0.672803	0.834509	0.673842	0.872374	0.929299	0.597482	1.02089	0.886962	1.05596	1.43534	0.763427	1.03741
20625	0.9	755.449	Pos	Tier 3	PI-Cer 29:3;O4	4.91		PI-Cer		1.20083	1.80081	1.56389	0.843684	1.16881	1.65022	1.69963	1.69933	2.09339	1.14149	2.16324	0.642454	1.25114	1.31401	1.12173	0.910935	1.18332	0.92729	1.81706	0.972992	0.767762	0.426548	0.345103	1.16056	0.508434	1.11141	0.876336	1.52636	0.426662	2.48064	1.58042	2.07849	0.927241	0.833664	1.67599	0.710942	0.466713	1.33346	0.48026	0.945088
20626	0.88	758.455	Pos	Tier 3	SHexCer 33:5;O2	5.13		SHexCer		1.28918	1.70254	2.55861	1.07965	1.16575	1.63702	1.27178	1.77798	1.93036	1.64419	1.73313	1.19143	1.44681	1.68571	1.70806	1.40948	1.57836	1.55714	2.05289	1.43837	0.773407	0.525677	0.447289	1.04774	0.585006	0.901743	1.2699	2.01509	0.664668	2.57942	1.36384	1.93749	0.948165	0.835221	1.61726	0.54379	0.677822	1.08081	0.757853	0.756293
20674	0.92	742.469	Pos	Tier 3	PS 33:4	4.57		PS	PG 33:6 | LPG 33:7;O | BMP 33:6 | LPS 33:5;O | PS O-33:5;O | PG O-33:7;O	0.586195	0.655504	3.03666	1.20037	1.54465	1.24151	0.672957	0.547693	0.681795	1.19164	1.20542	1.47072	1.09083	1.63008	1.61503	1.6226	0.815226	0.910412	1.56558	1.41984	1.72053	0.707519	0.728713	1.99456	0.611433	0.740155	1.44223	0.631089	0.642564	0.479295	0.490094	1.33319	0.521906	0.606361	0.575714	0.571207	0.562124	0.542738	0.854415	0.615542
20867	1.43	840.534	Pos	Tier 3	Hex2Cer 29:0;O6	2.47		HexCer	Hex2Cer 29:1;O5	1.17668	0.997962	2.81844	1.09231	1.15892	1.26507	1.17489	2.32176	1.60063	1.13842	1.07947	1.94076	1.01764	1.67185	1.73426	1.60825	1.30105	0.913947	1.49571	1.03052	1.46094	0.702812	1.06787	2.03558	1.08356	1.26822	0.86094	1.27677	0.715526	1.41138	1.14614	1.4359	0.829737	1.1935	0.707562	1.05607	0.863675	1.73839	1.03008	1.05005
20999	1.6	520.34	Pos	Tier 3	LPC 18:2	0.03		LPC	LPE 21:2 | LPC O-18:3;O | LPA 23:3 | LPE O-21:3;O | PA O-23:3 | LPA O-23:4;O	1.96525	0.600959	0.95759	1.84675	1.91287	1.72714	0.601873	0.625822	0.715102	0.641389	0.773292	0.745733	0.4025	1.19845	0.782924	0.386298	0.760521	1.59122	0.917177	1.33876	0.648981	1.79966	1.2741	0.533822	0.609807	0.851909	0.528527	2.66104	1.39222	0.370832	0.346451	1.29884	0.419929	0.429311	2.62229	3.10536	1.64738	0.566982	0.512454	1.61261
21061	1.73	335.293	Pos	Tier 3	FA 20:0	2.56		FA		1.20197	0.71305	0.835122	0.655572	0.79277	0.885971	1.32283	1.26966	1.16649	1.11761	1.33596	1.40764	0.955103	1.32321	1.15006	1.05512	0.765866	1.13567	1.26489	0.764161	0.808549	0.56247	0.797074	1.01657	1.48885	2.53393	1.08157	1.32495	0.85908	1.46525	1.43083	1.45018	1.24811	1.69896	0.783795	1.14835	1.08694	0.716087	1.10578	0.842426
21097	1.87	808.537	Pos	Tier 3	LPI 32:3	4.95		LPI	PI O-32:3 | LPI O-32:4;O	0.788496	0.463592	0.555262	2.32889	1.03298	0.671092	0.679669	0.63002	0.46632	0.694884	0.852573	0.25074	1.1057	0.463006	0.698846	0.546984	0.723253	0.399029	1.33864	1.34893	0.997614	1.10705	1.03444	0.894319	0.551304	1.24352	0.701747	1.11213	0.888645	0.90148	1.06965	0.729998	0.285962	0.196261	2.09596	0.947694	1.77192	0.482719	0.508966	0.708407
21233	2.5	565.405	Pos	Tier 3	NAT 30:6	3.62		NAT		0.655898	0.711688	1.08148	0.952547	0.81767	0.760819	0.997183	1.03907	0.946092	0.604877	0.853294	0.921085	0.568361	0.739076	0.735568	0.746892	0.790195	0.85517	0.94635	1.39981	0.792106	1.47633	1.10377	1.82342	0.633042	1.22207	1.33629	0.909966	1.20454	1.49951	1.28963	0.637551	0.732305	0.641265	1.24883	1.18001	0.653107	0.81334	1.41522	0.617203
21337	3.28	966.665	Pos	Tier 3	PI-Cer 44:2;O5	0.7		PI-Cer		1.64364	0.99677	1.01216	0.887938	1.82354	1.46044	1.04622	1.88657	0.917355	1.22448	1.0662	1.09396	1.90825	1.7134	1.56819	1.35805	1.05119	0.993913	2.25887	1.44798	1.50689	0.804845	1.19068	2.65881	1.45327	1.45234	1.21163	1.16735	0.782259	1.90657	1.17375	2.06707	1.14468	0.954144	0.84867	1.82456	0.909285	2.14681	1.08924	0.95028
21469	4.44	649.482	Pos	Tier 3	PA 32:0	1.88		PA	LPA 32:1;O | PA O-32:1;O | LPG O-29:2	1.08962	1.21845	1.05107	0.749685	1.43322	0.622272	1.63852	0.921905	0.991055	0.810926	0.677604	0.817225	1.14319	1.19813	0.74307	0.779995	0.746757	0.915691	0.777196	1.10745	1.04251	1.08361	1.03958	1.73919	0.977495	1.42124	1.4074	1.10477	1.27631	1.1361	0.900324	1.22464	0.872794	1.30422	2.02574	0.773086	1.02997	1.34085	1.28857	1.30968
21496	4.56	770.58	Pos	Tier 3	HexCer 37:3;O4	3.28		HexCer	HexCer 37:2;O5	1.03171	1.07697	0.858689	0.992661	1.0275	1.04046	1.39643	1.20444	1.09042	0.857769	0.977598	1.03473	1.04202	1.08741	1.09613	0.909254	0.994976	0.966449	1.06446	0.934327	0.956543	0.799259	0.721245	0.993787	1.09539	1.58418	0.968061	1.54624	1.08501	1.28537	1.19404	0.993349	1.34546	1.30221	0.994206	0.876073	1.50581	0.971427	1.32892	1.07256
21507	4.65	814.598	Pos	Tier 3	CerP 45:4;O5	3.29		CerP	PS O-39:3	1.01645	0.87193	0.80059	0.68854	0.665983	1.30343	1.1176	0.99491	0.679852	0.797698	1.09185	1.02255	1.03307	0.746163	1.77849	1.14644	1.68575	0.67073	1.24682	0.71578	1.57221	1.32805	0.974206	0.636409	1.63421	1.79464	1.00582	0.783485	1.52943	1.53076	1.00023	1.05894	0.90909	1.96129	0.981627	1.18567	0.967683	1.2558	0.495127	1.15414
21549	4.79	745.262	Pos	Tier 3	PIP 21:4;O	2.76		PIP		1.21488	0.774252	0.921089	1.04996	0.793946	0.666291	1.41442	1.20087	1.34355	1.18549	1.05009	1.32861	0.899947	1.47824	1.49546	1.14343	1.50897	1.16484	1.20358	1.02759	1.61631	1.40054	0.962546	6.67589	1.05411	2.02293	1.18253	1.03338	1.4718	1.15013	1.04369	1.15936	1.07978	1.13196	0.776584	1.11474	0.707388	1.37764	1.19554	0.85876
21621	5.13	968.297	Pos	Tier 3	PIP3 24:2;O	0.12		PIP		0.78891	1.09021	1.5205	1.2911	0.519593	0.992924	0.969771	1.17372	1.00859	1.35368	1.36104	1.66887	0.798107	0.932155	1.80058	1.60546	1.65271	1.12818	0.966952	0.90988	1.56653	1.36105	1.07712	0.996116	0.919581	3.16104	0.860255	1.26388	1.31686	0.887099	1.10068	1.05345	1.89018	1.65878	0.621808	1.33049	1.43387	1.6837	0.796158	1.25071
21793	5.72	716.561	Pos	Tier 3	PC O-32:2	2.94		PC	LPC 32:2 | CerP 40:2;O3 | PA O-37:3 | LPC O-32:3;O	1.32937	0.744388	1.25336	0.632641	1.13935	1.6849	1.00763	1.54262	0.991177	1.83565	0.421529	0.417968	0.342625	0.988212	0.401492	0.459475	1.91074	0.473048	0.657072	1.01766	0.44399	1.10748	0.642557	0.35146	1.03323	0.572022	1.51792	0.356176	0.58112	0.511535	0.320405	0.45349	0.363061	0.792761	1.12418	0.923618	0.302364	0.442839	0.312885	0.713987
22425	6.9	698.558	Pos	Tier 3	HexCer 34:2;O2	2.59		HexCer	HexCer 34:1;O3	1.4551	1.6872	1.52583	1.2887	1.6015	1.25583	1.98889	1.69689	1.75686	1.71203	1.75182	1.57825	1.08924	1.87562	1.43173	1.28648	1.77125	1.80827	1.71083	0.934711	1.62931	1.44532	1.10413	1.07601	1.71182	2.10914	1.49459	1.77561	1.462	0.877255	0.823059	2.00129	1.043	1.47033	1.02184	1.68718	1.04124	1.17848	1.62732	1.72002
22583	7.28	844.538	Pos	Tier 3	PI-Cer 38:5;O3	5.87		PI-Cer	PI O-35:6	1.05737	1.12692	1.08405	1.05601	1.09251	1.23647	1.16734	1.14852	1.04593	1.14933	1.12821	1.11397	1.01715	1.13543	0.941948	1.0416	1.00677	1.16989	1.19469	0.836895	1.10223	0.962568	1.00044	1.18074	1.02439	1.93689	0.997948	1.33023	0.96324	1.19451	1.12926	0.82196	1.14474	1.39954	0.987296	1.06584	1.01086	0.950787	1.10887	1.04866
22589	7.27	779.56	Pos	Tier 3	PA 42:5	2.04		PA	PA O-42:6;O	1.12664	1.12432	0.887164	0.760165	1.22962	0.774093	1.13728	1.13135	1.32167	1.19788	0.744344	1.00709	1.24025	1.29064	1.0198	1.16594	0.965656	1.14892	0.976421	0.976185	1.53287	1.05884	1.05678	1.28945	0.961364	1.58887	1.06286	1.23849	1.01092	1.09019	1.23199	1.11898	0.837071	1.30274	0.882382	0.907498	0.928476	1.02824	0.957019	1.17105
22590	7.31	823.67	Pos	Tier 3	SM 43:4;O2	1.5		SM		0.642589	0.749052	2.64867	1.17619	0.688444	1.60913	1.85799	1.13396	1.24844	1.41401	1.15794	1.47224	0.862083	1.00546	1.6679	1.29652	1.26508	1.18999	1.14458	1.01424	2.15711	1.30759	0.499081	1.2169	1.50346	2.05698	1.62713	1.54357	1.82341	1.24725	2.03722	1.48241	1.47772	2.46257	0.599372	1.55998	0.851193	1.34887	1.7367	1.08354
22842	7.92	1136.88	Pos	Tier 3	Hex2Cer 50:0;O5	2.08		HexCer		0.609477	0.749065	2.66833	0.630091	0.643161	1.16182	0.776666	0.990607	0.754697	0.928531	1.10937	0.98431	0.842745	0.880381	1.04078	0.835415	1.50734	1.11352	1.11443	0.623162	2.2851	0.549239	1.62336	3.35765	2.02268	1.40137	0.784238	0.806993	0.930605	1.42159	0.622095	0.629298	0.61562	0.942493	0.571736	0.641149	0.612571	1.4497	1.46146	1.12042
22915	8.07	883.675	Pos	Tier 3	PI-Cer 40:0;O2	0.63		PI-Cer		0.649261	0.703195	1.90052	1.42344	0.78247	1.04509	1.1064	1.13146	1.45683	0.819647	1.60212	1.51129	0.957693	0.78238	1.34982	1.34723	1.2405	1.04504	1.07203	0.981524	1.16961	0.845479	1.11567	0.857126	1.12273	1.79846	1.38827	1.43402	1.45852	1.08936	0.845382	1.04629	0.94261	1.04383	0.997539	1.41399	0.930684	1.31036	1.08363	1.20015
22969	8.23	806.667	Pos	Tier 3	PA 42:0	4.41		PA	PE O-40:0;O | PC O-37:0;O | CerP 45:0;O4 | PA O-42:1;O	0.887401	0.911082	1.27569	0.819356	0.837033	1.1695	0.813473	1.07827	1.23746	0.884846	1.0972	1.15045	1.23275	0.947992	1.23622	1.5142	1.52508	1.27742	0.821146	1.28417	1.24011	1.31867	1.40301	0.775673	0.74963	2.39818	1.22989	0.664161	1.34859	0.838576	0.88859	0.966322	1.49314	1.58269	0.571141	0.961164	0.804841	1.50194	1.36761	1.33548
23031	8.41	898.692	Pos	Tier 3	PC 43:3;O	2.75		PC	CerP 51:4;O5 | PS O-45:3 | PG O-45:5	0.406322	0.422688	1.32507	2.19531	0.454987	0.423989	0.993955	1.53433	0.46698	0.727742	1.37523	0.78893	0.978134	0.835322	1.79424	0.997325	1.48955	0.890824	1.17207	1.09567	1.01674	1.47626	1.38123	0.384885	1.8477	0.529195	0.254927	0.478723	0.338889	0.66203	0.776575	1.66382	1.41268	1.09167	0.37366	1.04581	0.331119	2.16022	0.28946	0.886943
23118	8.68	872.655	Pos	Tier 3	PC O-44:8	2.87		PC		1.36878	1.01033	0.88403	0.955294	0.908722	1.94043	0.789255	0.940253	0.901006	0.864971	0.882603	1.02313	0.590175	1.59871	0.982803	0.962054	1.04312	0.879351	1.1053	1.03249	1.01358	0.896306	0.947107	1.02354	0.851576	1.40024	2.03586	2.06115	0.870621	0.631039	0.5519	0.842995	1.07204	0.743815	2.4476	0.906075	0.880559	1.08401	5.39489	1.07298
23126	8.73	1260.04	Pos	Tier 3	PI 64:0	2.25		PI	PI O-64:1;O	1.12673	0.881637	0.630267	2.846	0.263053	0.275142	1.3118	0.47391	0.291943	0.878429	1.00943	1.54193	0.395895	0.580537	0.847562	1.82618	0.346981	0.237742	0.437925	0.897779	0.314596	0.434202	0.297248	1.78624	0.455143	0.47089	1.51493	1.32725	0.179068	0.589365	2.1473	0.924118	0.283709	0.289546	1.8587	0.333128	1.05566	1.03848	0.71924	0.661826
23156	8.76	1149.75	Pos	Tier 3	MIPC 47:5;O3	0.43		MIPC		0.731264	1.1546	1.4918	0.663739	0.878853	1.63274	1.05344	1.23672	1.44277	1.10857	0.926802	0.829068	0.872697	1.11341	0.816081	0.836689	0.99013	1.15669	1.1467	0.798466	1.28597	0.65141	0.634568	0.615373	1.1245	1.41798	1.6784	1.00849	1.30662	1.31315	0.748492	1.61222	1.58951	2.01494	0.388586	1.13977	1.44778	0.670386	1.45654	1.16033
23205	8.84	1164.94	Pos	Tier 3	PI 56:0	1		PI	PI O-56:1;O	1.07794	1.18872	1.95549	0.906042	1.55775	1.50644	1.36783	0.824269	1.13277	0.868487	0.66942	1.55903	0.997953	1.18463	1.18521	1.12527	1.15106	1.06072	0.977162	1.51867	1.61332	0.885006	1.1257	1.26458	1.17473	1.72333	1.8213	0.778975	1.71666	0.85134	1.13035	1.61617	1.00676	1.03418	0.769735	1.32997	1.80768	0.838279	1.62696	1.03122
23380	9.54	1108.77	Pos	Tier 3	Hex(3)-Cer 40:1;O2	2.19		HexCer		0.725628	0.744478	1.22821	1.05093	1.39701	1.37149	1.0036	1.02077	0.942557	1.14664	1.20608	1.00519	1.24728	0.8768	0.845947	1.32486	1.0896	1.4944	0.767095	1.54158	0.843042	0.719371	1.68447	0.919323	0.662463	0.833188	1.3374	0.797963	0.991702	0.703753	1.2544	1.33814	1.40931	1.447	1.14652	0.943333	1.38127	1.07756	0.956603	1.15603
23391	9.61	906.708	Pos	Tier 3	HexCer 47:5;O4	5.26		HexCer	HexCer 47:4;O5	0.516441	0.993675	1.16001	0.801095	0.810803	0.945634	0.609721	1.20809	0.790286	0.547371	1.69187	2.06886	1.18203	0.639198	0.795083	1.53686	0.683885	0.823278	0.840868	1.46253	0.620018	0.982141	2.64457	1.02532	0.691649	1.45344	0.956248	1.20528	0.792099	1.20986	1.47855	0.937564	0.772694	1.78725	0.979662	0.686056	0.972342	0.85418	1.51909	0.63962
23404	9.64	1163.77	Pos	Tier 3	MIPC 48:5;O3	0.08		MIPC		0.440424	0.999609	1.28881	0.658237	0.838378	1.28267	1.16822	0.927824	1.32998	0.664724	0.927379	1.21169	1.01702	0.703243	0.69613	1.11113	0.858108	0.924744	0.81562	0.731639	0.692217	0.909378	0.865549	0.637364	0.492145	1.74963	1.26951	0.350546	1.13066	0.861392	0.903701	1.02757	0.844401	0.720868	0.354442	0.885296	1.27921	0.659528	1.86128	0.960506
23590	10.11	698.515	Pos	Tier 3	PE O-34:4	4.7		PE	PE O-34:0 | PA O-36:5	1.00719	1.08691	0.997408	1.12703	1.37533	0.994786	1.26317	1.04918	1.06703	1.06684	0.898235	1.29422	0.983081	0.83051	0.95482	0.924188	0.926046	1.07102	0.862723	0.953097	0.930656	0.856944	0.902587	1.06499	1.21557	1.58312	0.939047	1.47796	1.27044	1.21407	1.32914	1.20972	1.10766	1.73837	1.06678	1.23908	1.25054	0.980811	1.05082	1.30931
23929	11.63	868.68	Pos	Tier 3	PC 42:3	1.23		PC	PE 45:3 | PC O-42:4;O | PE O-45:4;O | CerP 50:4;O4	1.37089	1.5839	1.37486	1.60847	1.14953	0.678452	0.846508	0.772902	1.40127	0.700142	0.705638	1.05569	0.856923	1.02719	1.57608	0.789622	1.06665	1.0647	0.81371	1.43675	0.859567	0.963386	1.08782	1.03377	0.794965	1.63895	0.899525	0.634589	0.770822	0.785281	0.748776	1.15784	0.752891	0.704895	1.5016	1.06054	0.88936	0.952777	0.88152	0.929453
24089	12.19	890.702	Pos	Tier 3	PE O-48:6	2.25		PE	PC O-45:6 | CerP 53:6;O3 | PA O-50:7	0.836277	1.23668	1.11922	1.05138	1.20688	1.19911	0.895045	1.46612	1.06727	1.14831	0.904233	1.07964	1.1346	0.737049	0.670334	0.741953	1.28292	0.938806	0.686434	0.460476	0.930003	1.46626	1.06776	0.785341	1.06164	1.65727	1.67761	1.22918	1.02707	0.566575	1.03264	0.832147	1.04625	1.11863	0.551214	1.03773	0.838705	0.750848	1.03372	1.04781
24199	12.39	963.763	Pos	Tier 3	PG 48:0;O	0.84		PG		0.797258	1.13588	0.937038	0.849612	0.819854	0.926202	1.17254	0.952457	1.24478	0.954763	0.891353	0.845895	0.975785	1.48	0.869076	0.981764	0.857179	0.991129	0.932899	1.20232	1.25974	0.874894	1.10995	1.16038	1.18422	1.36796	1.73953	0.659681	1.49771	0.887727	0.608289	1.00005	1.23176	1.29584	0.939948	1.27063	1.34564	0.577669	0.815641	1.10541
25100	13.95	778.766	Pos	Tier 3	Cer 50:1;O3	1.29		Cer	Cer 50:0;O4 | ACer 50:0;O2	0.907643	1.41797	1.12664	0.81299	0.812453	0.84738	1.06009	0.751351	2.08327	1.25033	1.33069	1.87366	1.10265	1.32295	1.09849	1.19533	1.22615	1.07658	1.03416	1.0392	1.24893	1.01056	1.22819	1.95419	1.08981	1.81503	1.06544	0.989099	1.30931	1.12477	1.3725	1.1505	1.59047	1.62172	1.11119	1.27738	1.70174	1.2791	1.26018	1.66072
25268	14.31	1073.81	Pos	Tier 3	PI-Cer 53:4;O3	1.65		PI-Cer		0.94846	1.15939	0.963974	1.44265	0.767554	1.15036	1.2348	1.3849	1.19355	1.458	1.08662	1.47638	1.12866	0.917165	0.806571	0.823336	1.20695	0.902032	1.62749	1.37422	0.879987	0.863137	0.820739	0.799279	1.42583	1.85475	0.909409	1.10222	0.843815	1.12181	1.31236	1.06335	1.68104	2.17511	1.03196	1.73568	0.710347	0.904007	1.15799	1.17382
25276	14.36	832.812	Pos	Tier 3	Cer 54:1;O4	0.3		Cer	ACer 54:1;O2 | Cer 54:2;O3 | ACer 54:0;O3	1.03581	2.53633	1.23852	1.07384	1.03931	1.97734	1.26402	1.0996	3.59851	1.11917	2.74539	5.97016	0.987843	1.13138	1.10948	3.05673	1.11044	1.13355	1.18799	3.4258	1.77199	1.14329	0.881799	3.81041	1.33981	4.35516	2.12554	1.54813	1.12433	1.30925	1.39164	3.67704	3.14427	3.44929	1.12844	1.3346	3.17467	1.16218	2.2317	3.27196
25487	14.8	1190.89	Pos	Tier 3	Hex2Cer 53:2;O6	2.44		HexCer		1.26431	1.33877	0.833708	1.20443	1.02376	1.63159	1.22505	0.832468	0.731928	1.30986	1.32754	0.837752	1.04722	0.91171	1.39683	1.01423	1.12134	1.16094	1.46529	0.993879	1.19195	1.1222	0.915508	0.887054	1.20568	2.22539	0.582883	1.24002	0.857978	1.10664	1.17627	0.889749	1.14676	1.42187	1.35285	1.28324	1.19762	1.1718	0.710475	0.837658
25738	15.24	952.835	Pos	Tier 3	TG 58:6	1.96		TG	DG 58:7;O | CE 34:3;O4 | ACer 61:6;O4 | TG O-58:7;O | ACer 61:5;O5 | DG O-58:8;O2	1.21768	1.3849	1.36143	1.42002	0.966886	1.00022	1.31649	1.25806	0.970748	1.19508	1.01721	1.98086	1.27144	1.81252	1.31739	1.48938	1.10189	1.17891	1.22708	1.04499	1.55712	1.01694	0.9803	1.1542	2.06397	2.1423	1.00035	1.58397	1.28838	1.12696	0.800514	1.73431	1.70101	2.01066	1.15588	1.2963	1.40403	1.63943	1.23773	1.04283
25790	15.43	722.667	Pos	Tier 3	DG 42:2	2.27		DG	DG O-42:3;O	0.969073	1.16736	1.47567	1.1466	1.57308	2.24731	1.07048	1.06514	0.635603	1.00525	0.826846	1.17421	0.725407	1.40158	0.498061	0.653272	0.717584	1.20153	1.08907	1.48657	1.86535	1.26662	0.543064	2.33052	1.10395	0.718995	3.7073	2.59553	1.66922	0.842948	1.09128	2.03023	1.65759	2.91312	0.59218	1.61079	1.62834	0.825195	2.66486	1.06284
25881	15.68	684.654	Pos	Tier 3	DG 39:0	5.92		DG	DG O-39:1;O	0.886876	1.12641	0.910805	1.02138	0.843027	0.794099	1.34854	1.26287	0.781177	1.03407	0.960771	0.611372	0.958034	1.14989	1.17911	0.856937	0.741917	1.04085	1.43702	0.452818	1.05346	1.11908	0.796643	1.15683	1.38693	1.50607	0.991388	1.10954	1.48377	1.4075	0.766047	0.852065	0.732357	1.15171	0.66873	1.42005	0.652061	1.04631	0.90534	0.606777
26033	0.88	614.372	Pos	Tier 3	ST 30:1;O7;T	0.41		ST	ST 30:2;O6;T | ST 27:4;O4;HexNAc | ST 27:5;O3;HexNAc	1.36285	1.43619	2.04359	1.35451	1.11943	1.59357	1.62232	1.61754	1.66595	1.0948	1.36656	1.24971	1.02492	1.10401	1.84084	1.43807	1.06388	1.46869	1.64058	1.13983	1.1916	0.910722	0.584565	0.598868	0.612736	0.9244	1.25009	1.36943	0.626087	1.73193	0.638045	0.585628	0.543099	0.467505	1.31539	0.740881	0.529661	1.63037	0.570011	0.629185
26034	0.87	616.382	Pos	Tier 3	PG 22:0;O	0.4		PG	BMP 22:0;O | LPI O-19:1	0.749968	0.792428	1.71436	1.86646	0.804738	1.15345	0.414441	0.863909	0.854967	0.910254	0.756854	1.07694	0.840855	1.40039	1.11954	1.4636	0.793852	0.883767	1.24709	0.84358	1.4519	1.52853	0.745781	1.22199	0.885307	1.30592	1.58678	1.14911	1.06068	0.872483	0.274784	1.03982	0.840431	1.11686	0.201773	0.6817	0.802534	0.99096	0.691145	0.836004
26065	0.88	794.474	Pos	Tier 3	SHexCer 33:3;O4	2.58		SHexCer		1.57615	2.08754	2.18461	1.51197	1.18528	1.88288	1.95232	1.81163	2.27248	1.43773	2.33621	1.65899	1.63479	1.50169	1.87124	1.48176	0.531202	1.14741	2.38557	1.61476	0.43234	0.359858	0.309754	0.887288	0.437551	1.16189	0.941333	1.97086	0.367179	1.98995	0.893468	1.25427	0.730958	0.580638	1.3322	0.600609	0.389605	0.946291	0.405172	0.858477
26068	0.88	804.488	Pos	Tier 3	PI-Cer 31:0;O6	1.28		PI-Cer		0.736921	0.840613	1.61502	1.73275	0.952387	1.23839	0.867692	1.10948	0.763869	1.19704	0.750373	1.00631	0.706566	1.11519	1.18524	1.07006	0.78112	0.77343	1.81925	1.00291	1.0081	0.982389	0.784794	1.51838	0.824572	1.12482	1.25034	1.21808	0.546339	0.860969	0.61512	0.675136	0.850117	1.03225	0.48536	0.801178	0.98237	1.04142	0.624375	1.1613
26092	0.91	446.292	Pos	Tier 3	ST 18:1;O;HexNAc	3.36		ST	ST 24:2;O5;G | ST 24:3;O4;G	1.54112	1.13814	2.8591	0.927421	1.43901	1.39421	1.13445	1.60166	0.874961	1.09926	1.08102	1.64556	0.692243	1.10319	1.14496	1.12939	1.21469	1.07779	0.983873	0.603465	2.10804	1.02774	0.288785	1.84638	0.953406	0.978758	1.28278	1.19368	0.648901	0.832612	0.540151	0.890412	0.68711	0.57648	0.610913	0.547967	0.606515	1.70394	0.909599	1.16023
26865	3.83	676.537	Pos	Tier 3	HexCer 31:0;O3	2.1		HexCer		1.10846	1.55113	1.20159	0.652265	1.08661	1.20147	1.75925	1.02761	0.671456	1.58209	0.905369	0.660436	1.13583	1.09296	0.985494	0.704889	1.44827	1.16367	1.04211	0.874711	0.974767	0.940148	0.864463	0.628296	1.04873	1.69649	1.28501	1.19601	0.967262	0.944683	0.905547	1.15501	0.914224	1.09613	0.814066	1.09747	1.23422	0.90947	1.12961	0.586479
27073	4.52	736.561	Pos	Tier 3	HexCer 33:0;O5	5.4		HexCer		0.721121	0.974049	1.08641	1.00897	1.17979	1.33848	0.538766	0.98193	0.718629	1.43568	0.674283	0.519294	0.805542	0.428993	1.38535	0.624104	1.69857	1.44971	1.31646	0.62025	1.29778	2.6232	0.716495	0.675762	1.51688	1.39756	0.464798	0.626191	1.38291	1.79677	1.37721	0.974	0.974658	1.70712	1.03229	1.38105	1.01835	0.863629	0.654827	0.615152
27281	5.3	793.56	Pos	Tier 3	PG 36:1;O	1.27		PG	LPI O-33:2	1.49709	0.886003	0.704213	0.678597	1.21966	1.33886	1.14199	0.728364	0.855826	1.43452	0.756285	0.559064	1.72896	0.925199	0.508335	0.854759	0.769952	0.670265	0.688565	0.483415	0.746713	1.09758	1.08136	0.623654	0.727828	0.696252	0.737722	0.553207	0.66901	1.16091	3.26531	0.654636	0.641013	0.657316	0.412336	1.05119	0.779689	0.510545	0.565566	0.677702
27283	5.29	800.592	Pos	Tier 3	HexCer 38:3;O5	4.52		HexCer	HexCer 38:2;O6	1.17228	0.745448	0.598033	0.891481	1.4249	2.03856	1.53859	1.81638	1.53392	1.04656	0.930439	1.17722	1.14452	1.07303	0.585565	0.907382	0.863345	1.12202	1.08842	0.730568	0.769931	0.584753	0.812938	1.17554	0.898364	1.68133	1.59127	1.24044	0.875155	1.31393	0.692189	0.804059	1.20361	1.37463	1.19235	1.0738	1.49882	0.568854	1.84138	0.994228
27284	5.3	814.608	Pos	Tier 3	HexCer 39:3;O5	4.64		HexCer	HexCer 39:2;O6	1.21961	0.792507	0.905658	0.805882	0.689212	2.27063	1.33695	1.72643	0.987261	0.996884	0.977196	1.0838	1.09332	1.03553	1.27112	1.24768	2.01832	1.5463	1.05492	0.785952	1.46138	1.29603	0.923123	0.640233	0.961206	3.03244	1.4829	1.4756	1.62054	1.15385	0.648707	0.906721	1.25727	1.43756	0.464829	1.00072	1.04497	1.08972	1.6764	0.984672
27288	5.31	828.614	Pos	Tier 3	PS O-40:3	3.13		PS	PA 43:4;O | PG O-40:5	0.937986	0.796241	0.786768	0.735487	1.20192	0.699072	1.21069	0.800332	1.07225	1.1328	0.819769	0.698388	0.9169	0.852868	0.618698	0.924296	0.65412	0.969464	0.768703	0.699937	0.952144	0.68832	0.807669	0.86187	1.08997	0.272379	1.05258	0.93864	0.867804	1.41528	1.85222	1.01568	0.814389	0.827374	0.750481	0.927216	0.939967	0.624637	0.787725	0.942284
27732	6.94	879.643	Pos	Tier 3	PI-Cer 40:2;O2	0.05		PI-Cer		1.1135	1.61217	0.914461	0.898973	1.39855	0.801989	1.29141	0.988915	1.22048	1.11545	0.888263	1.15439	0.845205	1.21005	0.806118	0.887878	1.07746	1.2181	1.13911	0.853728	0.978175	1.00425	0.737525	1.26699	1.18279	1.17039	1.16827	1.22739	1.01237	0.877178	1.14057	1.12642	1.00491	1.20085	1.09742	0.996756	1.03341	0.693242	1.13071	1.46505
27892	7.53	1190.89	Pos	Tier 3	Hex2Cer 53:2;O6	3.05		HexCer		1.09069	0.863355	0.993596	1.27678	0.921227	1.01247	1.02295	1.05563	1.24236	0.706891	1.01267	0.719843	1.07763	0.940874	0.936018	1.05926	1.15844	1.27201	0.943937	0.981744	0.84766	0.784499	1.93261	0.82232	0.974393	1.85404	0.735011	1.11694	0.704198	1.19042	0.962675	0.815622	1.0368	1.07041	1.05104	1.23933	0.951069	0.932333	0.880235	1.12061
28222	9.06	845.714	Pos	Tier 3	SM 43:1;O3	3.85		SM		0.949123	0.974398	2.03509	1.08535	0.635062	1.53905	1.39565	1.11139	1.01871	1.35666	1.04801	1.56226	1.09643	1.02426	1.89152	1.22635	1.78586	0.961679	1.19171	1.48543	1.43308	1.28914	0.708423	0.65094	0.848153	1.01351	0.944335	0.998323	1.27752	1.19922	1.16296	1.292	1.22615	1.1826	0.462974	0.963309	0.554157	1.41178	1.1936	0.757018
29270	13.95	962.785	Pos	Tier 3	TG 58:9;O	4.11		TG	TG O-58:10;O2	0.712897	1.53996	1.40454	1.24187	0.606201	0.881119	0.862496	0.742072	1.21619	0.78387	1.1211	3.00008	1.09483	1.39355	1.35822	1.37552	1.32502	0.672909	1.49989	1.37063	1.66295	1.31768	0.945156	1.14111	0.768391	2.60103	1.32235	1.03117	1.26149	0.96417	1.20931	1.28004	0.961622	2.32527	1.1926	1.05619	1.32055	1.57637	0.94114	1.41319
29327	14.11	936.79	Pos	Tier 3	TG 53:3;O3	4.5		TG	HexCer 50:3;O3 | HexCer 50:2;O4	1.77307	1.19927	1.95565	1.14599	0.836393	1.84765	0.95486	1.49534	0.605717	0.6439	1.4908	1.28641	1.33122	2.43168	1.88499	0.932321	1.70101	0.658743	1.02666	0.774879	1.78128	1.18266	0.793934	1.12388	1.13908	1.40944	2.33624	1.43036	1.24947	0.893015	0.699716	0.831446	0.721888	0.82891	1.18356	0.706086	0.99724	1.77117	1.83813	0.750303
29402	14.43	566.588	Pos	Tier 3	WE 37:1	1.53		WE	Cer 37:0;O	0.509344	0.655666	2.36811	1.17508	1.05978	2.01537	0.873001	2.4966	1.18947	1.21754	2.64847	1.64869	1.54158	1.06736	3.99267	3.20273	12.5894	1.6554	1.23335	1.88227	2.70833	1.92624	11.8643	2.52798	0.974523	7.72812	0.70985	1.95551	9.39535	1.63301	3.01686	0.7555	3.93755	5.90283	1.23841	4.56067	2.69253	12.4548	1.86597	2.07774
29759	15.38	696.651	Pos	Tier 3	DG 40:1	1.76		DG	DG O-40:2;O	0.88256	1.03542	1.62516	0.949894	1.02329	1.99219	1.19513	0.931731	1.31512	0.984212	1.13743	1.0783	1.14503	1.00003	0.988517	1.01698	1.0688	1.19072	1.00011	1.19332	1.25581	0.965427	0.895724	1.13548	1.17446	1.81604	2.14351	1.82787	1.11035	1.05693	0.872041	1.79614	2.24761	2.26708	1.17474	1.09764	2.28247	1.07736	1.43328	1.28083
30568	4.44	413.375	Pos	Tier 3	NA 24:2;O2	2.19		NA	NAE 22:2;O	0.888796	1.14262	1.16754	1.07981	1.14723	1.06953	1.1148	1.16754	0.910728	1.19743	1.41481	1.13477	1.13565	1.01913	1.10964	1.10504	0.926993	0.891632	1.55393	1.04459	1.00568	0.929432	1.09268	0.903817	1.06836	1.41644	0.878471	1.59972	1.16645	1.41486	0.95925	1.24064	1.05812	1.5503	0.872774	1.52995	0.739933	0.915626	1.05188	1.02875
30569	4.44	663.498	Pos	Tier 3	PA 33:0	3.74		PA	NAT 33:2;O3 | LPA 33:1;O | PA O-33:1;O | LPG O-30:2	0.957713	1.04254	0.781139	0.713358	1.33322	1.37467	1.02049	1.0848	1.18705	0.981299	1.16963	1.00502	1.15089	1.08277	0.875622	1.47583	0.889107	0.745856	0.796258	1.12933	1.07915	0.925081	1.34896	0.902676	0.90483	0.92489	1.28502	1.21498	1.19788	1.19926	0.923575	0.966064	0.973318	1.13155	1.21983	1.06944	1.23248	0.938643	1.27603	1.18505
30579	4.65	890.629	Pos	Tier 3	PS O-45:7	2.61		PS		1.14492	0.79852	1.29677	0.845471	0.628301	0.909445	0.825783	1.02632	0.938054	0.991676	1.34859	1.11249	1.0974	0.941604	1.33725	1.3121	1.51061	0.844508	0.893949	1.02382	1.34841	1.56965	1.43696	0.77723	0.852894	1.22686	0.963911	1.13521	1.1775	1.0944	0.626633	0.927222	1.0644	0.797728	0.813365	1.00083	0.688839	1.06758	0.779087	0.900535
30698	5.31	1024.68	Pos	Tier 3	Hex(3)-Cer 34:1;O2	1.68		HexCer		1.54311	1.4781	1.87578	0.536838	1.03931	1.07146	0.900025	0.549719	1.63665	0.559504	0.818796	1.21039	2.43986	1.13138	0.554658	0.757862	0.555137	0.80713	0.974427	0.937525	0.814557	0.844081	0.62995	0.982621	0.824374	0.89124	1.53766	0.712727	1.18104	1.13137	1.20256	1.64313	1.17238	1.45364	0.975122	0.890976	2.38215	0.502061	0.938982	0.580193
30801	5.3	816.613	Pos	Tier 3	PA 42:3;O	1.95		PA	PS O-39:2 | CerP 45:3;O5 | PG O-39:4	1.39961	1.04111	1.01848	0.758273	0.937749	2.5998	1.14543	1.47418	1.66228	1.12227	1.30654	1.17431	1.29763	1.22505	1.46208	1.50396	1.86911	1.58985	0.992916	1.30184	1.68087	1.75264	0.733585	0.818955	0.565006	2.34848	1.95398	0.711537	1.35323	1.7819	0.874821	0.944342	1.64027	1.12868	0.743366	0.930808	1.10236	1.12691	0.651634	1.02101
30878	5.73	878.632	Pos	Tier 3	PS O-44:6	5.22		PS	PG O-44:8	0.867088	0.953975	1.30089	1.37463	0.995019	0.478921	0.812916	0.654	1.86827	1.14347	1.04354	1.45426	0.587749	0.924792	0.793165	1.32952	0.917732	1.65809	0.645949	1.05966	1.3421	0.673583	1.14955	1.33536	1.58856	0.677309	1.49149	1.00471	1.06511	0.704271	0.801681	1.40847	1.1261	1.19349	0.824157	1.21855	0.790245	0.762113	1.28259	1.44636
31050	6.04	866.64	Pos	Tier 3	SHexCer 40:0;O2	2.1		SHexCer		0.179037	0.99333	2.28597	0.702962	0.673513	1.61256	1.15902	0.381674	0.323396	0.388468	1.71152	1.4966	1.32445	0.195556	0.385104	2.02313	0.385436	1.32385	0.412353	0.607552	0.423054	2.15576	1.37205	0.817376	1.37242	1.25284	0.361365	1.11282	2.04724	1.11352	1.00033	0.39975	0.975228	1.20918	0.811139	1.66354	6.66561	2.1223	0.495604	1.62456
31074	6.44	908.615	Pos	Tier 3	SHexCer 41:2;O4	2.07		SHexCer		1.43743	1.20742	2.02338	0.620016	1.64892	1.07146	0.936206	0.634893	0.940777	0.646194	1.68141	0.678923	2.40072	1.72673	0.640598	1.09884	0.64115	0.839577	0.685925	0.937525	1.17415	0.570425	0.672068	0.982621	2.17305	1.02933	0.72375	0.764127	0.735258	1.13137	1.20256	1.23143	1.17238	1.45364	2.15569	0.66588	1.74541	0.579851	0.642254	0.622034
31083	6.44	524.505	Pos	Tier 3	Cer 33:1;O2	2.69		Cer	Cer 33:0;O3	1.22425	1.60733	1.64125	0.914904	1.13488	1.16999	1.28772	1.21248	1.31742	0.953532	1.53954	1.23521	1.2061	1.41152	0.926665	1.16069	0.931603	1.61666	0.992234	1.00358	1.06729	0.835896	0.822379	0.982621	1.62711	1.8024	0.911662	1.5848	1.38094	1.13137	1.20256	1.6067	1.17238	1.45364	1.36408	0.899834	1.45902	0.783579	1.42071	0.937981
31173	6.42	604.462	Pos	Tier 3	SCer 33:1;O2	2.18		SCer		0.828305	0.965536	1.00714	1.58279	1.57548	1.46722	1.44313	1.62454	1.10288	1.24657	3.09177	1.38583	2.35263	1.37231	0.855241	1.74379	0.855979	1.16545	0.915756	1.58428	0.979563	0.535376	0.639763	0.917984	1.73798	1.6211	0.918466	1.46888	0.750162	1.34403	1.4286	1.38156	1.39276	1.72688	2.07204	1.66971	1.89572	0.544223	1.53893	0.576433
31199	6.43	789.601	Pos	Tier 3	DGCC 36:6	2.79		DGCC	PA 41:1;O | PG O-38:2	1.43337	0.781526	0.861112	1.70915	0.919929	0.992421	1.34531	1.14378	1.15022	1.17539	0.830264	0.885549	1.02076	1.39543	1.10591	0.77629	1.31702	1.05076	0.948074	0.856712	1.79213	1.35352	0.817574	0.909009	0.974931	1.38464	0.846136	1.16724	1.00075	1.17467	1.60086	1.01145	0.911955	1.43682	0.908826	1.21757	0.980312	1.05256	1.03515	1.19074
31267	6.39	854.636	Pos	Tier 3	HexCer 42:4;O5	0.79		HexCer	HexCer 42:3;O6	0.719708	1.36166	2.48253	1.01808	0.843307	1.06949	1.10563	1.17682	1.14662	0.679389	1.26507	1.70072	0.82807	0.982117	1.67057	1.27895	1.11095	1.09134	1.43349	0.766408	1.26553	1.16398	0.926025	0.924149	1.55423	1.23818	1.02392	1.09348	1.71696	1.29296	0.972892	1.1898	1.5231	1.71678	0.950907	1.44752	1.02617	1.45863	1.14212	1.05711
31330	6.46	844.645	Pos	Tier 3	PE 42:2;O	3.3		PE	PA 44:3;O | PC 39:2;O | PS O-41:2 | PG O-41:4	1.02429	1.27961	2.27404	1.21765	1.27161	1.34624	1.5017	1.26283	1.32863	1.41954	1.20314	1.38599	1.06136	0.571005	1.87624	1.25495	2.01728	1.31474	1.26969	1.14171	1.91368	1.15703	0.711824	0.646593	1.40704	3.56023	0.539953	1.58664	1.16777	0.965145	1.45842	1.20064	1.47812	1.6958	0.449159	1.30169	0.721004	1.29393	1.2905	1.256
31354	6.57	870.661	Pos	Tier 3	PE 44:3;O	2.97		PE	PC 41:3;O | PS O-43:3 | PG O-43:5	1.0582	0.827227	1.62862	2.21648	1.11013	0.35677	1.16807	0.651176	0.703971	1.24476	1.25753	0.667093	0.494852	0.99244	2.28249	0.722432	1.63004	0.568684	1.07057	0.76957	1.60248	0.994935	1.12817	0.334415	1.22322	0.906944	0.82609	1.46822	1.30602	0.905208	0.71421	0.963161	0.891616	0.810052	0.584137	1.13048	0.995282	1.40948	0.944763	1.18636
31838	7.1	862.634	Pos	Tier 3	PC 42:6	2.46		PC	PE 45:6 | PC O-42:7;O | PE O-45:7;O	0.568995	0.936482	0.543541	0.575009	0.935359	1.16858	0.654845	1.22517	1.50381	1.10066	0.50801	0.686673	1.56794	0.877644	0.397429	0.563252	1.06072	1.22718	0.855982	0.490716	0.892167	1.12293	1.10535	0.55752	0.509938	0.262848	1.13813	0.446755	1.08093	0.766561	0.516076	0.889364	0.791879	0.718548	0.594543	1.26617	1.14888	0.72535	1.73909	0.476687
31840	7.13	895.675	Pos	Tier 3	PI-Cer 41:1;O2	0.34		PI-Cer		0.989149	0.769947	1.01094	1.10376	0.618332	1.068	1.12186	0.867801	1.01954	1.04857	1.09363	1.85918	1.62515	0.818068	1.35892	1.85675	0.954192	1.63628	1.3393	1.15143	1.20436	2.27419	0.85649	0.542242	0.714369	1.37219	0.666387	0.605392	1.30553	0.805883	0.847628	0.978814	1.51863	0.970269	0.535429	0.903845	0.655565	1.67064	0.546952	0.762504
32018	7.94	1201.88	Pos	Tier 3	MIPC 50:0;O3	4.06		MIPC		0.861407	1.06381	1.14704	1.11623	1.34335	1.54809	1.34771	1.12066	1.25421	1.1927	1.36551	0.98631	1.62583	0.997188	1.03423	1.1271	0.901924	1.03065	0.898641	0.990074	0.954336	0.82897	0.967665	1.07044	1.18957	1.47624	0.937687	1.4232	0.769208	1.18053	1.25481	1.24642	1.22333	1.5168	1.17768	1.06439	1.17421	0.750608	1.11721	1.16807
32020	7.95	1202.89	Pos	Tier 3	Hex2Cer 54:3;O6	1.09		HexCer		0.882502	1.31814	1.02598	0.668377	1.56775	0.991541	1.28282	1.13738	1.12016	1.0333	1.49808	1.22157	0.324705	0.342382	1.15641	1.24928	0.245496	1.1075	1.0289	0.308165	0.944274	0.782539	0.887728	1.23141	1.10086	1.41209	0.842359	1.31453	0.881425	1.33238	1.41622	1.13343	1.38068	1.71191	1.66654	0.913489	1.3877	0.866192	0.881076	1.13972
32191	7.89	689.513	Pos	Tier 3	PA 35:1	2.59		PA	PA O-35:2;O	1.88972	1.26852	1.54195	0.991705	1.39044	0.457521	1.0526	0.745149	1.2144	1.23033	0.785593	1.96282	0.74087	5.16322	1.02978	1.51686	0.774124	1.16562	1.73729	0.470136	1.78897	0.453437	0.572991	4.71484	1.20071	1.05557	2.6877	0.427558	1.07824	0.501407	1.13819	0.468506	0.334578	0.362896	1.29699	0.53897	0.314636	1.60538	3.05349	1.22034
32309	8.5	906.708	Pos	Tier 3	HexCer 47:5;O4	5.47		HexCer	HexCer 47:4;O5	0.589681	0.687378	1.6503	1.84325	0.667861	1.20163	0.963956	1.91459	0.775452	0.91988	1.52264	1.73919	1.70073	1.16093	1.25595	1.14565	1.44649	0.990576	1.48354	1.31158	1.12918	1.40678	1.96931	0.649759	1.82203	1.271	0.700326	0.823889	0.690653	0.866461	0.960473	1.51168	1.25279	1.16101	0.644801	1.14317	0.690854	1.83655	0.793041	0.670683
32405	9.16	590.537	Pos	Tier 3	DG O-31:0;O2	2.75		DG		0.942523	0.993847	1.39546	1.60929	0.876923	1.51403	1.37682	1.76372	1.46924	1.51206	1.83674	1.57303	1.11182	0.898395	1.84734	2.06872	1.93895	1.58617	1.09187	1.60191	1.80281	1.43119	1.1993	1.3154	1.37501	3.54701	0.990866	2.06026	1.47323	1.13736	1.36579	1.19933	1.61441	1.93681	0.82572	1.45761	0.73886	1.75247	1.20509	1.68563
32469	9.97	910.729	Pos	Tier 3	PC 45:3	3.51		PC	PC O-45:4;O | CerP 53:4;O4	1.06568	0.881789	1.84586	1.01432	0.785072	1.0479	0.886867	1.51908	1.30703	0.834429	1.56174	2.08715	1.64627	1.25262	1.42701	1.5535	2.11198	1.10002	1.15611	1.24788	1.18445	1.39731	2.74766	0.824107	1.04941	1.80085	1.23195	1.281	1.91876	1.08049	1.28262	1.74186	1.37845	1.72864	1.1445	1.15594	0.896866	1.62075	1.11483	1.44529
32481	10	1043.34	Pos	Tier 3	PIP3 31:5;O	2.93		PIP		1.11103	1.33839	1.23939	1.11671	1.25913	0.560092	1.12967	1.03375	1.30873	1.31056	1.07811	1.21102	0.894664	1.46328	1.46947	1.17005	1.31485	0.979744	0.99917	1.0499	1.29075	1.13951	0.981979	2.60525	1.02614	1.74863	1.12357	1.26957	1.14847	1.14879	0.99785	1.11548	0.862743	1.63649	1.07506	1.23488	1.04968	1.35963	1.11587	1.05882
32574	10.75	866.664	Pos	Tier 3	PC 42:4	0.91		PC	PE 45:4 | PC O-42:5;O | PE O-45:5;O | CerP 50:5;O4	1.33113	0.687086	0.796433	0.83761	0.745408	0.877028	0.809273	1.18016	1.04939	0.487576	0.885039	0.873216	1.2814	1.23315	1.22436	0.936066	0.998417	1.06944	0.920736	1.40774	0.895189	0.964017	1.22857	0.824501	0.903339	0.531379	0.807012	0.495649	1.17745	0.954489	0.639733	1.1602	1.07204	0.811717	1.23544	1.03102	0.738031	1.10536	0.574862	0.729459
32601	10.74	789.676	Pos	Tier 3	PA O-43:0	4.01		PA		1.01497	1.18612	1.02826	0.900629	1.32566	1.01875	1.03511	0.785703	0.860059	1.01115	0.987989	1.00548	1.10174	1.34298	0.996755	1.28654	0.951161	1.10357	0.934011	0.824502	0.892685	1.02652	1.12127	1.25667	0.82031	0.377731	1.12236	0.683091	1.06114	0.916666	1.19858	1.1464	0.886104	0.951982	1.12615	0.588968	1.16696	0.788294	1.15114	0.831442
32857	12.6	676.663	Pos	Tier 3	Cer 44:2;O2	3.7		Cer	Cer 44:1;O3 | ACer 44:0;O2	0.597327	0.616802	0.886782	1.2569	0.880534	0.801893	0.645716	0.728701	0.684567	0.786868	0.963792	1.09295	0.82345	0.742513	2.00375	1.24744	1.85478	0.77807	0.861989	0.816644	0.618259	1.29633	2.15319	0.880741	0.62571	1.24987	0.528106	1.31911	2.04428	0.895789	0.954654	0.584202	1.4542	1.40569	0.87402	1.07043	0.936445	3.95925	0.9728	2.04347
32858	12.56	677.513	Pos	Tier 3	PA 34:0	2.73		PA	LPA 34:1;O | PA O-34:1;O	0.66494	1.02801	0.925182	0.763685	1.90179	0.807423	0.709217	0.765003	0.860739	0.876473	1.00719	0.818363	0.907964	0.848421	0.842042	0.873803	0.892408	1.20273	0.83847	0.910907	0.693966	0.646653	1.05404	1.05591	0.791444	0.998698	0.924281	0.818637	0.700938	0.885565	1.28238	0.759345	0.761486	1.14661	1.26412	1.27147	0.669621	0.56935	0.731458	0.913732
32935	12.98	638.646	Pos	Tier 3	Cer 41:0;O2	2.52		Cer		1.03581	1.20742	1.23852	1.84958	1.03931	1.07146	1.26402	1.0996	1.12252	1.77814	1.14614	1.17586	0.987843	1.13138	1.10948	1.06085	1.11044	1.13355	1.77913	0.937525	1.14398	0.987947	0.881799	0.982621	1.15777	1.78275	1.87382	1.33779	0.971565	1.13137	1.20256	1.95612	1.17238	1.45364	0.975122	1.15327	3.03233	1.00427	1.11235	1.08902
33034	13.33	614.573	Pos	Tier 3	DG 34:0	2.52		DG	Cer 37:0;O4 | TG O-34:0 | DG O-34:1;O	1.10467	1.296	1.59085	1.27573	1.13394	1.67628	1.43604	1.69234	1.42905	1.32182	1.5818	1.76817	1.57604	2.3278	1.13937	1.76118	1.81749	1.17031	1.15273	1.15407	1.23095	0.987853	0.921619	0.958645	1.15121	2.01432	1.12272	1.3748	2.58225	1.13863	1.13789	1.20016	1.60771	2.83882	0.991796	1.12313	1.44352	1.10239	1.38289	1.09197
33317	14.26	912.791	Pos	Tier 3	TG 51:1;O3	4.96		TG	HexCer 48:1;O3 | HexCer 48:0;O4	1.3746	1.06774	1.92849	1.43534	0.854443	1.83984	1.48879	0.748975	0.547834	1.1394	1.70061	1.00165	0.921629	0.916422	2.23827	1.29448	1.52965	0.812502	0.882344	1.16858	1.45469	1.76282	0.672117	1.02742	1.13707	1.26586	0.882763	1.88319	1.08125	1.12961	1.38003	0.740836	0.493101	0.498896	1.31921	0.796152	0.78466	1.55277	0.68837	0.670499
33407	14.61	730.637	Pos	Tier 3	DG 43:5	4.28		DG	Cer 46:5;O4 | Cer 46:4;O5 | ACer 46:4;O3 | CE 19:1;O3 | ACer 46:3;O4 | DG O-43:6;O	1.1151	1.26001	1.63956	0.711873	0.753742	2.58054	0.713021	2.05453	1.92921	0.557919	1.06949	0.398252	0.642169	2.0084	0.917887	0.371453	1.51155	0.796495	1.93047	0.375256	2.79506	0.92292	1.26898	0.426499	1.022	0.948307	2.96283	1.08262	1.55987	1.21158	1.62807	1.68325	2.66316	2.34973	0.35425	1.13335	1.20205	1.09142	4.61078	1.59731
33430	14.63	964.821	Pos	Tier 3	TG 55:3;O3	3.93		TG	HexCer 52:3;O3 | HexCer 52:2;O4	1.13785	1.47043	1.71787	0.738554	1.09873	0.741409	0.836552	1.0032	0.681409	0.986291	0.877195	1.71152	0.983939	2.39678	1.5706	1.84659	1.16784	1.12697	1.09171	0.76853	2.44472	1.5865	0.878836	1.72679	1.10322	3.11616	1.60299	0.571667	1.6935	0.65919	0.603158	0.815552	1.0004	1.10461	0.731518	0.652899	1.01124	1.92598	1.8862	1.21267
33439	14.72	756.654	Pos	Tier 3	DG 45:6	5.34		DG	Cer 48:6;O4 | Cer 48:5;O5 | ACer 48:5;O3 | ACer 48:4;O4 | DG O-45:7;O	0.840228	1.27056	2.80583	0.813832	0.682463	1.50269	0.881749	1.92069	2.39808	1.11363	1.58583	1.62642	1.04669	1.67594	1.491	1.86502	1.91252	0.975634	1.50848	0.921746	2.70655	1.31854	1.24851	0.700806	0.445473	1.24787	3.65255	0.916618	1.85237	0.555098	0.272006	1.45438	2.40755	1.61282	0.385215	1.08102	1.37784	1.02881	3.4215	1.9201
33442	14.73	940.822	Pos	Tier 3	TG 53:1;O3	4.49		TG	HexCer 50:1;O3 | HexCer 50:0;O4	0.639527	0.750294	2.66502	1.49191	1.25288	1.02998	1.07868	1.59072	0.999865	1.11146	1.891	2.44572	0.818542	1.20938	2.13166	1.65636	2.19972	0.922753	1.39089	1.04241	1.47974	1.0862	1.09099	1.23948	1.42439	2.70612	0.909839	1.26808	1.50842	1.03438	0.930829	1.06459	1.28122	1.25452	1.04056	1.02597	0.826309	2.18409	0.908046	1.09757
33467	14.79	706.637	Pos	Tier 3	DG 41:3	4.43		DG	DG O-41:4;O	1.11483	1.15062	3.12126	1.65061	0.570333	6.30817	1.79463	2.52206	2.19163	0.714394	1.54504	0.648644	0.945762	2.49011	1.16025	0.80013	2.4828	0.45934	1.61652	1.69623	1.85282	0.830002	1.40782	1.39401	0.68035	0.943891	3.24055	1.49126	2.01479	1.41701	0.561953	2.02317	2.59885	2.9073	0.375199	1.00597	1.45809	0.792144	3.87709	0.746986
33531	14.97	732.653	Pos	Tier 3	DG 43:4	3.9		DG	Cer 46:4;O4 | Cer 46:3;O5 | ACer 46:3;O3 | CE 19:0;O3 | ACer 46:2;O4 | DG O-43:5;O	0.89415	1.37835	2.38283	1.10579	0.59396	1.34122	1.15324	1.47178	1.44771	0.783777	1.5987	1.66127	0.761364	1.25229	1.58254	1.5061	1.70197	1.16553	1.27176	0.93865	1.9709	1.0091	1.24953	0.710768	1.15884	1.22696	1.27466	0.928152	1.91264	1.02676	0.553999	1.46544	1.96068	1.80084	0.62484	1.02583	0.912254	1.50964	1.07256	1.23459
33540	15.01	992.853	Pos	Tier 3	TG 57:3;O3	4.2		TG	HexCer 54:3;O3 | HexCer 54:2;O4	0.605922	1.16954	1.74499	1.02422	1.12363	0.882846	0.951417	1.21563	0.85507	1.12359	1.6533	1.5214	1.32174	2.42484	1.15351	1.38526	1.31968	1.06142	1.00841	0.955907	2.27781	1.51387	0.883614	1.56641	1.19775	3.26064	1.82271	1.15824	1.37085	1.12233	1.13789	1.1668	1.09673	1.48998	0.977228	0.921479	1.05388	2.27599	2.00047	1.22604
33612	15.2	708.652	Pos	Tier 3	DG 41:2	2.97		DG	DG O-41:3;O	0.929819	1.0251	1.83141	0.827305	1.11611	1.48784	1.17589	1.39098	1.21159	1.20043	1.17457	0.958845	0.958055	1.30558	1.30684	1.04038	1.77702	1.08336	1.16711	0.834033	1.74261	0.975215	0.941798	0.407256	1.07797	1.83445	1.49065	1.31661	1.9242	1.16568	1.12219	1.20475	1.44476	1.6815	0.554231	1.00332	0.916548	1.3057	1.05867	0.805559
34070	1.12	703.466	Pos	Tier 3	SM 31:4;O5	0.7		SM		2.35892	2.36403	2.4314	2.16113	1.69113	0.763282	2.5653	2.66014	3.77298	1.43839	1.87755	2.73842	1.81003	2.19864	2.09718	0.70068	0.976073	2.49549	1.57611	1.43802	1.15804	0.860718	0.484388	2.29354	0.955801	2.05393	1.36212	2.42358	0.802078	2.37883	1.01755	5.0454	1.13803	0.857274	1.76086	1.00475	0.608743	3.13	0.9691	0.899045
34634	3.83	673.241	Pos	Tier 3	ST 28:7;O12;S3	4.76		ST		1.25375	1.45237	1.51314	1.00422	2.99166	3.44803	1.37202	1.06006	0.938479	1.08522	1.70684	1.33989	1.4934	1.1226	1.78346	1.69226	1.40069	1.34639	0.971079	1.46686	1.38314	1.37568	0.903458	12.0497	1.21311	1.46171	1.10798	0.686932	1.61445	2.02175	1.26424	1.14401	1.58028	1.37988	1.43677	0.986046	1.42642	1.40407	1.08682	1.22958
35772	7.56	1188.88	Pos	Tier 3	PI O-60:9	0.68		PI		0.621269	0.808932	0.818305	0.91917	0.560639	0.501207	0.773781	1.09005	0.793784	1.13907	0.860852	1.04749	0.59362	0.895127	0.770041	0.840179	0.773862	1.56304	0.764291	0.761267	1.37449	1.17076	0.790875	1.13317	0.468485	2.21932	0.542905	1.31733	0.492338	1.01496	0.696138	0.48176	0.3808	0.847145	0.346891	1.17152	0.812324	0.982353	1.19879	0.466769
35775	7.52	759.63	Pos	Tier 3	PA O-41:1	4.59		PA		0.928637	1.19138	1.27914	0.921243	1.24762	1.03492	1.21806	0.855183	0.702033	1.10642	1.08134	1.37744	1.06721	0.865756	0.979463	1.30101	1.10929	0.878382	0.926386	1.3987	0.969549	0.771331	1.01334	1.25652	0.744645	0.37138	1.52597	0.690728	1.1094	0.876764	0.896288	1.6712	0.98507	0.96815	0.78997	0.71377	1.10097	0.938465	1.16351	0.955519
35788	7.51	908.241	Pos	Tier 3	PIP3 21:3	1.17		PIP		0.587085	0.916742	0.882187	0.950526	0.832743	0.954707	0.834747	0.975464	0.931825	0.963831	0.92438	1.18887	1.02119	0.94879	1.02698	1.01814	0.888961	0.921103	1.17053	0.957571	0.62267	0.92696	0.714778	1.16747	0.771299	1.30487	1.11578	1.42511	0.694233	0.916085	1.21539	0.836042	1.09815	1.64325	0.728892	1.24179	0.827834	0.871628	1.11314	1.18911
36742	9.65	859.73	Pos	Tier 3	SM 44:1;O3	4.4		SM		0.765551	0.766127	1.57132	0.808222	0.838801	1.51619	0.904348	0.910604	1.50997	0.661843	1.4767	1.1014	0.839541	0.984358	0.926815	1.71766	1.14517	0.728669	0.719118	0.777096	0.796602	1.41055	1.36059	0.955449	1.16599	1.69935	1.71312	1.46013	1.75529	0.724662	1.41063	1.07624	0.848694	1.70516	1.15635	0.767853	1.62594	0.826468	1.96997	0.910794
36818	9.98	908.723	Pos	Tier 3	HexCer 47:4;O4	5.43		HexCer	HexCer 47:3;O5	0.865215	1.08173	1.53252	0.704298	0.877935	1.46427	0.788547	1.33751	0.933055	0.669358	0.901183	1.59559	0.913913	1.07986	1.00584	0.834118	1.44603	1.03904	0.874978	0.86736	0.989782	0.999429	2.46819	0.898792	0.868595	0.603872	1.17184	0.525019	1.17072	0.977318	2.07369	0.929092	1.38438	2.50665	0.502571	1.02664	0.982631	1.14987	0.988944	0.594562
36945	10.5	934.739	Pos	Tier 3	HexCer 49:5;O4	5.25		HexCer	HexCer 49:4;O5	1.41087	0.873977	1.09619	0.807355	1.04421	3.08356	0.545757	1.35628	0.757453	0.629376	0.986828	0.602117	0.926369	1.28679	0.769903	1.18332	1.21621	0.878436	1.19915	1.04426	1.25309	1.51266	0.941058	0.593892	0.949871	1.17552	1.89858	1.73764	0.722277	0.83579	1.4181	0.884702	1.52478	1.71418	1.04911	1.14067	0.612318	1.47899	5.48349	0.89549
37222	12.24	694.708	Pos	Tier 3	Cer 45:0;O2	1.03		Cer		1.03581	1.10032	0.855208	1.31178	1.12021	0.958922	1.10812	1.50484	0.840756	1.51837	1.10676	1.61822	1.08958	1.10812	1.20247	0.794425	1.13387	0.905647	1.44488	0.700971	0.648837	1.03549	0.51024	1.06179	0.809865	2.08589	0.717036	1.32862	0.771706	0.880718	1.32659	0.840323	1.22124	1.68592	1.05369	1.5098	1.12895	1.16198	1.36699	1.01828
37578	13.9	953.795	Pos	Tier 3	PA 54:2	1.46		PA	PA O-54:3;O	0.96614	1.28587	2.69387	0.476993	0.627041	0.43396	0.992785	0.505982	0.952322	0.609586	1.93301	2.54821	0.549318	0.633308	1.1467	2.2691	1.2276	0.634454	0.812012	0.551098	1.47544	0.85781	1.01375	1.17454	0.673309	1.6255	0.949969	0.760277	1.3164	0.464855	0.426065	1.0446	0.869108	0.527142	0.587214	0.729354	0.573353	1.1949	0.694027	1.54995
39799	7.15	1250.92	Pos	Tier 3	PI 62:7;O	2.99		PI		1.07299	0.700824	0.67023	1.05712	1.5773	0.40864	1.54018	0.560305	0.650146	1.35986	0.730107	0.866081	0.557968	1.00319	1.71994	0.565555	0.681756	1.4071	1.03725	0.4116	1.03208	2.04416	0.855965	1.79696	2.05896	1.65328	1.47526	1.85703	0.814366	1.15647	2.27066	1.30911	1.03005	1.19567	1.86895	1.37126	0.321407	1.51482	1.34296	0.613224
40376	8.21	599.537	Pos	Tier 3	NAE 33:2;O3	2.55		NAE		0.964759	0.375711	0.467202	1.94622	1.33165	0.452075	0.752358	0.519451	0.408714	2.00202	0.5859	0.46277	0.429683	0.354519	2.01756	0.507107	0.912031	2.52842	1.0197	0.444361	1.24042	4.56355	1.27052	1.22632	2.89747	0.723045	0.386814	2.62326	1.04217	1.1596	2.6509	0.432541	0.475653	0.626822	1.06793	2.33643	0.452838	2.64647	0.434937	0.874354
41139	10.78	910.739	Pos	Tier 3	HexCer 47:3;O4	5.18		HexCer	HexCer 47:2;O5	0.737029	0.997853	1.05722	1.58626	1.24556	1.17902	0.782301	0.892834	0.696113	1.22267	1.26274	1.18528	1.33686	0.728863	1.07665	1.16973	0.933125	0.858392	0.740478	0.860888	0.910099	0.79852	2.33304	0.77692	0.726557	1.11669	1.03692	1.02049	0.867748	1.07121	1.10972	0.934746	1.40504	1.34141	0.770991	0.722394	0.971594	1.08724	1.28723	0.956091
45107	14.13	862.753	Pos	Tier 3	TG 50:3;O	3.64		TG	Cer 53:4;O6 | HexCer 47:2;O2 | ACer 53:3;O5 | TG O-50:4;O2 | ACer 53:2;O6	1.60411	1.07534	1.10469	0.493012	0.860382	0.227234	1.65298	0.948717	1.06764	1.24359	1.30625	1.14035	0.995802	0.469312	1.26881	2.08362	1.08133	1.6543	0.796288	0.290074	1.48575	1.21883	0.613268	2.45943	2.22506	1.75642	0.407092	1.05803	1.10491	1.27785	1.62431	0.714303	1.15491	1.24755	1.38535	0.734034	0.975809	1.40342	0.388309	1.78854
49312	5.76	854.629	Pos	Tier 3	PS O-42:4	2.15		PS	PA 45:5;O | PG O-42:6	1.08044	1.30722	0.862044	1.20495	1.11648	1.52721	1.0275	0.961738	0.894306	0.89472	0.740224	0.703776	1.11923	1.2736	0.639915	0.852077	0.643091	0.771841	0.990814	0.66078	1.23042	0.847091	0.896613	0.728137	1.058	0.862472	1.65506	0.760146	0.990254	1.17975	0.714602	0.843798	1.03796	1.11867	1.05657	1.13384	0.645329	0.80591	0.700586	0.741419
49688	6.94	838.64	Pos	Tier 3	HexCer 42:4;O4	0.05		HexCer	HexCer 42:3;O5	1.03581	1.20742	1.55372	1.76248	1.03931	1.07146	1.26402	1.6946	2.05382	0.833611	2.9829	2.05797	2.24784	1.13138	0.826392	1.06085	0.827104	2.26199	1.85548	0.937525	1.14398	0.735867	0.881799	2.23046	1.15777	1.32787	0.97717	1.94152	0.971565	1.13137	1.20256	2.2288	1.17238	1.45364	2.16547	1.52808	2.09887	0.748026	0.828528	0.811151
149302	0.89	629.385	Pos	Tier 3	NAT 30:6;O4	3.86		NAT		0.920294	0.949947	1.91988	2.11255	0.987983	1.18297	0.570815	1.30901	1.22459	1.33682	1.21858	0.812479	0.77448	0.940535	1.40403	1.08422	0.761038	0.725928	1.56785	0.864266	1.05143	0.559602	0.760027	0.758483	0.903996	0.748275	1.01541	1.41267	0.419262	2.49475	1.23656	2.44838	1.07624	0.968474	1.69532	1.10016	0.813128	1.41612	0.584747	0.970755
150162	0.89	650.396	Pos	Tier 3	ST 30:0;O8;T	3.88		ST		1.1243	1.07592	2.1225	1.71504	0.82689	1.10835	0.624059	1.21385	1.06526	1.2857	1.13568	1.0754	0.73029	0.861787	1.52998	1.43729	0.817544	0.796304	1.36129	0.915138	1.13638	0.689554	0.733674	1.10488	0.935505	0.602773	1.1286	0.964412	0.474023	2.06066	0.908781	2.39083	1.16411	0.68333	1.45897	0.863001	0.871345	1.68276	0.676195	1.1891
150637	0.88	672.409	Pos	Tier 2	PI-Cer 25:0;O3	1.19	470.4	PI-Cer		0.907812	1.05457	2.14808	1.92088	0.978166	1.1629	0.689387	1.31167	1.14472	1.38596	0.989128	1.10195	0.749322	1.1017	1.38782	1.09803	0.845656	0.804595	1.53072	0.996865	1.11281	0.705366	0.689011	1.01723	0.977162	0.951012	1.21316	1.23038	0.425783	1.82734	1.14641	2.0633	1.06172	0.918272	1.19769	1.0368	0.928361	1.41016	0.725638	1.03934
151118	0.89	628.383	Pos	Tier 3	PG 23:1;O	1.29		PG	BMP 23:1;O | LPI O-20:2	1.00509	1.09943	2.04874	1.63303	0.930946	1.04088	0.624609	1.34325	1.47961	1.31461	1.02797	1.01252	0.806287	1.16147	1.41232	1.19796	0.775865	0.79191	1.35916	1.10991	1.10932	0.635701	0.622645	0.954891	0.924773	0.659003	1.38636	1.01497	0.457399	2.02811	1.19401	2.78934	1.07039	0.937191	1.56136	0.974101	0.735134	1.43853	0.72668	1.03945
151484	0.92	648.38	Pos	Tier 3	ST 30:1;O8;T	4.3		ST		1.28459	1.05549	2.05437	1.07439	0.871494	1.32518	0.671521	1.27201	1.30083	0.998391	1.20811	1.28809	1.07772	0.905025	1.61428	1.46332	0.687862	0.814752	1.51475	1.13416	1.18385	0.692228	0.66275	1.4506	1.08205	0.533842	1.11518	1.04468	0.592365	2.24536	0.975493	2.5694	1.03475	0.760774	1.40443	0.677847	0.727733	1.22461	0.829257	1.08989
151743	0.92	476.307	Pos	Tier 2	SL 10:1;O/14:1;O	5.86	440.1	SL		1.10984	1.44021	2.08243	0.820837	1.35414	1.14709	1.02213	1.32868	1.61384	1.23843	1.23182	0.81527	1.04138	1.35647	1.40225	1.18679	0.796664	0.883151	1.28	0.988593	1.10373	0.527439	0.584458	1.26149	0.815885	0.659811	1.32003	1.27282	0.506352	2.39907	1.10371	2.14943	0.925031	0.930163	1.37935	0.646826	0.652532	1.31792	0.69548	0.765469
151800	1.02	512.335	Pos	Tier 3	LPC 16:0;O	1.38		LPC	PA 21:0 | LPE 19:0;O | LPA 21:1;O | LPS O-18:0 | PA O-21:1;O | LPG O-18:2	1.31242	0.537436	0.807088	1.12621	2.09973	1.10839	0.754561	0.678106	0.476681	0.903015	1.26213	0.565709	0.929535	1.12872	0.899166	0.908603	0.908331	1.01054	1.5507	0.675196	0.993536	1.26077	1.10444	0.892901	1.18827	1.47859	0.262276	1.18357	0.699859	1.60252	0.845864	0.825774	0.614677	0.467636	1.66837	1.9005	1.0063	1.03631	0.33807	1.20612
151826	1.05	415.212	Pos	Tier 3	ST 24:5;O7	1.7		ST	ST 24:6;O6 | ST 18:4;O2;Hex | ST 18:5;O;Hex | ST 18:3;O;GlcA | NAT 14:1;O4	1.09343	1.02761	0.613968	1.21927	1.01636	0.891609	0.785222	1.14495	1.87416	0.740481	0.800903	0.945142	1.21922	0.710307	0.546994	1.19998	0.783373	1.34637	0.928325	0.698577	0.692565	0.706833	0.566404	1.73109	0.630932	0.909794	0.706717	0.90276	0.426067	1.51115	0.611164	1.20797	1.20573	0.894422	0.877079	0.589612	3.16813	0.510612	0.684397	0.846973
151887	1.11	768.503	Pos	Tier 1	PI-Cer 32:1;3O	0.97	620.3	PI-Cer		2.1504	2.05172	2.27162	0.360422	2.20404	0.943647	1.9057	2.20628	2.80549	1.07091	1.91561	0.792736	2.25702	1.93876	1.86425	0.881861	0.61034	2.08082	1.32007	1.95496	0.883543	0.402332	0.888413	3.25129	1.49143	1.61121	1.23185	2.09726	0.28747	1.86594	0.842142	2.60825	0.883295	0.762735	1.37545	0.719797	0.856929	2.36566	1.16694	0.80733
151951	1.16	370.296	Pos	Tier 3	Car 14:1	2.52		CAR		1.17653	1.19539	0.967909	0.591115	0.402453	0.676047	0.865117	1.09235	0.972262	0.524264	1.01315	0.918086	0.650599	1.16029	0.387054	0.57118	0.555381	0.903029	0.812331	0.888833	1.30505	0.681919	1.10805	3.34413	1.22627	0.924865	2.16317	0.807594	1.78	0.754841	0.285415	2.09522	3.37167	2.41538	0.859207	0.77699	2.10994	1.29104	0.382058	1.48847
151955	1.18	431.375	Pos	Tier 3	MG 22:0;O	5.24		MG		0.909817	1.10663	1.32187	1.26131	0.904747	0.946368	1.27022	1.22441	1.10691	0.993411	0.963972	1.22548	0.869555	0.972751	1.12219	0.754984	0.826702	1.10377	1.25468	0.990235	1.11222	0.855894	0.695735	1.01288	1.22498	1.85201	1.05855	1.16135	1.28889	0.948823	0.914123	1.31816	1.09457	1.71623	1.11613	1.23538	1.30304	0.762703	1.28388	1.40896
151968	1.2	542.325	Pos	Tier 1	LPC 20:5	0.26	608.7	LPC		1.80448	0.650999	0.432293	0.891613	1.05033	2.36873	0.403002	0.889906	0.276121	0.527982	0.647444	0.141111	0.490919	2.4732	0.548499	0.167218	0.56818	0.599002	1.10797	0.551556	1.03709	0.620714	1.32245	0.922635	0.946158	0.0900526	1.68528	1.34602	0.649218	1.78058	0.283316	0.730798	0.6913	0.571729	1.34444	1.62933	1.40743	0.393093	1.65114	0.703612
152009	1.24	518.325	Pos	Tier 1	LPC 18:3	0.84	629.1	LPC		1.60674	0.43874	0.380038	1.02318	0.985388	3.47036	0.546026	1.01535	0.369513	1.07825	0.573565	0.211426	0.659483	0.908957	0.650097	0.211647	1.06832	0.880358	0.782858	0.776545	0.765309	0.785074	1.37123	0.53523	0.910676	1.37077	0.45418	1.56905	0.839069	2.26319	0.6924	0.612266	0.483798	0.428322	1.31296	2.09563	1.42939	0.283162	0.541326	0.671019
152029	1.26	568.34	Pos	Tier 1	LPC 22:6	0.05	665.3	LPC		1.17466	0.626031	0.764261	1.08054	0.954109	0.850516	0.5139	1.14532	0.490151	1.19826	0.670672	0.445734	0.593613	1.01673	0.578838	0.480074	0.625741	1.01959	0.734073	1.15797	1.30433	1.01703	1.58586	1.01918	0.746019	0.152045	1.1543	0.619908	1.14813	0.986828	0.721767	0.929737	0.806136	0.819175	1.2428	1.50241	1.34662	0.512471	0.687582	1.04083
152085	1.27	468.309	Pos	Tier 1	LPC 14:0	0.64	593.9	LPC		0.909702	0.396861	0.38827	0.807878	1.46918	0.890742	0.787213	0.677898	0.451986	1.40186	0.579174	0.236437	0.790663	0.756223	0.943175	0.329102	0.944245	0.681616	1.17636	0.536629	1.2453	1.30499	0.699561	0.571375	1.03359	0.105637	0.685385	1.66891	0.877839	1.88856	1.211	0.717432	0.572935	0.500498	1.76419	1.49844	1.6686	0.533808	0.515026	0.447276
152105	1.3	544.34	Pos	Tier 1	LPC 20:4	0.51	642.7	LPC		1.03999	0.82688	0.948071	1.45758	0.531308	0.770953	0.468211	1.08957	0.51069	0.711401	1.17384	0.722427	0.654057	0.947248	0.887472	0.6843	0.77187	0.821615	1.04137	1.16081	0.93019	0.718659	1.73309	1.14475	1.19286	0.12162	0.592253	0.795785	1.29814	1.42631	0.495664	1.32668	0.978572	0.994535	1.30217	1.73293	1.03426	0.575994	0.320375	0.956158
152216	1.3	494.325	Pos	Tier 1	LPC 16:1	0.03	620.2	LPC		1.41095	0.534261	0.625141	1.52227	0.77159	0.808334	0.612952	0.750311	0.424846	1.22436	0.879795	0.305382	0.742353	0.815004	0.942312	0.504127	0.945024	0.570184	1.20212	0.576379	1.03293	0.702378	1.03578	0.483279	0.717881	0.217557	0.561165	1.5379	0.933307	1.73544	0.805065	0.76111	0.891269	0.924922	1.42503	1.28512	1.26405	0.689678	0.404781	0.763122
152250	1.36	520.34	Pos	Tier 1	LPC 18:2	0.25	547.8	LPC		1.12486	0.548722	0.461608	0.947342	0.941538	1.1173	0.778088	0.683507	0.40348	1.20248	0.765035	0.354818	0.778012	0.773981	0.649561	0.419504	0.815091	0.890716	0.792631	1.02229	0.856785	1.01783	1.21716	0.841506	0.821944	0.0865948	0.376158	1.36219	0.810088	1.36921	1.11296	0.752366	0.573068	0.49609	1.17765	1.51257	0.926696	0.467929	0.480545	0.894944
152441	1.38	482.325	Pos	Tier 2	LPC 15:0	1.48	472.6	LPC		0.701555	0.609546	0.600041	0.874954	1.30861	0.911466	0.827791	0.803795	0.668091	1.20623	0.961113	0.472728	0.997016	0.631483	0.845586	0.738573	0.679858	0.725634	1.31583	0.588434	0.926111	1.15122	0.769159	0.597892	0.808714	0.200664	0.813535	1.28698	0.832309	1.9849	0.828935	0.64893	0.483461	0.488202	1.12043	1.39329	1.47553	0.696684	0.622787	0.373681
152486	1.38	478.293	Pos	Tier 1	LPE 18:2	0.27	617.6	LPE		1.38637	0.511607	0.305669	0.635041	1.27512	0.912531	0.843973	0.476376	0.4315	1.70933	0.456053	0.338017	0.702461	0.615802	0.674119	0.398001	1.11827	1.21051	0.621354	0.531251	0.71359	1.47091	2.04624	0.889116	0.903342	0.11008	0.211946	2.15518	0.707682	1.47002	1.20212	0.428241	0.538871	0.537997	1.42792	1.86662	0.652613	0.755858	0.377327	0.808208
152586	1.42	546.356	Pos	Tier 1	LPC 20:3	0.19	626.3	LPC		1.31205	0.604629	0.680141	2.35921	0.889655	0.654034	0.703596	0.608143	0.249057	1.26717	1.04985	0.376491	0.55362	0.951968	1.03344	0.468351	0.732081	0.576539	0.894542	0.855385	1.07731	0.734482	1.9426	0.485534	1.22569	0.0751321	0.472966	1.10518	1.06372	1.85469	0.799005	0.777414	0.794038	0.735605	1.5694	1.76505	1.1211	0.503873	0.262603	0.736466
152736	1.51	496.34	Pos	Tier 1	LPC 16:0	1.04	544.3	LPC		1.01305	1.02729	1.10354	0.386943	1.06771	1.03997	1.02557	1.08061	0.976134	1.1122	1.23977	0.965194	0.983961	1.01751	1.05923	1.06272	1.02939	0.963894	1.23732	1.02322	1.12281	0.954912	1.08123	0.922722	1.0147	0.591722	0.915005	1.53685	1.00383	1.29483	1.09383	1.02525	1.0642	1.32714	1.07349	1.21261	1.03425	0.97174	0.871814	0.9922
153159	1.56	522.356	Pos	Tier 1	LPC 18:1	0.25	559.8	LPC		1.06375	0.686357	0.653998	1.46847	0.876015	0.894232	0.682108	0.99441	0.632328	1.09866	0.861026	0.492689	0.811484	0.774544	0.799436	0.520569	0.975731	0.874205	1.1126	0.993662	1.00514	0.770512	1.62923	0.713983	0.750728	0.256648	0.485161	0.90865	0.934839	1.60609	0.76913	0.867623	0.831601	0.767006	1.16466	1.58115	1.06774	0.641564	0.507682	0.894453
153425	1.63	480.346	Pos	Tier 1	LPC O-16:1	1.81	522.5	LPC		0.927616	0.799372	0.614371	2.07833	1.02302	1.27604	0.467678	0.832853	0.425444	1.03254	1.00865	0.616013	0.829572	0.998439	0.805036	0.618543	0.644012	0.616055	1.26153	1.12816	0.950448	0.750334	0.958135	0.471899	0.610852	0.114613	0.894983	0.989838	0.675766	1.02297	0.591832	0.834404	0.61299	0.576198	1.6457	1.50648	1.79992	0.564296	0.567091	0.864847
153460	1.66	510.356	Pos	Tier 1	PE O-18:0_2:0	0.91	551.8	PE		0.680494	0.704198	0.704856	1.63135	1.02862	0.876215	0.974763	0.794597	0.802889	1.00226	0.695877	0.470871	0.936717	0.582211	0.570561	0.463155	0.504762	0.585277	0.925338	0.771473	0.815548	1.24305	0.784277	0.504012	0.703203	0.264161	1.0554	0.793897	0.849089	1.27244	1.0938	0.76713	0.524732	0.548301	1.38497	1.34842	1.94219	0.616405	0.897876	0.539662
153493	1.68	423.364	Pos	Tier 3	ST 30:4;O2	3.44		ST	ST 30:3;O2 | ST 30:4;O	1.12546	1.22587	1.02456	0.951481	0.906551	0.955687	1.21326	0.998652	0.820152	0.951725	1.00008	1.30512	0.760819	0.884454	1.00297	1.03383	0.906196	1.18032	0.86906	0.812243	1.02957	0.952636	1.01172	1.23631	1.16049	1.26019	1.06189	1.12484	1.27636	1.08641	0.960965	1.02579	1.21822	1.12975	1.19133	1.02429	1.3659	1.0819	1.16656	1.37887
153524	1.68	694.467	Pos	Tier 1	PS 13:0_16:0	1.55	614.3	PS		1.29106	1.31712	2.46935	0.283414	1.22687	1.1508	0.956498	1.36958	1.72031	1.1175	1.75723	1.64467	1.37685	1.50678	2.28456	1.84607	0.87119	1.53955	1.0978	1.15394	0.964983	0.534634	0.961864	1.96844	1.49763	0.955036	1.43351	1.48318	0.508776	2.31803	0.990962	2.54067	1.22039	0.920387	1.51363	0.772754	0.167314	1.63533	1.14782	1.26078
153580	1.72	482.362	Pos	Tier 1	LPC O-16:0	2.19	528.9	LPC		0.809679	0.791156	0.820559	2.64389	0.905326	1.0003	0.502087	0.930619	0.560032	1.19625	1.03648	0.447971	0.929991	0.757066	0.786564	0.696176	0.925085	0.492617	1.03567	1.11864	0.714488	1.03765	0.799655	0.504528	0.725501	0.252656	0.896286	1.00484	0.537503	1.47816	0.821139	1.06998	0.871223	0.690238	1.50791	1.18267	2.09909	0.457757	0.589044	0.682844
153651	1.7	650.441	Pos	Tier 3	PA 30:2;O	2.41		PA	LPG 27:3 | LPS 27:1 | CerP 33:2;O5 | PS O-27:1 | PG O-27:3 | LPS O-27:2;O | LPG O-27:4;O	1.15245	1.34438	2.05137	0.295399	0.881132	0.842076	1.08119	1.31258	1.5382	0.961895	1.72365	1.22164	1.17988	1.28682	1.94838	1.39019	0.799405	1.26814	0.942872	0.910766	0.767896	0.364719	0.774009	1.65169	1.09892	0.864736	1.33887	1.26474	0.372475	2.08935	0.857408	2.28714	0.846274	0.890937	1.31048	0.632101	0.284209	1.40069	1.02261	1.10844
153679	1.76	524.372	Pos	Tier 1	LPC 18:0	0.5	632	LPC		0.902251	0.61237	0.690749	2.00296	0.967454	0.684953	0.686533	0.780969	0.584819	1.08568	0.757422	0.308239	0.908884	0.66908	0.725996	0.564264	0.80247	0.446598	0.969081	0.613334	0.734248	0.760899	0.894196	0.525318	0.517397	0.229291	0.771921	0.93941	0.610349	0.948719	1.05916	0.948768	0.572965	0.585745	1.76223	1.05206	1.46745	0.604101	0.600787	0.676336
153712	1.75	508.377	Pos	Tier 1	LPC O-18:1	2.05	543.8	LPC		0.754854	0.812015	0.805973	2.48077	0.819917	0.888079	0.466138	1.15922	0.623565	1.11095	0.762443	0.543828	0.790806	0.66394	0.715011	0.581803	0.901416	0.556151	1.08751	1.24137	0.671491	0.671152	1.15362	0.602609	0.612872	0.44415	1.16708	0.844808	0.602906	1.21165	0.678204	1.08054	0.843347	0.734274	1.17528	1.2083	2.05181	0.548739	0.763557	0.748742
153749	1.81	428.374	Pos	Tier 3	Car 18:0	2.42		CAR	DG O-22:2	0.778027	1.31376	0.769169	1.03729	1.10087	0.850303	0.625648	1.02436	1.24211	1.32696	0.719376	0.689355	1.03014	0.717854	0.940533	0.949554	0.810566	1.07865	1.2179	1.1237	0.973328	1.82981	1.19006	2.21329	1.17542	0.286859	0.59312	1.17861	1.11565	1.07831	1.00949	1.27047	0.943218	0.875414	1.30659	1.29022	0.852579	0.782402	0.389266	1.03996
153761	1.82	619.422	Pos	Tier 3	ST 30:2;O4;Hex	2.79		ST	ST 30:3;O3;Hex | ST 30:1;O3;GlcA | ST 30:2;O2;GlcA	2.07619	1.12443	1.96687	0.931628	0.887405	1.50134	0.898646	1.668	1.1211	0.622317	1.80664	3.26716	1.3731	2.14853	2.60422	3.19125	0.88131	3.03911	0.576097	1.04302	1.0538	1.15022	1.9542	3.99077	2.02605	1.62654	1.5078	1.92966	1.68775	0.84085	0.205336	0.384151	0.846208	0.657533	0.282563	0.390883	0.845293	1.31257	2.04737	1.54837
153818	1.86	524.371	Pos	Tier 1	LPC 18:0	0.49	550.4	LPC		1.00917	0.756831	0.742134	1.39534	1.00153	0.987379	0.784361	0.839081	0.639982	1.09504	0.86649	0.475696	0.970658	0.691055	0.825094	0.603434	0.892933	0.540734	1.08714	1.04626	0.954574	1.03473	1.06437	0.519216	0.671953	0.231832	0.880403	1.25467	0.780355	1.26455	1.09125	0.926864	0.531557	0.58076	1.15757	1.04278	1.11044	0.740652	0.650999	0.78448
154311	2.12	538.388	Pos	Tier 1	LPC 19:0	0.78	641.2	LPC		0.618599	0.450576	0.614309	1.64829	0.927444	1.09288	0.707149	0.817566	0.629792	0.930789	0.746239	0.330124	0.991265	0.65885	0.711562	0.524549	0.748446	0.481843	0.983348	0.867743	0.709998	0.962836	1.05362	0.449091	0.503171	0.0958258	0.664818	0.832855	0.69015	1.35531	0.893485	0.588399	0.381316	0.378579	1.50389	1.3236	1.53687	0.571042	0.209344	0.512788
154334	2.15	564.448	Pos	Tier 3	SPB 30:0;O8	1.9		SPB		3.11429	2.69728	2.06147	1.78736	1.27524	1.52803	2.77875	2.55262	2.84135	0.76598	3.3262	1.19524	1.79667	2.29403	2.57323	1.66082	1.39476	2.26033	0.991413	1.19485	0.854313	0.392481	1.03458	3.89318	1.65308	2.62536	1.22215	2.17086	0.744629	2.11601	0.367021	0.96804	0.77377	0.820681	1.17074	0.665015	0.165753	1.82979	2.07039	1.23436
154369	2.19	520.422	Pos	Tier 3	DG 25:0;O2	2.5		DG		2.9633	2.69854	2.53256	2.09042	1.29544	1.65321	2.6939	2.74093	3.33023	0.971573	3.00528	0.936489	1.65867	1.82777	2.5139	1.67417	1.39765	2.20463	0.955109	1.39245	1.05259	0.413699	0.881297	3.66293	1.28923	2.40829	1.37684	2.20295	0.583406	2.17941	0.381739	1.08717	0.778465	0.643326	1.17331	0.6354	0.157798	2.45112	1.9572	1.12105
154385	2.2	510.393	Pos	Tier 1	LPC O-18:0	1.78	546.7	LPC		0.873134	0.931036	0.866512	2.00919	0.931508	1.14767	0.515758	1.00564	0.815416	1.24719	1.38557	0.458497	1.03008	0.800918	0.760126	0.831634	0.98769	0.59096	1.35938	1.32699	0.681696	1.25167	1.09074	0.591377	0.789468	0.240233	0.666606	0.957653	0.558595	1.77507	0.796463	0.987961	0.7013	0.65387	1.42338	1.38606	1.59524	0.502943	0.519298	0.705089
154458	2.31	565.405	Pos	Tier 3	NAT 30:6	3		NAT		0.619314	0.717767	0.676277	1.37751	0.838688	0.85528	1.13609	1.22535	0.310689	0.678287	0.880308	0.977931	0.673981	0.526665	0.774161	0.788024	0.904918	0.501727	0.605492	1.44372	0.605692	1.51079	1.40873	1.43738	0.653964	0.547257	1.25885	0.706172	1.07774	1.18671	1.27549	0.455186	0.466601	0.631181	1.51985	1.26311	0.702875	0.660864	1.19766	0.493947
154476	2.33	562.424	Pos	Tier 1	CerP 14:1;O2/16:0	0.41	624.8	CerP		0.892695	1.18349	1.50286	1.81815	0.892071	1.30677	0.640367	1.10632	0.718046	0.805098	0.640601	0.70053	0.970756	0.834121	0.460856	0.413635	0.598512	0.604254	0.459315	1.31558	0.735501	0.616624	1.16652	0.489364	0.700552	1.50313	1.79171	1.89801	0.558625	1.01725	0.728035	1.10142	0.728984	0.847563	1.28765	0.988754	1.43954	0.510255	0.703463	0.947845
154485	2.39	679.365	Pos	Tier 3	PG 30:8	5.92		PG		1.33895	1.69605	0.927393	1.21386	1.01584	1.55987	0.852834	1.11227	1.03374	1.41573	0.901118	0.922944	1.4064	1.30551	0.195622	1.80157	0.176866	1.05213	0.829656	1.92221	0.968224	0.240806	1.12586	0.786225	0.976737	0.28506	1.32149	1.69482	0.961532	0.985776	1.46438	1.01307	1.15364	1.88098	0.647758	1.51704	0.940694	0.226008	0.732402	1.25778
154696	2.66	619.482	Pos	Tier 1	SM 16:0;O2/12:1	1.56	639.9	SM		0.591306	0.390186	0.550215	0.306562	1.35111	2.2934	1.28769	0.718799	1.33592	1.19111	0.461035	1.17562	0.718339	0.732803	1.12073	0.534924	1.38152	0.624294	1.32456	0.980108	0.769299	1.36173	0.449683	0.535672	1.34309	0.403395	0.720322	0.388879	1.0215	1.2177	0.895401	1.18195	0.833678	0.811174	0.997401	1.5578	1.23625	0.814291	1.01717	0.597078
154711	2.69	592.421	Pos	Tier 3	DG 31:6;O2	0.26		DG	HexCer 28:4;O2 | ST 26:0;O3;HexNAc | ST 26:1;O2;HexNAc | Car 27:5;O3	1.30569	1.08771	1.14426	0.889243	0.956625	1.24867	1.38569	1.16868	1.11683	0.991384	0.976015	1.57196	1.10132	1.29968	1.42332	0.986842	1.19557	1.09676	1.13348	1.17751	1.04029	0.941608	1.3713	0.951666	1.04058	1.91777	0.863896	1.36311	1.86382	1.08139	0.99046	0.864077	1.26644	1.64726	1.32375	1.01919	1.4295	1.09088	1.01022	0.936621
154720	2.76	645.498	Pos	Tier 1	SM 14:2;O2/16:0	1.72	683.7	SM		0.920482	0.360137	0.911973	0.582651	1.25518	2.26623	1.60432	0.853534	0.547204	2.2261	0.480893	0.302783	1.00735	1.56407	1.35582	0.584553	1.46592	0.592955	1.6674	1.54066	0.62362	0.965017	0.333351	0.3957	0.85045	1.48178	0.825673	0.483807	0.663281	0.853199	0.741871	1.30125	0.766839	0.793865	1.03234	1.20352	1.28343	0.653316	0.699512	0.374019
154879	2.91	681.495	Pos	Tier 1	SM 15:3;O2/18:2	2.02	602.8	SM		3.84326	2.21803	2.26218	0.888777	1.16414	0.994155	2.35261	1.68001	1.56328	0.935543	1.18224	1.90339	1.57595	5.44768	2.97912	1.84433	1.52072	1.40721	1.60159	1.54478	1.43969	1.2361	1.78797	1.58473	1.45704	3.48864	1.11217	2.88652	3.77879	1.22492	2.33876	1.08285	1.34752	4.08948	2.45712	1.3112	3.07749	1.37254	1.52025	1.13158
155023	2.97	538.424	Pos	Tier 1	LPE O-23:0	1.68	579.2	LPE		0.957391	1.00587	0.849907	1.38685	1.06313	0.932421	0.61893	0.835942	0.704518	0.934265	1.53826	0.765821	0.890727	1.03953	0.967548	0.804541	1.11276	0.797886	1.09512	1.15617	0.798041	1.32645	1.28793	1.07437	1.03679	1.56947	0.533128	1.11221	0.892215	1.31158	0.537857	1.00771	0.729095	0.701075	1.20255	1.76288	1.02079	0.650738	0.749818	0.708419
155135	3.01	828.564	Pos	Tier 1	PI 32:0	5.22	536.3	PI		0.880648	1.2665	0.479173	0.745504	0.91854	0.709221	2.0625	0.929131	1.38511	1.21334	1.00396	1.30239	1.14994	0.979675	0.723926	0.903236	0.41125	1.07998	1.25255	0.871595	0.803453	0.46542	0.829426	0.670313	1.26835	1.00638	1.15909	1.36757	0.851407	1.36465	0.767649	1.09382	0.797905	1.48166	1.47508	1.30586	1.28907	0.778082	1.45963	1.36114
155140	3.02	842.58	Pos	Tier 3	PI 33:0	5.18		PI	PI-Cer 36:0;O4 | LPI 33:1;O | PI O-33:1;O	1.02741	1.32202	1.02397	0.891572	0.628339	1.01604	1.87798	1.0812	1.45031	1.27407	1.21666	1.37153	1.21208	1.16466	1.66586	1.15948	1.07425	1.11058	1.32111	1.19955	1.45486	1.13906	1.11009	0.631741	1.16746	2.11146	1.07428	1.2893	1.86362	1.26001	0.929109	1.05904	1.13021	1.66066	0.849129	1.57155	0.821263	1.89123	1.36295	1.11079
155486	3.49	565.405	Pos	Tier 3	NAT 30:6	2.95		NAT		0.601304	1.14793	1.08383	1.90213	0.604778	1.01103	0.185105	1.26133	1.02155	1.24727	0.907048	1.13755	0.631953	1.48493	1.46302	0.138786	1.25774	0.0960316	1.16203	0.944148	0.862869	1.46289	0.97591	3.09227	0.810785	0.249017	0.702717	1.10916	0.776567	0.241742	0.411625	0.938334	0.540104	0.644547	1.21154	1.05402	1.5453	0.690896	0.642142	0.454977
155541	3.5	647.513	Pos	Tier 1	SM 14:1;O2/16:0	1.27	636.7	SM		0.966797	0.531884	1.04986	0.549737	1.18707	2.10367	1.21859	0.820682	0.871143	1.26019	0.760484	0.338976	0.984102	0.910189	0.925601	0.643744	0.991167	0.759139	1.03693	0.890585	0.876752	1.14764	0.512366	0.630494	0.976135	0.441859	1.035	0.513281	1.05498	1.11928	1.073	1.22119	0.939546	0.913312	0.874835	1.24034	1.33701	0.716117	1.0278	0.510146
155564	3.52	650.476	Pos	Tier 1	PC 8:0_18:0	0.12	658.6	PC		0.506373	1.10966	0.922135	0.19897	1.41618	0.50748	0.638599	0.484365	0.595037	1.27054	0.348643	0.400791	0.453969	0.459448	0.646041	0.380028	1.43997	1.78655	0.796388	0.605705	0.643314	1.5497	1.31644	1.43215	1.57905	1.34256	0.794859	0.763862	1.05665	1.88964	1.55137	0.938552	0.299091	0.288462	1.07191	1.53127	0.453261	0.524012	0.315657	1.18944
155583	3.62	673.529	Pos	Tier 1	SM 16:1;O2/16:1	1.07	645.4	SM		1.11211	0.492361	1.19853	0.658888	1.12158	1.21764	1.55308	1.05663	0.732071	1.6404	0.904188	0.594773	1.15599	1.11118	1.0206	0.687566	1.40615	0.762091	1.14338	0.84528	0.830288	0.958566	0.478652	0.558492	0.820456	0.455016	1.13922	0.627632	0.922063	1.01635	0.973077	1.19273	0.868537	0.876882	0.798087	1.13473	1.28568	0.800679	0.939009	0.63705
155673	3.7	852.555	Pos	Tier 3	SHexCer 37:2;O4	5.27		SHexCer		1.37879	0.413305	0.336909	0.373311	2.80477	1.23012	0.437945	0.961538	0.395281	0.406291	0.368308	0.889335	0.60338	5.29195	0.469672	0.651449	0.73818	0.605321	1.00728	0.383639	2.30889	0.841104	0.750599	0.612846	0.448256	1.31162	1.39553	0.726091	0.373409	0.536272	0.333075	0.453327	0.447997	0.384195	0.842377	0.886559	3.65827	0.388501	2.21752	0.615851
155680	3.77	776.581	Pos	Tier 3	CerP 42:2;O5	0.69		CerP		1.14727	0.537529	0.516182	0.719828	0.655629	0.997093	0.7663	1.45765	0.654684	1.00191	0.466851	0.463878	1.26421	0.638321	0.643211	0.45354	1.64043	1.28257	1.01675	0.507456	0.740776	0.873854	1.37235	0.831148	1.03659	1.96696	0.464248	1.13713	1.1679	1.4394	1.08633	0.63011	1.4008	1.17736	1.00345	1.49808	1.07008	0.703717	0.999988	0.780924
155779	3.91	566.455	Pos	Tier 1	LPC O-22:0	1.45	597.7	LPC		1.1391	1.03589	0.698479	1.23554	1.3272	0.985469	0.648815	0.825997	0.555117	0.820497	1.32019	0.636012	1.16968	1.14307	0.810026	0.886217	0.70719	0.670928	0.999305	1.18164	1.06534	1.05053	1.32243	0.930016	0.973139	0.152216	0.622906	0.984593	0.789956	1.54079	0.722599	0.849618	0.866191	0.730986	1.4307	1.26351	0.905527	0.73217	0.784755	0.782601
155782	3.92	752.523	Pos	Tier 3	CerP 42:6;O4	0.87		CerP		2.45202	0.370879	0.254434	0.318293	1.85859	2.79495	0.717529	0.946781	0.350733	0.508083	0.47171	0.149903	0.816547	1.99199	0.918535	0.133489	0.937648	0.36269	1.36305	0.29443	1.45866	0.971063	0.519067	0.692506	1.32856	0.106596	2.51021	1.69905	0.629282	1.51342	0.484483	0.754648	0.52987	0.506101	1.32738	0.937455	2.45831	0.526244	2.38233	0.276969
155793	3.93	592.471	Pos	Tier 1	CerP 16:0;O2/16:0	0.42	624	CerP		1.10774	1.28574	1.08157	1.37605	1.17683	0.979528	0.565967	0.980065	0.729345	0.776913	1.15824	0.797052	1.07188	1.03315	0.807022	0.897388	0.886298	0.908974	0.877672	0.901005	0.726487	0.894274	1.58997	0.827446	1.0767	0.137003	0.757352	0.941526	0.587021	1.06363	0.501615	0.787621	1.21556	0.967421	1.09561	1.163	0.936308	0.912082	1.23471	1.03458
155816	3.98	828.555	Pos	Tier 3	SHexCer 35:0;O4	5.37		SHexCer		1.77511	0.801042	0.487707	0.681165	0.972982	2.00899	0.578646	0.973357	0.540578	0.365643	0.847708	0.3413	0.729853	2.98697	0.726705	0.336096	0.81267	0.505969	1.33009	0.603272	1.08173	0.737274	1.1494	0.934575	0.854042	1.45398	1.10137	0.940802	0.589438	1.17234	0.378839	0.789491	0.818107	0.714468	1.09734	1.18182	1.34704	0.622049	1.51041	0.795581
155820	4	661.529	Pos	Tier 1	SM 18:1;O2/13:0	1.27	618.9	SM		0.746747	0.59234	1.05587	0.485267	1.23291	1.91856	1.47508	0.946305	1.13685	0.832645	0.839418	0.471866	1.19855	0.766165	0.785407	0.716857	0.876182	0.986155	0.933631	0.572854	0.69674	1.15205	0.623223	0.678808	0.816309	0.502375	1.25929	0.646395	1.25796	1.10291	1.03897	1.043	0.825125	0.852861	0.707537	1.25969	1.3268	0.66147	1.29278	0.455545
155865	4.12	463.427	Pos	Tier 3	NAE 27:4	2.19		NAE		0.885531	1.0203	0.928809	1.28991	1.14071	0.954289	1.06518	1.16157	0.872412	1.05761	1.24618	1.07563	0.892566	0.928884	0.908545	1.0105	0.79423	1.10389	1.07734	0.989593	0.882252	0.73202	1.13075	1.05641	1.14413	1.19496	0.876566	1.54071	1.0401	1.29693	1.06717	1.07149	1.00702	1.53621	1.24178	1.23104	1.23154	0.764261	0.971237	1.05027
155879	4.12	728.523	Pos	Tier 1	PC 16:0_16:3	0.2	687.8	PC		2.09387	0.16615	0.131368	0.374009	1.21421	2.64129	0.84322	1.48959	0.801291	0.892968	0.413188	0.269039	1.55857	0.977383	0.864514	0.279117	1.53127	0.939254	0.811223	0.580652	0.980817	1.35456	0.978855	0.682029	0.777799	0.218317	1.1461	1.63929	1.38061	1.2843	1.06388	0.871201	0.426215	0.41622	0.988395	0.914886	2.49135	0.53864	1.0991	0.404988
155930	4.17	687.544	Pos	Tier 1	SM 16:2;O2/17:0	1.27	693.4	SM		0.797913	0.817225	1.19212	0.515825	1.08909	1.38901	1.78927	1.01749	1.17664	0.851865	1.08734	0.841037	1.0606	0.682909	0.982989	0.731218	1.07416	1.01055	1.05376	0.769902	0.666901	1.03629	0.609933	1.41084	0.640034	1.05056	1.23024	0.528446	1.16104	1.40553	1.06567	1.13506	0.79529	0.894795	0.663632	1.18817	1.24032	0.928249	1.41671	0.731283
155936	4.17	876.56	Pos	Tier 1	PI 36:4	0.77	558.7	PI		1.66123	0.957431	0.60728	0.88375	0.81788	0.734432	1.00996	0.594144	0.786312	1.17789	0.757574	0.769888	0.98008	1.62764	1.50571	1.00448	1.03331	1.23095	0.928812	0.771779	1.16309	1.35465	1.05636	0.963807	1.24828	0.368997	0.712725	0.965896	0.84412	0.990265	1.1834	0.657942	0.599768	0.504612	1.2343	0.829106	0.692513	1.17766	0.550273	1.13779
155964	4.23	754.539	Pos	Tier 3	LPC 34:5;O	0.76		LPC	CerP 42:5;O4	2.41214	0.464445	0.445482	0.805044	0.847386	2.8269	0.91709	1.14532	0.564583	1.13258	0.852552	0.362515	1.31375	1.03278	0.743775	0.515541	1.3696	0.677637	0.950724	0.792196	0.711326	0.875546	1.12222	0.444423	0.495917	0.373958	1.05488	2.38836	1.0551	1.37555	0.928496	0.751483	0.628672	0.584365	1.04574	0.93174	2.19254	0.570175	0.859244	0.525723
156004	4.35	854.57	Pos	Tier 3	SHexCer 37:1;O4	4.84		SHexCer		1.38386	0.862951	0.658688	0.719981	1.19751	0.690755	0.787046	1.02696	0.659834	0.822475	0.918468	0.842232	0.940129	1.62939	0.785633	0.852726	1.07207	0.7961	1.13824	0.918586	1.4907	1.06853	1.12944	0.815237	0.600871	1.52293	0.692639	0.572859	0.756241	0.770638	0.74155	0.796334	0.850857	0.709632	1.14463	0.948882	1.39491	0.651831	0.563242	0.972392
156023	4.42	780.554	Pos	Tier 3	CerP 44:6;O4	0.63		CerP		1.83609	1.31986	0.217427	0.686998	1.109	4.06574	1.03109	0.951051	0.659595	1.09175	0.443251	0.819863	1.1862	0.86092	0.589867	0.303019	1.38352	0.803508	0.560715	0.957417	0.729325	0.933798	0.903086	0.548814	0.751503	0.259804	0.742405	1.4362	0.505673	1.10128	1.62127	0.450939	0.252893	0.251773	0.825887	1.38259	1.31588	0.391536	1.3356	0.89616
156050	4.43	766.539	Pos	Tier 3	CerP 43:6;O4	0.95		CerP		1.44084	0.613358	0.487508	0.29482	1.52888	2.56784	0.769766	0.891893	0.803865	0.490794	0.630354	0.316878	0.819795	1.81306	0.836506	0.322285	0.671825	0.700962	1.18226	0.328193	1.22328	1.03759	0.658481	1.04209	1.09661	0.344058	2.72068	1.08715	0.915833	1.51026	0.366586	0.549213	0.527143	0.592405	0.684119	1.26417	1.64895	0.706166	4.20066	0.403166
156069	4.46	798.565	Pos	Tier 3	CerP 44:5;O5	1.04		CerP		0.908223	1.2427	0.957564	0.842149	0.70388	0.514048	0.797534	0.703404	0.94694	0.485956	1.65345	1.49272	0.852008	1.29238	1.7464	0.713191	0.916457	1.35126	0.610249	1.24506	0.779991	0.78084	1.15276	1.37751	1.12875	1.47119	1.48544	0.500073	0.849974	1.05352	0.877172	1.02898	1.00369	1.08423	1.09129	0.929618	0.747947	1.59835	1.43751	1.34909
156076	4.52	675.544	Pos	Tier 1	SM 16:0;O2/16:1	0.41	666.3	SM		0.881563	0.866528	0.958595	0.636826	1.10941	1.47861	0.994531	0.797561	1.20277	0.954981	0.964284	0.579522	0.976404	0.833972	0.885795	0.847167	0.933568	0.924833	1.0201	0.930422	0.805098	1.14862	0.992746	1.21569	0.895583	0.755742	1.0444	0.535286	1.11323	1.22054	1.091	1.08156	1.00996	0.995997	0.852983	1.13511	1.0674	0.816669	1.20268	0.811605
156181	4.6	754.539	Pos	Tier 3	LPC 34:5;O	0.86		LPC	CerP 42:5;O4	1.58722	0.541837	0.577226	0.594239	0.979124	1.07213	0.919531	1.03557	0.528373	0.752375	0.797507	0.655839	1.01764	1.01072	1.31644	0.712274	1.03381	0.629345	1.32873	0.637915	1.18012	1.03386	0.854965	0.7678	1.57974	0.11247	0.865726	1.23367	1.239	1.81136	0.785398	1.0617	0.852819	0.888694	1.70139	1.13418	1.49006	0.800066	0.349605	0.321928
156221	4.62	704.523	Pos	Tier 1	PC 14:0_16:1	0.57	656.8	PC		2.14141	0.392669	0.210414	0.365252	1.11285	0.690964	0.672207	1.05289	0.575436	1.13092	0.497715	0.218488	0.988339	0.804187	1.24285	0.30771	1.31524	1.31843	1.22197	0.365618	1.04363	1.10444	1.05887	0.663158	1.20966	0.636122	0.435236	1.39422	1.54197	1.50855	1.0327	0.914648	1.01609	0.838028	1.39658	1.1434	1.14363	1.00139	0.372845	0.534722
156413	4.69	774.565	Pos	Tier 3	PS O-36:2	1.11		PS	CerP 42:3;O5	0.921712	1.14483	0.640114	0.886105	1.24004	0.737512	0.948971	0.489799	1.11389	0.939794	1.09213	0.80159	1.03114	1.10738	1.0156	0.827752	0.726671	1.22668	0.540494	1.6028	0.853662	1.08963	0.954661	0.957131	0.61601	1.54547	2.19698	0.681924	0.912965	0.812194	1.50202	0.904764	0.806212	0.799111	1.16932	0.639035	0.897866	1.17363	2.48121	1.16903
156435	4.73	780.555	Pos	Tier 3	CerP 44:6;O4	1.1		CerP		1.85756	0.759583	0.999365	0.87946	0.476474	0.926	1.01078	0.754162	0.498368	0.674448	1.00659	0.757666	0.822247	1.17863	1.33759	1.06731	1.15324	0.623377	0.938305	0.574646	0.85956	0.450571	0.994233	0.630122	1.05905	0.205778	0.639885	1.09648	1.08644	1.30516	0.621126	0.917116	1.47253	1.25758	1.10936	0.973533	1.01564	0.952645	0.295846	0.693969
156476	4.75	856.586	Pos	Tier 3	SHexCer 37:0;O4	5.54		SHexCer		2.04063	1.01989	0.927163	1.54883	0.799037	1.35504	0.765612	0.836851	0.681835	0.551053	1.63732	0.421323	1.03136	1.66264	0.829829	0.4716	0.788314	0.813369	1.52617	0.799485	0.809891	0.929604	1.15171	0.51105	0.819702	0.106324	0.641832	1.1507	0.63623	1.13885	0.721104	1.09207	0.948023	0.771997	1.77065	1.02893	0.934802	0.70985	0.33305	0.908894
156481	4.87	730.539	Pos	Tier 1	PC 14:0_18:2	0.09	708	PC		1.55386	0.563621	0.373449	0.455189	1.46881	1.00535	1.16501	0.824103	0.710411	1.14547	0.571275	0.452404	1.24002	0.802739	1.01027	0.590681	0.982443	0.665028	0.931813	0.723912	0.963552	1.37149	0.782605	0.731475	0.897677	0.289299	0.957715	1.20338	1.15701	1.13467	1.54456	0.873668	0.622692	0.537926	1.61439	0.81673	1.50547	0.849526	0.758484	0.339408
156644	4.98	756.554	Pos	Tier 3	LPC 34:4;O	0.45		LPC	CerP 42:4;O4	1.36112	0.512156	0.648265	0.889552	0.744009	0.955187	1.17391	0.637204	0.495893	1.41252	0.946018	0.483403	1.09686	0.61174	0.951214	0.982582	1.02392	0.618172	0.768622	0.732996	0.836434	0.635565	1.13041	0.446828	0.554504	0.442037	0.633763	2.01397	1.04906	1.27743	1.48218	0.768021	0.868683	0.810708	1.10744	0.885086	1.10699	0.965816	0.40438	0.595973
156702	5	780.554	Pos	Tier 3	CerP 44:6;O4	0.1		CerP		1.24636	0.923282	0.625123	0.601489	1.06555	1.12791	0.705166	0.987376	0.741872	0.518777	0.719252	0.520814	0.861918	1.37353	0.964531	0.439193	0.857016	0.744526	1.18495	0.601187	1.18983	0.874451	0.847504	1.031	1.06604	0.651805	1.08743	1.13897	0.701752	1.11752	0.513223	0.687833	0.978505	0.944652	0.892801	1.03223	1.06042	0.862422	1.21943	0.897867
156901	5.01	824.592	Pos	Tier 3	SHexCer 37:0;O2	0.48		SHexCer	HexCer 40:5;O5 | HexCer 40:4;O6	1.04535	1.20966	0.674502	0.834865	1.24036	1.02032	1.02978	1.11253	1.07131	0.771437	0.916464	0.86656	0.888883	1.25736	0.709678	0.608383	0.655222	1.08385	1.19866	0.695237	0.841165	0.609797	0.800132	1.26357	1.2724	0.634348	1.0674	1.21546	0.605082	1.1348	0.634035	1.01494	1.07975	1.22098	1.03537	1.09008	1.10724	0.648334	1.15486	1.06829
156910	5.06	522.489	Pos	Tier 1	Cer 18:1;O2/15:1	1.88	620	Cer		0.956249	1.23721	1.20246	1.08104	1.09939	1.02956	1.3847	1.16908	1.12036	1.09022	1.13151	1.31155	0.928224	1.06529	0.986278	0.960519	0.886211	1.23633	1.10121	0.993789	1.02918	0.788475	0.865176	1.12996	1.22063	1.80393	0.950072	1.44937	1.04232	1.13988	1.32291	1.13759	1.28141	1.6289	1.18258	1.19789	1.16688	0.859674	1.12591	1.29746
156930	5.02	832.586	Pos	Tier 3	PA 45:8	1.04		PA	PA O-45:9;O	1.22048	0.708736	1.09099	1.3701	0.987471	1.2187	0.875307	0.842334	0.870902	0.92769	1.07768	0.387791	1.18441	1.00053	0.675884	1.3167	0.851597	0.906373	1.05769	1.0954	0.803942	1.2605	1.07777	0.44871	0.671856	1.2779	0.813124	1.08746	1.0512	0.872114	1.06972	2.82409	1.36475	0.64219	1.35784	1.05314	0.821209	0.641461	0.538045	0.781454
157002	5.1	924.271	Pos	Tier 3	PIP3 22:2	0.22		PIP		0.949501	1.06379	0.812754	1.2023	0.876023	0.823842	1.00416	1.25997	0.955232	1.37429	1.04513	1.56388	1.03041	1.07065	1.11619	1.1762	1.08473	0.925134	1.21199	1.10842	0.810386	1.03891	0.842169	1.3545	0.843811	1.82461	0.842591	1.11714	0.765267	0.867697	1.22111	0.932982	1.14458	1.5602	0.76582	1.24641	0.74214	1.06167	1.16694	1.11825
157039	5.12	689.56	Pos	Tier 1	SM 16:1;O2/17:0	1.27	638.9	SM		0.63384	1.07513	1.10997	0.66372	1.22055	1.49631	1.18405	0.965412	1.58212	0.763278	1.09572	0.906418	1.00949	0.67444	0.85677	0.999648	0.940859	1.24672	0.998156	0.840387	0.641471	1.16035	1.07837	1.28951	0.671783	1.11292	1.17082	0.58355	1.23601	1.0597	1.14157	1.09686	1.00496	0.948164	0.681403	1.12048	1.17617	0.890959	1.44672	0.884
157265	5.18	768.554	Pos	Tier 3	PA 40:5	0.59		PA	CerP 43:5;O4 | PA O-40:6;O	0.788972	1.23506	1.43976	0.446755	0.67743	0.647313	1.09515	0.956432	1.30296	0.555519	1.3235	2.049	1.09361	1.01746	1.2458	2.28389	0.758862	1.33719	1.07517	0.668875	1.03985	0.960452	1.01048	1.52146	1.43234	0.428199	1.29813	0.565797	1.78882	1.28235	0.439595	1.01531	1.1936	1.23263	0.682142	1.23403	0.824389	1.0806	0.576362	0.655652
157401	5.28	826.608	Pos	Tier 3	HexCer 40:4;O5	4.9		HexCer	HexCer 40:3;O6	1.02822	0.819021	0.676969	0.831794	1.17731	0.867987	1.27297	0.903239	0.965498	1.20404	0.779877	0.726794	1.01498	0.772143	0.463662	0.774493	0.767751	0.859672	0.968461	1.05075	0.731588	0.722162	0.745312	0.800262	0.981476	0.376631	0.517184	1.4237	0.37166	1.06081	1.70211	0.913962	0.765466	0.768162	0.998787	1.18133	1.00653	0.628202	0.821548	0.90538
157412	5.22	756.554	Pos	Tier 3	PA 39:4	0.35		PA	LPC 34:4;O | CerP 42:4;O4 | PA O-39:5;O	1.5172	0.75209	0.448745	0.629703	1.14755	2.5689	0.864859	1.53784	1.45177	0.941647	0.700995	0.86522	1.25218	1.25277	0.762232	1.00387	1.19365	1.42148	0.75954	0.824256	0.928059	0.958419	1.00759	0.993384	0.735471	1.03813	1.73766	1.20113	1.18619	1.14688	0.70878	0.759569	0.891565	0.877311	0.768341	0.908741	1.61785	0.653785	1.76306	0.833663
157541	5.25	832.586	Pos	Tier 3	PA 45:8	1.1		PA	PA O-45:9;O	1.31427	1.03796	1.21293	1.89662	0.735478	0.550119	0.977793	0.546487	0.527471	0.680045	1.82681	0.820989	0.837396	1.50464	1.57391	1.3637	0.891367	0.502865	1.17051	1.0326	1.04425	0.731577	1.17265	0.456844	1.03166	1.53085	0.860824	1.07546	0.96433	1.25717	0.656611	0.330245	1.0569	1.02434	1.37459	0.841476	0.766897	0.793463	0.352597	1.05433
157557	5.25	904.592	Pos	Tier 1	PI 38:4	0.84	559.6	PI		1.02116	1.26841	1.32115	1.05734	0.828675	0.823207	1.06543	0.695693	1.12508	0.905125	0.948186	1.0481	1.04565	1.35986	1.51146	1.36175	0.841056	1.06893	0.897715	1.121	1.05763	1.2955	0.933592	1.08917	1.27291	0.439857	0.970149	0.67013	0.748033	0.932662	1.06679	1.01497	0.848845	0.652225	1.48191	0.812365	0.842649	1.17824	0.640379	1.24245
157702	5.36	862.627	Pos	Tier 1	Hex2Cer 16:0;O2/18:1	1.94	610.2	HexCer		0.908665	1.13296	1.445	1.00005	1.04723	0.908495	0.959305	0.941726	1.22532	1.05606	1.39378	1.54196	1.28321	0.996462	0.775997	1.2248	0.838008	1.10703	0.930913	0.998285	1.09881	1.15921	1.53476	0.907023	0.992551	1.59133	0.913751	0.797332	0.97296	1.12804	0.6568	1.04291	1.12374	1.08529	0.729241	0.735576	0.974739	0.945536	1.08282	1.01263
157736	5.33	794.571	Pos	Tier 3	PA 42:6	2.03		PA	CerP 45:6;O4 | PA O-42:7;O	0.745178	1.02702	0.879514	0.803154	1.42797	1.98473	0.802496	0.821393	1.07149	0.561851	1.1611	0.66638	0.926389	1.70981	0.91512	0.872489	0.719391	0.988672	1.05005	0.518118	1.51407	0.956422	0.948101	0.668731	0.96052	0.204113	2.627	1.19652	1.06783	1.38199	0.50377	0.711216	0.77405	0.791997	0.863635	1.40747	1.41881	0.860606	2.8684	0.640765
157748	5.34	828.553	Pos	Tier 3	SHexCer 35:0;O4	3.3		SHexCer		1.69457	1.97532	1.10355	0.965629	1.04927	0.799594	1.18173	1.07039	1.40667	1.1496	1.36015	1.37558	0.952878	1.31428	0.354226	1.69545	1.28406	1.57485	1.22274	0.969791	1.10698	0.248203	0.958404	1.11223	1.10937	0.816543	1.31635	1.65711	0.749385	0.872233	1.0519	1.30309	1.11896	1.323	0.867556	0.956935	0.855582	0.673759	1.21392	1.5673
157763	5.43	806.57	Pos	Tier 3	PA 43:7	1.34		PA	PG dO-40:0 | PA O-43:8;O	1.07842	1.21173	1.18704	0.93864	1.03436	0.931874	1.12335	0.996113	1.15022	1.05248	1.08647	1.13453	1.01201	1.27122	1.02773	1.25447	1.02956	1.13283	1.0215	1.01745	1.20953	1.02515	0.985765	1.07046	1.0306	1.29246	1.19784	1.1298	1.0827	1.00005	1.06388	1.06271	1.07922	1.31795	0.970137	1.03892	0.943691	0.985331	1.09579	1.11857
158010	5.41	850.608	Pos	Tier 3	SHexCer 39:1;O2	0.65		SHexCer	HexCer 42:6;O5 | HexCer 42:5;O6	1.00969	1.39303	0.828532	1.10075	1.13071	0.909386	1.21638	1.0679	1.3112	1.17891	1.01243	1.21599	1.01339	1.29708	0.605652	0.959495	0.648546	1.29268	1.2269	0.992372	0.825106	0.520923	0.797574	1.19644	1.1715	1.09625	1.07867	1.37843	0.630632	0.983754	1.26215	1.12152	1.28743	1.59629	1.1081	1.06842	1.12638	0.579416	1.20002	1.27334
158255	5.45	744.554	Pos	Tier 3	PA 38:3	0.68		PA	PC 33:2 | LPC 33:3;O | PC O-33:3;O | CerP 41:3;O4 | PA O-38:4;O	0.783611	0.844352	0.723868	0.445724	1.35984	1.35134	1.65732	0.80346	1.32751	1.25233	0.839182	0.788355	1.38482	0.573966	0.89748	1.03293	0.853504	1.07517	0.879627	0.721372	0.892334	1.40251	0.832327	0.941087	0.938124	0.945358	1.04722	1.46511	1.47463	1.4774	1.70908	0.817136	0.611574	0.720643	0.758318	1.32628	1.23985	0.943347	1.38592	0.455753
158811	5.56	832.587	Pos	Tier 3	PA 45:8	1.92		PA	PA O-45:9;O	1.0091	0.815658	1.0356	1.06209	0.905879	0.505545	0.801335	0.619677	0.60229	0.783976	0.989097	0.852264	0.877636	1.07205	0.83792	1.48048	0.934666	0.908992	0.72359	1.04352	1.36118	0.672934	1.33936	1.10512	0.799471	0.477494	1.36974	0.571566	0.847037	0.651836	0.681198	0.774603	1.0152	1.01499	0.716796	0.757475	0.719725	0.695524	0.800524	1.27691
158851	5.53	782.571	Pos	Tier 3	PA 41:5	1.6		PA	CerP 44:5;O4 | PA O-41:6;O	2.23766	0.666611	0.354226	1.62435	2.01105	1.64089	0.870625	0.55254	0.548031	1.19317	0.665591	0.286874	0.839897	1.56427	1.42218	0.517346	0.675306	0.497517	1.11455	0.526043	1.37675	0.901201	0.753222	0.337309	0.928575	0.201116	1.34229	1.97098	0.775844	1.20674	0.964551	0.485295	0.598154	0.608915	0.899855	0.828823	1.97123	0.615073	1.67897	0.654942
158901	5.54	703.576	Pos	Tier 1	SM 16:0;O2/18:1	1.99	711.8	SM		0.569627	1.05844	1.03828	0.428056	1.15363	1.72212	1.42977	1.00173	1.78863	0.786381	1.30195	0.816872	1.21485	0.583367	0.745319	0.873789	0.835002	1.36508	1.03935	0.782331	0.834181	1.11996	1.26306	1.24407	0.899161	0.935979	1.10624	1.32937	1.21148	1.20328	1.18393	1.11809	0.99735	1.02251	0.723874	1.30834	0.967015	0.932482	1.07234	0.744808
158969	5.57	770.571	Pos	Tier 3	PA 40:4	2.54		PA	CerP 43:4;O4 | PA O-40:5;O	0.699106	0.696686	0.822556	1.27972	0.902634	1.06708	1.50472	1.24751	1.05337	1.0916	0.907577	0.964671	1.2795	0.744096	1.17998	0.884773	1.42244	1.17458	0.989004	0.733233	1.01068	1.55418	1.05588	0.832711	0.906144	0.907958	0.851156	1.69051	1.17283	1.14311	1.43858	0.795063	0.708623	0.744271	1.08017	1.33632	0.763813	1.42186	0.885795	1.00607
159004	5.63	776.582	Pos	Tier 3	PS O-36:1	2.53		PS	PA 39:2;O | PG O-36:3 | CerP 42:2;O5	0.946282	1.12562	0.574768	1.17991	1.1478	0.716578	0.855271	0.733025	1.13915	0.804306	1.15123	0.953691	1.18666	0.996108	0.867643	1.09518	0.784	1.39003	0.826371	1.07082	0.921915	0.861527	1.49018	0.929499	0.728041	1.495	1.32952	0.475822	1.07559	0.868537	0.825089	1.05993	1.23218	1.2714	0.89931	0.874816	0.881871	0.970267	1.41649	1.59191
159021	5.61	794.571	Pos	Tier 3	PA 42:6	2.47		PA	CerP 45:6;O4 | PA O-42:7;O	1.17721	0.843645	0.663474	0.556461	1.12906	1.85542	0.764205	1.0959	0.934649	0.437744	0.738994	0.446582	0.914177	1.98787	0.71349	0.549366	0.639212	0.742902	0.955845	0.51187	1.10004	1.00958	0.994118	1.22471	1.09492	0.441921	3.05488	0.845156	0.788589	1.19261	0.353475	0.627859	0.601385	0.618191	0.756707	1.22989	1.09706	0.826757	4.33986	0.703269
159038	5.64	764.524	Pos	Tier 3	PA 40:7	2.38		PA	PA O-40:8;O	1.81188	1.59192	0.588909	0.319596	0.654064	0.228748	0.840479	0.570742	0.473408	0.808406	1.00031	3.37669	1.11368	1.22669	0.695453	3.84313	1.03354	1.18798	0.599849	0.33773	1.49152	0.88926	0.652831	2.04578	0.692531	1.25686	1.82131	0.542267	1.09334	0.603512	0.713298	0.430658	0.888246	0.966105	0.813686	0.319221	0.603209	1.25676	0.742913	1.17616
159113	5.69	706.539	Pos	Tier 1	PC 14:0_16:0	0.77	733	PC		1.43132	0.580929	0.355313	0.376071	1.37709	0.900029	0.636844	1.15258	0.896293	0.865581	0.457034	0.464389	1.05615	0.749928	1.06954	0.568315	1.07766	1.45635	1.09613	0.526048	1.17222	1.49151	0.944291	1.06376	1.49605	0.982704	0.70481	0.855746	1.31758	1.44439	0.996269	0.725523	0.974979	0.826326	1.17163	1.10399	1.00847	1.02883	0.685643	0.717159
159196	5.73	792.591	Pos	Tier 3	PA O-43:7	1.58		PA		0.984233	0.859664	1.31082	1.04119	0.861945	0.747752	0.86648	1.8306	0.887735	0.726303	1.08827	0.369071	0.292879	1.48577	0.335582	0.390629	0.337247	0.403736	0.86555	1.8309	0.763019	0.841969	0.91699	0.786486	1.03947	1.25329	1.6482	1.113	0.768222	0.677852	0.947684	1.24571	1.12586	1.0926	1.08981	0.792196	0.930273	0.603906	0.775221	0.776667
159232	5.73	703.576	Pos	Tier 1	SM 16:0;O2/18:1	1.62	655.4	SM		1.01545	1.19781	1.23752	1.07594	1.0415	1.07059	1.24835	1.09511	1.12673	1.11794	1.14724	1.17755	0.99039	1.11525	1.10535	1.05796	1.11187	1.12872	1.18733	0.938611	1.13476	0.989853	0.880596	0.985488	1.12285	1.72136	0.976786	1.29527	0.970369	1.1271	1.19956	1.07971	1.17312	1.45657	0.977077	1.15052	1.04363	1.00474	1.1147	1.09319
159756	5.82	782.572	Pos	Tier 3	PA 41:5	3.71		PA	CerP 44:5;O4 | PA O-41:6;O	1.07789	1.21251	1.18995	0.937289	1.0295	0.935487	1.1189	0.995471	1.15233	1.0447	1.08747	1.12603	1.01466	1.26835	1.02816	1.25583	1.031	1.13557	1.0202	1.01614	1.20742	1.02465	0.984046	1.07277	1.03087	1.3382	1.19593	1.14022	1.08258	1.0044	1.06611	1.06034	1.07544	1.32632	0.96958	1.03821	0.945419	0.985064	1.09217	1.11796
160325	5.78	906.608	Pos	Tier 1	PI 38:3	1.39	576.7	PI		1.26894	0.799953	1.15169	1.63006	1.45606	0.802187	1.50023	0.456828	0.551056	1.3753	0.934858	0.521061	1.09738	1.19801	1.75343	1.08787	0.775837	0.795264	0.768169	0.966179	1.27305	1.2674	0.837708	0.553872	1.13954	0.341191	0.917821	1.28321	0.646559	1.02937	2.05827	0.687791	0.735431	0.729801	1.66074	0.839538	0.977398	0.942599	1.1407	1.31387
160345	5.85	732.554	Pos	Tier 1	PC 16:0_16:1	0.23	787.9	PC		2.12873	0.790734	0.472503	0.662766	1.0536	0.699551	0.884922	0.999481	0.798696	1.45453	0.717029	0.397542	1.01956	0.927149	1.16211	0.600171	1.19449	1.17499	1.10132	0.413687	1.25307	0.874515	1.10342	0.694326	1.10038	2.12671	0.52338	1.48481	1.39503	1.22512	1.02848	0.72432	1.38372	1.34177	1.14196	0.720838	0.948294	1.31781	0.504539	0.725842
160482	5.93	808.586	Pos	Tier 3	PA 43:6	1.42		PA	PG dO-40:0 | PA O-43:7;O	1.19007	1.06759	1.13156	1.03915	0.713822	0.942889	0.96946	0.931204	1.1678	0.6667	1.17729	1.1045	1.00442	1.34404	1.0131	1.26923	1.00709	1.10576	1.00472	1.04265	1.02577	0.896793	1.10133	0.9609	1.112	0.463398	1.12026	0.969551	1.05988	0.941366	0.803346	1.06266	1.08756	1.3013	0.95527	1.026	0.729912	0.959359	0.607533	1.21169
160645	5.93	729.592	Pos	Tier 1	SM 18:1;O2/18:1	1.56	714	SM		0.710355	1.44281	1.36188	1.16224	1.27568	0.953193	1.50399	1.12624	0.789021	1.39783	1.16283	1.42749	1.07377	0.73043	1.00585	1.0524	1.13332	1.01119	1.10356	1.29878	0.870196	0.731455	0.73752	1.39698	0.73634	1.08738	1.32799	0.710519	0.915887	0.987713	1.33144	1.70723	1.0019	1.06779	0.941713	0.754233	1.15839	1.05187	1.19221	1.07978
160734	5.89	820.586	Pos	Tier 3	PA 44:7	1.4		PA	PA O-44:8;O	0.513616	0.664588	1.02448	0.293978	1.40676	0.708139	0.849933	0.893049	1.4512	0.927877	0.717168	0.661543	1.21392	0.712812	0.809247	1.18608	0.808134	1.16458	0.884978	0.473859	1.4202	1.70049	0.931333	0.878457	0.893107	0.440295	1.65048	0.255334	1.28931	0.843123	0.747875	0.544358	0.703932	0.826205	0.716687	1.33317	0.990492	0.773295	1.56724	0.795677
160978	5.93	852.624	Pos	Tier 3	SHexCer 39:0;O2	1.58		SHexCer	HexCer 42:5;O5 | HexCer 42:4;O6	0.969377	1.26341	0.942335	1.24956	1.0739	1.09636	1.30827	1.15727	1.24735	0.871448	1.17198	1.17955	0.945142	1.1913	0.697193	0.949549	0.761685	1.30971	1.22553	1.06352	0.786355	0.572688	0.840186	1.08336	1.31388	0.663457	1.06276	1.27262	0.681994	1.04026	1.02294	1.27779	1.15482	1.40631	1.14552	1.15094	1.08916	0.606167	0.926586	1.09206
161065	6.01	431.389	Pos	Tier 2	PR 29:3;O2 (alpha-Tocopherol, Vitamin E)	2.53	391.7	PR		1.14453	1.02061	1.03427	1.31971	0.924324	1.54272	0.822527	0.665551	0.769502	0.977455	0.969756	0.983098	0.941872	1.19026	1.11095	1.00431	0.932399	0.706363	0.804665	3.85985	1.08539	1.07942	0.947681	1.17583	0.881173	0.844208	1.46612	0.739315	1.00314	0.899638	1.33803	0.914863	0.811557	0.965397	1.50207	0.745385	0.883847	1.06471	1.10701	0.833877
[truncated: 1,371 more rows]
[truncated: 114 more columns]

## Sheet: Mouse lipidomics
Supplemental Table 1. List of identified and normalized features from in-depth global lipidomics analysis Note that in "Information" section (column A to column D), column "Feature Identifier (No.)" shows the individual feature number coded from data processing. Column "RT (min)" shows the retention time of the feature detected in minutes. Column "m/z" is the mass to charge ratio of the detected …
[truncated: 1,984 more rows]
[truncated: 73 more columns]
