# Supplementary material for: Disruption of the angiopoietin-like system connects lipid homeostasis and hypothalamic dysfunction in ALS
Source: BMC Med. 2026 Mar 3;24:210. doi: 10.1186/s12916-026-04749-4 (PMC13064175; doi:10.1186/s12916-026-04749-4)
Supplement: Supplementary file 4 — Additional file 4. An excel sheet with the normalised intensity values of proteins from the antibody array, along with the differentially expressed and correlated proteins. [file 12916_2026_4749_MOESM4_ESM.xlsx]

## Sheet: Sheet1
Intensity values (normalised and batch corrected) from the array experiment																		List of proteins upregulated and downregulated in the hypothalamus of SOD1 mice at P110 compared to WT littermates									List of hypothalamic proteins directly and inversely correlated to systemic ANGPTL-3 in SOD1 mice at P110								List of hypothalamic proteins directly and inversely correlated to systemic ANGPTL-4 in SOD1 mice at P110
Target	WT_1	SOD_1	WT_2	SOD_2	WT_3	SOD_3	WT_4	SOD_4	WT_5	SOD_5	WT_6	SOD_6	WT_7	SOD_7	WT_8	SOD_8		Protein	logFC	adj. P val							Protein	R value	adj. P val						Protein	R value	adj. P val
6Ckine	7.32827	6.9085	7.10586	7.15348	7.01426	7.18935	7.17983	7.03292	7.50804	7.176	7.11036	7.63275	7.40617	7.22892	7.25728	7.34452		Cripto-1	0.261088	0.020839							CD27 Ligand	0.809524	0.037628						IL-24	0.904762	0.0189979
Activin A	6.59435	6.35206	6.60305	6.32064	6.35809	6.60549	6.44118	6.53611	6.49544	6.48334	6.42392	6.543	6.38228	6.62908	6.35426	6.64821		MFG-E8	0.259489	0.001362							CD30 Ligand	0.809524	0.037628						TFPI	0.857143	0.00794677
Activin C	6.00655	6.02049	5.94715	6.09332	5.90803	6.08509	5.86019	6.16221	6.01157	5.94809	5.97045	6.03313	6.00047	5.99451	5.96407	6.03202		GDF-1	0.246636	0.029513							ICAM-1	0.690476	0.037628						Leptin R	0.785714	0.0220861
Activin R1B	6.39041	6.28303	6.50332	6.19817	6.49155	6.20655	6.34979	6.34528	6.24875	6.51063	6.52374	6.2589	6.19587	6.56605	6.50708	6.23933		CD30 Ligand	0.230424	0.01118							IL-24	0.690476	0.04982						PlGF-2	0.738095	0.0294861
Adiponectin	8.06155	8.35574	8.32485	8.08558	8.06233	8.31944	8.11769	8.23902	8.18863	8.08816	8.40861	7.97617	7.80744	8.40653	8.12972	8.15893		Spinesin	0.222088	0.003687							TFPI	0.690476	0.037628						CD14	0.738095	0.134509
AgRP	6.63028	6.31942	6.27813	6.73434	6.51984	6.4579	6.55322	6.41304	6.58527	6.3554	6.56057	6.42756	6.51876	6.57211	6.18431	6.93679		GM-CSF	0.20863	0.04882							IL-22	0.666667	0.111167						Epiregulin	0.738095	0.136688
ALCAM	6.29039	6.1985	6.27918	6.22992	6.12819	6.34008	6.19972	6.27946	6.22603	6.28427	6.37638	6.17521	6.04707	6.5698	6.26387	6.29879		MAdCAM-1	0.207977	0.021349							GDF-8	0.642857	0.04982						IL-23	0.714286	0.0704544
ANGPTL2	6.63724	6.23317	6.46133	6.41982	6.36556	6.55118	6.39456	6.49102	6.48098	6.37783	6.32931	6.57577	6.27816	6.62912	6.43775	6.4808		ICAM-2	0.195134	0.021349							AgRP	0.619048	0.023732						IGFBP-L1	0.714286	0.228163
ANGPTL3	6.80833	6.67054	6.77296	6.7258	6.59824	6.80919	6.60625	6.81255	6.81943	6.5707	6.65422	6.75225	6.83047	6.63592	6.69277	6.79667		EDAR	0.187107	0.044781							Cardiotrophin-1	0.619048	0.111167						AgRP	0.690476	0.0529959
Amphiregulin	6.52753	6.055	6.24782	6.32665	6.33976	6.26533	6.39432	6.17045	6.22108	6.40372	6.43523	6.16537	6.40311	6.1789	6.2636	6.33028		FADD	0.178649	0.021349							CD40	0.619048	0.117716						CCL28	0.690476	0.125012
Artemin	6.89561	6.79064	6.85264	6.8469	6.56094	7.09777	6.69575	6.97159	6.67932	7.09627	6.8215	6.8766	6.93251	6.83638	6.91789	6.82615		IL-5 R alpha	0.156805	0.033831							E-Selectin	0.619048	0.04982						ALCAM	0.690476	0.517338
Axl	6.60454	6.22543	6.4471	6.39413	6.43285	6.45814	6.32381	6.55434	6.70444	6.32056	6.62165	6.26942	6.33183	6.54226	6.49572	6.40317		MMP-3	0.149969	0.043758							Granzyme G	0.619048	0.117716						IL-27 R alpha	0.666667	0.0779643
bFGF	8.63356	7.98042	8.47213	8.23269	8.20206	8.52487	8.25432	8.48134	8.30008	8.65055	8.8244	8.18374	8.22911	8.58612	8.40703	8.3935		Chordin-Like 2	0.132823	0.044781							IFN-a/b R1	0.619048	0.117716						Betacellulin	0.619048	0.0374468
B7-1	7.96242	7.6416	7.79082	7.87944	7.57833	8.11911	7.60389	8.10345	7.7218	8.32938	7.73816	8.1561	7.85625	7.97156	7.91724	7.91918		IL-17 RB	0.123536	0.029513							TRAIL	0.619048	0.057229						MFRP	0.619048	0.163892
BAFF R	8.11392	7.84875	8.07747	8.03836	7.8858	8.1836	7.90814	8.2233	8.25678	8.34097	8.1007	8.53934	8.22156	8.22301	8.16516	8.25146		IL-27 R alpha	-0.14806	0.024807							IL-17E	0.595238	0.057229						IFN-beta	0.619048	0.643961
BCMA	6.85199	6.56646	6.68143	6.75007	6.56003	6.86366	6.82266	6.61009	6.68344	7.03092	7.02539	6.69717	6.9284	6.74495	6.70883	6.93995		Dtk	-0.16186	0.044848							PlGF-2	0.571429	0.057229						CD27	0.571429	0.287911
beta-Catenin	6.82136	6.76149	6.79656	6.79889	6.7202	6.87137	6.83095	6.75007	6.82396	6.99766	6.91043	6.87199	6.89582	6.91145	6.92405	6.86535		TLR3	-0.16746	0.033831							SIGIRR	0.547619	0.121008						VEGF-B	0.547619	0.13321
BLC	7.04106	7.92994	7.18483	7.7795	7.27968	7.66186	7.5929	7.36355	7.26183	7.89166	7.69122	7.44039	7.36545	7.69588	7.65055	7.43061		IL-17D	-0.16826	0.026447							Spinesin	0.547619	0.121008						Activin A	0.52381	0.291205
Betacellulin	6.53859	6.56817	6.68462	6.43309	6.45455	6.67156	6.58954	6.51291	6.65811	6.49156	6.62838	6.59154	6.51173	6.65604	6.37625	6.80615		IGF-2	-0.17204	0.044848							Dkk-3	0.52381	0.057229						MCP-2	0.52381	0.464328
Cardiotrophin-1	7.2237	6.95016	6.99167	7.11271	6.95306	7.09645	6.87741	7.18651	7.07443	6.93266	7.23101	6.84666	6.84298	7.21461	7.02588	7.05207		TSLP R	-0.17211	0.049517							Leptin R	0.52381	0.057229						TGF beta R1	0.5	0.154255
IL-1ra	6.84897	6.91408	6.75121	7.01497	6.81811	6.93876	6.87596	6.83846	6.77713	6.92543	7.09664	6.6438	6.74522	6.9756	7.00591	6.72995		GITR Ligand	-0.17394	0.029513							FAM3B	0.5	0.057229						IL-17 RC	0.5	0.211831
CCL28	6.76394	6.6147	6.82417	6.53576	6.4023	6.92593	6.65656	6.65673	6.62705	6.65691	7.05892	6.33573	6.64528	6.67242	6.6653	6.6574		VEGFR2	-0.19212	0.021349							IL-7 R alpha	0.5	0.057229						Cardiotrophin-1	0.5	0.287825
MIP-1 beta	6.67184	6.83134	6.75395	6.76572	6.62381	6.88912	6.61998	6.92073	6.74863	6.72352	6.7803	6.76378	6.70965	6.76638	6.75354	6.7336		IL-17 RD	-0.19754	0.021349							IL-1 alpha	0.47619	0.062025						CD27 Ligand	0.47619	0.119407
MCP-3	6.74914	6.53427	6.43839	6.82087	6.56276	6.73971	6.31432	7.06072	6.6337	6.66814	6.93749	6.4529	6.6699	6.63691	6.83828	6.49338		Frizzled-6	-0.20243	0.043758							IL-17 RD	0.47619	0.167101						SIGIRR	0.47619	0.136797
MCP-2	6.64512	6.52487	6.62095	6.55336	6.36361	6.86581	6.6332	6.59236	6.49974	6.84953	6.88474	6.51551	6.65817	6.67435	6.60459	6.68871		TSLP	-0.21916	0.021349							MMP-12	0.47619	0.167101						Adiponectin	0.47619	0.35924
CCR10	6.84807	6.50163	6.85677	6.50098	6.75799	6.62258	6.91351	6.46263	6.78446	6.79883	6.97059	6.68211	7.17869	6.45957	6.97711	6.52334		Insulin	-0.22913	0.027284							VEGF-B	0.47619	0.062025						IL-22	0.47619	0.443629
CCR3	6.94314	7.69238	7.16906	7.44982	7.30658	7.24028	7.08171	7.41516	7.36071	7.43837	7.14805	7.58739	7.59527	7.16548	7.59655	7.10649		Erythropoietin	-0.2345	0.044781							Axl	0.452381	0.065599						LEPTIN	0.452381	0.331458
CCR4	7.92795	7.37968	7.80918	7.48712	7.48722	7.85008	7.56654	7.76682	8.01762	7.27999	7.50469	7.69653	7.65574	7.48078	7.44881	7.71881		IL-2	-0.24214	0.03894							Dtk	0.452381	0.065599						IL-1 R9	0.452381	0.353457
CCR6	7.70984	7.85363	7.86883	7.71927	7.66363	7.82359	7.80633	7.72404	7.73706	8.01914	8.3843	7.59861	8.07185	7.66591	7.79607	7.89124		Flt-3 Ligand	-0.25504	0.021349							Fractalkine	0.452381	0.065599						GFR alpha-2	0.452381	0.892921
CCR7	7.03898	6.89768	6.90164	7.01948	6.86546	7.08523	6.9517	6.94621	6.8547	7.05711	7.14848	6.83217	6.84023	7.05846	7.09326	6.84513		TLR2	-0.26899	0.033831							IL-12 p70	0.452381	0.167101						TCA-3	0.428571	0.154094
CCR9	6.84412	6.60767	6.65977	6.78359	6.61117	6.78432	6.79036	6.6068	6.42273	7.2799	6.79296	6.68164	6.40463	7.14557	6.90871	6.61009		Glut2	-0.28535	0.029513							IL-23	0.452381	0.065599						TIMP-2	0.428571	0.371565
CD11b	7.04899	7.02346	6.98662	7.08769	6.94163	7.02834	7.00199	6.96373	7.08141	6.92492	6.96707	7.03067	7.07619	6.90395	6.87251	7.15973		GFR alpha-2	-0.32222	0.021349							IL-2 R gamma	0.428571	0.175429						Axl	0.428571	0.406684
CD14	6.48738	6.95143	6.80542	6.68722	6.70711	6.70331	6.81201	6.5791	6.78039	6.65283	6.80124	6.67297	6.63871	6.91963	6.54821	7.00803		CCR10	-0.34194	0.003207							IL-7	0.428571	0.087714						IGF-1	0.428571	0.913353
CRP	6.80873	6.86491	6.86003	6.82708	6.80647	6.88403	6.78393	6.89881	6.94726	6.66691	6.78012	6.8206	6.74094	6.85219	6.85713	6.78489											IL-17 RC	0.428571	0.175429						CTLA-4	0.428571	0.944913
CD27	6.03046	6.35669	6.24604	6.13481	6.10243	6.23778	6.12531	6.22848	6.28421	6.07888	6.22306	6.17183	6.13519	6.2485	6.17217	6.25036											L-Selectin	0.428571	0.087714						Fas	0.404762	0.149507
CD27 Ligand	6.93556	6.92397	6.75136	7.14076	6.84107	7.01144	6.75746	7.08471	6.91554	6.74754	6.92421	6.81896	6.89938	6.82947	6.68008	7.07836											TIMP-1	0.428571	0.087714						EGFR	0.404762	0.414031
CD30	6.35471	6.64148	6.5527	6.45805	6.38006	6.57666	6.30054	6.64839	6.48131	6.50819	6.58738	6.45225	6.35755	6.64786	6.49781	6.52975											TLR1	0.428571	0.087714						TGF beta R2	0.380952	0.104624
CD30 Ligand	6.35631	6.6676	6.37556	6.69468	6.37693	6.567	6.29626	6.67893	6.32629	6.66198	6.56476	6.43828	6.46463	6.52144	6.31278	6.68699											TMEFF1	0.428571	0.283254						TGF beta 3	0.380952	0.134868
CD40	6.31358	6.47971	6.39668	6.38343	6.39924	6.33237	6.34362	6.38804	6.39771	6.30767	6.39216	6.30944	6.30226	6.3842	6.31157	6.38713											Endostatin	0.404762	0.087714						CCR4	0.380952	0.273408
CD40 Ligand	6.92642	6.33112	6.82989	6.44508	6.59989	6.6334	6.68078	6.58102	6.84886	6.68106	6.6239	6.76567	6.54999	6.79289	6.66719	6.68373											IL-1 R4	0.404762	0.299267						Dkk-4	0.357143	0.470329
Cerberus 1	6.77793	6.54632	6.7449	6.58187	6.61267	6.71391	6.78491	6.53359	6.73049	6.95519	6.74083	6.89755	6.70858	6.79174	6.76367	6.74458											IL-5 R alpha	0.404762	0.087714						IGFBP-1	0.357143	0.613982
Chordin-Like 2	6.16999	6.44308	6.27955	6.32672	6.26392	6.32722	6.1651	6.45515	6.31798	6.31282	6.21768	6.45439	6.21604	6.4075	6.33633	6.30229											VEGFR1	0.404762	0.087714						TGF beta 2	0.333333	0.175792
F3	6.31798	6.35835	6.3002	6.37477	6.37537	6.30454	6.39175	6.27674	6.24306	6.48863	6.21096	6.48372	6.30299	6.39416	6.3566	6.33392											CD14	0.380952	0.283254						IL-17E	0.333333	0.177387
IL-2 R gamma	6.88555	6.86403	6.74339	7.01452	6.94528	6.81599	6.79828	6.95009	6.91628	6.73406	6.77802	6.93211	6.75308	6.9705	6.85967	6.83709											Fas	0.380952	0.299267						ICAM-2	0.333333	0.178996
IP-10	7.55561	7.47079	7.45227	7.57604	7.3897	7.60232	7.4464	7.55191	7.52183	7.58168	7.66633	7.48879	7.26734	7.83544	7.59918	7.49562											IL-31 RA	0.380952	0.090424						VEGF-C	0.333333	0.197645
Cripto-1	6.50918	6.80654	6.69715	6.60712	6.40691	6.88191	6.62825	6.62991	6.62375	6.6648	6.44896	6.8609	6.36073	6.9557	6.48589	6.84265											NGFR	0.380952	0.090424						CCR3	-0.714286	0.0445126
Crossveinless-2	6.65386	6.66005	6.8156	6.51641	6.73155	6.60536	6.80165	6.50726	6.38103	7.23165	6.90027	6.54937	6.35092	7.04295	6.65048	6.78404											TGF beta R1	0.380952	0.090424						GRO alpha	-0.690476	0.0395708
Cryptic	6.58875	7.23979	7.03358	6.77941	6.83555	6.9312	7.03708	6.6966	6.63047	7.36919	6.95691	6.90306	6.66151	7.16452	6.88401	6.95876											CD11b	0.357143	0.299267						MMP-2	-0.619048	0.0235003
CSK	7.60787	7.18985	7.37384	7.42896	7.26361	7.62709	7.34247	7.54824	7.27114	7.50621	7.49546	7.26197	7.2129	7.48997	7.47602	7.28607											GITR	0.357143	0.299267						LRP-6	-0.619048	0.106136
CTACK	9.09364	9.30987	9.20031	9.28058	9.31134	8.89922	9.37554	8.92863	9.56731	9.27699	9.31853	9.40242	9.29748	9.31371	9.09928	9.48268											Glut2	0.357143	0.096749						Prolactin	-0.619048	0.239376
CTLA-4	7.89751	7.49512	7.72034	7.73279	7.58431	7.76326	7.59186	7.71646	7.62354	7.70917	7.87047	7.53479	7.67435	7.82582	7.88172	7.56446											IGF-1	0.357143	0.299267						CXCL7	-0.619048	0.361312
CXCL14	7.38193	7.62617	7.48359	7.52893	7.23165	7.69719	7.21676	7.64139	7.28963	7.67584	7.64688	7.31483	7.47529	7.53332	7.60467	7.38326											IL-2	0.357143	0.299267						Kremen-1	-0.619048	0.444582
CXCL16	7.18598	6.88846	7.18689	6.87232	6.90663	7.1589	6.87285	7.18089	6.94673	7.1034	7.14479	6.93473	7.11255	6.94908	7.11774	6.94317											IL-2 R alpha	0.357143	0.299267						Granzyme B	-0.571429	0.228465
CXCR2	6.48162	6.78851	6.53075	6.74017	6.46909	6.76365	6.58764	6.65184	6.45854	6.8877	6.94732	6.44996	6.5007	6.8449	6.98126	6.37003											MFRP	0.357143	0.299267						IL-17 RA	-0.547619	0.569582
CXCR3	6.45919	6.70621	6.53408	6.66621	6.50455	6.63868	6.57925	6.54024	6.77069	6.44545	6.49639	6.73673	6.61525	6.58039	6.75528	6.45257											Resistin	0.357143	0.096749						LIGHT	-0.52381	0.150686
CXCR4	6.59493	6.35915	6.48114	6.47358	6.47944	6.49154	6.50745	6.45186	6.64769	6.34851	6.46537	6.62992	6.6059	6.56028	6.71892	6.40399											BAFF R	-0.357143	0.096749						Chordin-Like 2	-0.52381	0.182073
CXCR6	6.90145	6.67966	6.85112	6.72049	6.73038	6.82615	6.92487	6.65657	6.98632	6.5965	6.71092	6.89559	6.90509	6.66851	6.68359	6.89515											Osteoprotegerin	-0.357143	0.096749						F3	-0.5	0.0702186
EGF	7.06497	7.17892	7.32679	6.81725	7.09491	7.1634	7.14738	7.10282	7.18699	7.18773	7.10257	7.19021	7.0854	7.19531	7.31265	6.98342											CCR9	-0.380952	0.290007						MIP-1 gamma	-0.5	0.125537
Decorin	7.3224	7.28293	7.22635	7.41102	7.05675	7.45089	7.28342	7.23887	7.29563	7.55306	7.45896	7.25754	7.36567	7.37852	7.54709	7.1884											CXCR2	-0.380952	0.090424						IL-10 R alpha	-0.47619	0.224104
DKK-1	6.34384	6.47215	6.19482	6.63689	6.47416	6.34699	6.46605	6.35774	6.21383	6.70687	6.63561	6.28751	6.1868	6.72559	6.43998	6.44621											Frizzled-7	-0.380952	0.290007						B7-1	-0.47619	0.395981
Dkk-3	6.55442	6.80023	6.56911	6.76492	6.7746	6.57328	6.5751	6.71339	6.61849	6.53547	6.5677	6.62795	6.64985	6.54973	6.50852	6.7195											IL-3 R beta	-0.380952	0.290007						TREM-1	-0.47619	0.576543
Dkk-4	6.27422	6.34735	6.43228	6.18886	6.13229	6.46053	6.25043	6.36084	6.29718	6.30302	6.29654	6.32236	6.23837	6.34956	6.29494	6.33045											IL-6 R	-0.380952	0.090424						TNF beta	-0.47619	0.741508
DPPIV	6.87845	6.8149	6.7596	6.88668	6.80021	6.95168	6.8547	6.87009	6.89276	6.63914	6.73231	6.87091	6.79301	6.81385	6.78171	6.85322											Lefty-1	-0.380952	0.299267						Insulin	-0.452381	0.172281
DR3	6.38973	6.40534	6.51046	6.24968	6.43984	6.329	6.44458	6.30359	6.23149	6.66595	6.75881	6.12099	6.36395	6.47183	6.44914	6.37692											GFR alpha-3	-0.404762	0.087714						VE-Cadherin	-0.452381	0.389587
Dtk	8.27143	7.98334	8.08439	8.15621	8.27885	8.00345	8.21231	8.064	8.10356	8.1718	8.39377	7.91566	8.25032	8.03483	8.15654	8.12703											IL-21 R	-0.404762	0.087714						BAFF R	-0.428571	0.477967
EDAR	6.89595	7.22199	6.8931	7.15921	6.99499	7.07475	6.72514	7.31133	6.84859	7.15934	7.01768	6.94798	6.96841	7.05627	7.05062	6.96047											SCF R	-0.404762	0.087714						GDF-9	-0.404762	0.0810008
EGFR	7.03431	6.87206	6.92827	6.9571	6.86726	7.01298	6.94411	6.95644	6.87215	7.07014	7.17138	6.76523	6.87188	7.01216	6.92985	6.96746											Kremen-1	-0.428571	0.293691						IL-6 R	-0.404762	0.0869135
EG-VEGF	6.88446	6.85659	7.00872	6.63027	6.75813	6.7076	6.85688	6.62509	6.77832	6.64426	6.69757	6.76968	6.65564	6.82037	6.70821	6.79344											TLR2	-0.428571	0.087714						EGF	-0.404762	0.378487
Endocan	6.54594	6.61002	6.62931	6.53226	6.82559	6.42711	6.64357	6.58241	6.81227	6.37945	6.49744	6.76316	6.73461	6.45195	6.53442	6.66075											Decorin	-0.452381	0.293691						NOV	-0.404762	0.535975
Endoglin	6.76984	6.86707	6.78142	6.88755	6.72268	6.92626	6.65498	6.97378	7.07146	6.62864	6.67559	7.04902	6.88147	6.78405	6.66108	7.03909											IGFBP-2	-0.452381	0.087714						VCAM-1	-0.380952	0.500932
Endostatin	7.86886	7.26706	7.57583	7.58122	7.51909	7.69268	7.4862	7.72899	7.73158	7.31639	7.56702	7.55506	7.68596	7.43449	7.46056	7.67203											IL-1 R2	-0.452381	0.290007						LTBR	-0.380952	0.605322
Eotaxin-1	6.37377	6.34753	6.316	6.39508	6.36162	6.36234	6.41746	6.31612	6.23176	6.58778	6.37655	6.43125	6.23356	6.57804	6.49583	6.33383											Artemin	-0.47619	0.065599						IL-12 p40	-0.380952	0.929778
Eotaxin-2	7.38075	7.07824	7.16611	7.29965	7.16162	7.27459	7.25156	7.2029	7.18218	7.33688	7.277	7.25717	7.11095	7.38461	7.37163	7.14457											CCR3	-0.47619	0.062025						IGFBP-3	-0.357143	0.175371
Epigen	6.4181	6.11759	5.99151	6.53225	6.16842	6.40922	6.16105	6.35109	6.27337	6.16909	6.08992	6.41247	6.15875	6.36311	6.17588	6.33825											GCSF	-0.47619	0.062025						IL-9	-0.357143	0.386827
Epiregulin	6.703	6.88368	7.00618	6.60232	6.69429	6.98503	6.81264	6.8205	7.1822	6.58847	6.86165	6.82119	6.75511	6.88602	6.73524	6.93151											Granzyme B	-0.47619	0.283254						Activin R1B	-0.357143	0.397422
Erythropoietin	6.71243	6.73758	6.67206	6.7782	6.79274	6.65206	6.94282	6.52859	7.19134	6.28675	6.80143	6.63472	6.82288	6.59438	6.78721	6.63464											IL-17D	-0.47619	0.283254						Thrombopoietin	-0.357143	0.443548
E-Selectin	6.92761	6.84602	6.72285	7.06609	6.89816	6.90223	6.73387	7.09766	6.8409	6.76262	6.78856	6.85505	6.82453	6.83717	6.78333	6.90627											Integrin beta-2	-0.47619	0.062025						Frizzled-7	-0.357143	0.927657
FADD	6.83597	6.86032	6.73231	6.99432	6.90352	6.84698	6.77343	6.94307	6.65813	7.04859	6.70677	6.97513	6.78207	6.88034	6.70783	6.98048											HGF	-0.5	0.057229						LIF	-0.333333	0.0947385
FAM3B	6.64622	6.72315	6.54224	6.8238	6.63814	6.74616	6.60713	6.77826	6.67446	6.54961	6.57967	6.67679	6.68155	6.6034	6.5948	6.7212											Cerberus 1	-0.52381	0.057229
Fas	7.69083	7.35647	7.63511	7.42244	7.4428	7.60532	7.33158	7.70166	7.5862	7.37774	7.37691	7.58591	7.48433	7.53909	7.25162	7.77037											F3	-0.52381	0.057229
Fas Ligand	6.49381	7.63481	6.80977	7.25598	7.24253	6.81768	7.01234	7.03306	6.85728	7.14893	7.04786	6.94361	6.86193	7.18523	7.22351	6.81225											GDF-9	-0.52381	0.057229
Fc gamma RIIB	7.08848	7.40184	7.23185	7.31903	7.11899	7.37393	6.97677	7.50683	7.34759	7.46308	7.52004	7.27282	7.35735	7.43499	7.35263	7.35485											MAdCAM-1	-0.52381	0.175429
FGF R3	6.77132	6.7973	6.86543	6.68598	6.88151	6.69939	6.94346	6.59213	7.00318	6.59176	6.69782	6.94409	6.80875	6.76671	6.78962	6.8126											beta-Catenin	-0.547619	0.167101
FGF R4	6.15364	6.13521	6.0627	6.21225	6.20553	6.07754	6.20175	6.06693	6.08481	6.18288	6.13347	6.15822	6.02662	6.2703	6.22242	6.08142											Eotaxin-1	-0.571429	0.057229
FGF R5 beta	7.36333	7.73766	7.54613	7.54504	7.49142	7.63042	7.40417	7.7645	7.8926	7.38026	7.33178	7.95578	7.52322	7.69075	7.44839	7.78531											CXCL7	-0.571429	0.057229
FGF-21	7.35499	7.77876	7.74048	7.37325	7.45677	7.61097	7.46189	7.61492	7.63268	7.47768	7.43903	7.69229	7.42709	7.74983	7.67116	7.51088											IL-3 R alpha	-0.595238	0.167101
Flt-3 Ligand	6.67216	6.37031	6.62381	6.41163	6.63167	6.46773	6.78604	6.28774	6.61599	6.4185	6.55549	6.52648	6.50704	6.61039	6.93378	6.19289											IGFBP-3	-0.619048	0.04982
FLRG	8.3115	8.50159	8.46975	8.30947	8.48533	8.3494	8.38752	8.4346	8.52172	8.1137	8.16896	8.53038	8.31182	8.38162	8.29258	8.4412											CCR10	-0.642857	0.145004
Follistatin-like 1	6.33728	6.33514	6.36735	6.29708	6.29617	6.36371	6.36311	6.29965	6.53667	6.22533	6.34354	6.40418	6.24514	6.51848	6.45638	6.33006											Flt-3 Ligand	-0.642857	0.04982
Fractalkine	7.83651	8.21204	7.83793	8.18126	8.14567	7.87201	8.08843	7.93837	8.08312	7.83028	7.99335	7.96168	7.87159	8.09728	8.01687	7.97649											LIF	-0.642857	0.04982
Frizzled-1	6.79232	7.04079	7.15699	6.66227	6.92334	6.87065	6.80655	7.06629	7.08974	6.8351	7.16047	6.73934	7.0412	6.92553	7.22796	6.74449											OX40 Ligand	-0.642857	0.04982
Frizzled-6	6.89793	6.56721	6.67128	6.78982	6.93152	6.60901	6.92064	6.58657	6.90467	6.52802	6.6092	6.80605	6.96399	6.46957	6.76148	6.68506											PDGF R alpha	-0.642857	0.023732
Frizzled-7	6.30744	6.23466	6.24474	6.33234	6.22372	6.3244	6.34914	6.2157	6.18701	6.38442	6.14716	6.38776	6.44408	6.13701	6.21919	6.36168											VEGFR2	-0.642857	0.120929
Galectin-3	6.86414	6.77527	6.71573	6.91435	6.84345	6.83016	6.61791	6.98341	6.79393	6.7138	6.67177	6.86085	6.80408	6.7487	6.80747	6.76137											B7-1	-0.690476	0.037628
GCSF	6.99165	6.68299	6.94788	6.72041	6.76734	6.85906	6.97333	6.63546	6.78516	6.8956	6.76621	6.87983	6.68068	7.0009	6.89862	6.7681											EGF	-0.714286	0.037628
GDF-1	6.859	7.10311	6.54005	7.33063	6.86167	7.03336	6.97239	6.93525	7.06787	7.1285	6.88022	7.25065	6.92596	7.21772	7.01991	7.10093											IL-18 R alpha	-0.714286	0.037628
GDF-3	6.98629	7.04115	7.1021	6.94242	6.85265	7.18307	7.05325	7.00632	7.15972	6.77934	6.78456	7.23938	6.83336	7.1803	6.88186	7.14906											MMP-2	-0.857143	0.037628
GDF-5	7.11697	7.48606	7.3142	7.25424	7.31363	7.2807	7.33295	7.25795	7.30181	7.07351	7.03565	7.41666	7.20654	7.2123	7.27504	7.18516
GDF-8	6.82378	6.83171	6.83541	6.83837	6.99366	6.6573	6.74065	6.88416	6.81618	6.76553	6.78749	6.83369	6.85643	6.78716	6.81519	6.83926
GDF-9	6.45209	6.27362	6.30178	6.41623	6.42299	6.34296	6.46024	6.28041	6.43442	6.42995	6.31608	6.47317	6.26468	6.56242	6.68667	6.16079
GFR alpha-2	6.75733	6.97045	6.86346	6.90497	7.07058	6.67256	7.16667	6.57154	7.13107	6.5644	7.26373	6.59316	6.93112	6.87006	7.17054	6.62955
GFR alpha-3	6.65123	6.70889	6.80075	6.59856	6.6696	6.71415	6.87671	6.52132	6.63046	6.80273	6.87028	6.55168	6.51582	6.89253	6.90753	6.52409
GFR alpha-4	7.78331	7.50424	7.64938	7.66815	7.6683	7.6637	7.7051	7.63252	7.81419	7.48362	7.42449	7.98641	7.63196	7.78806	7.51548	7.89888
GITR	6.78145	6.94649	6.53321	7.07959	6.85512	6.93742	6.71578	7.06153	6.98529	6.78765	6.92846	6.88675	7.009	6.7891	6.97468	6.8597
GITR Ligand	6.55587	6.4693	6.54725	6.46388	6.64685	6.36492	6.64878	6.30285	6.68266	6.272	6.42326	6.54403	6.60939	6.35922	6.52584	6.47215
Glut2	6.49371	6.21451	6.17738	6.52443	6.7207	6.03392	6.53927	6.14818	6.47322	6.2486	6.58048	6.17381	6.70148	6.02841	6.34862	6.38023
GM-CSF	6.1903	6.85282	6.49728	6.57969	6.26371	6.80903	6.39849	6.65547	6.43482	6.56816	6.44955	6.54061	6.60356	6.39583	6.46244	6.56758
Granzyme B	7.8993	8.19075	7.92421	8.15761	8.06743	8.01066	8.14291	7.95375	7.99309	8.20548	8.01111	8.07074	8.26151	7.65375	8.19638	7.81658
Granzyme D	7.18686	7.81988	7.387	7.55849	7.46099	7.5561	7.51367	7.52028	7.60543	7.42985	7.36463	7.67617	7.53705	7.43111	7.37824	7.60419
Granzyme G	6.40138	6.56167	6.36437	6.57491	6.47029	6.44949	6.33641	6.57657	6.54735	6.28986	6.34523	6.52582	6.37405	6.52262	6.35211	6.55038
Gremlin-1	6.53654	6.75695	6.58778	6.74294	6.52985	6.78188	6.7852	6.53126	6.86776	6.71432	6.95717	6.54388	6.75809	6.72305	7.01312	6.41915
GHR	6.59588	6.53456	6.74539	6.3984	6.63028	6.54252	6.53436	6.63413	6.4023	7.01601	7.00789	6.30597	6.43249	6.82504	7.05007	6.22993
HGFR	7.2699	6.92299	7.21779	6.99604	7.09541	7.07561	7.1031	7.1227	7.09497	7.29323	7.21101	7.06691	7.1585	7.1331	7.2177	7.08281
HGF	6.53914	6.55157	6.58368	6.49205	6.52139	6.61831	6.58776	6.51215	6.5048	6.67004	6.64461	6.50585	6.43219	6.77572	6.82048	6.37233
HVEM	6.81143	6.55685	6.80837	6.60583	6.72252	6.73652	6.65521	6.76722	6.67115	6.76799	7.07095	6.4475	6.65718	6.81679	6.87126	6.61562
ICAM-1	6.8987	7.17914	6.96973	7.10003	7.23125	6.94335	6.91867	7.24363	7.05229	7.07845	7.07889	7.02604	7.11519	7.06877	6.9334	7.21647
ICAM-2	6.63884	6.68253	6.54144	6.75123	6.42109	6.89728	6.52889	6.81114	6.53192	6.79579	6.73019	6.5744	6.55158	6.73026	6.51025	6.77267
ICAM-5	6.37945	6.70716	6.54186	6.55834	6.62761	6.45133	6.45559	6.59103	6.61355	6.38952	6.35568	6.70226	6.58349	6.46933	6.49977	6.58348
ICK	9.00857	8.30857	8.70819	8.62175	8.37426	8.97524	8.58986	8.77468	8.87217	8.1376	8.22606	8.74485	8.53033	8.38824	8.38915	8.62606
IFN-alpha/beta R1	6.33878	6.72201	6.50313	6.59092	6.64687	6.41968	6.46752	6.55004	6.61388	6.48688	6.71658	6.36164	6.68013	6.37011	6.46426	6.60422
IFN-alpha/beta R2	6.81771	6.81695	6.67428	6.9522	6.77056	6.91313	6.60455	7.0411	6.78413	6.80726	6.60182	7.0071	7.07479	6.57223	6.71947	6.9534
IFN-beta	6.86096	6.79836	6.68555	6.95867	6.68555	6.85008	6.87506	6.63296	6.75206	6.79129	6.71487	6.75246	6.70601	6.81095	6.74022	6.79535
IFN-gamma	6.75245	6.95297	6.83214	6.84451	6.86501	6.74567	6.8873	6.72203	6.92884	6.63451	6.6797	6.95447	6.81911	6.78781	6.75279	6.8682
IFN-gamma R1	7.15863	7.29074	7.31113	7.13165	7.17553	7.33844	7.27191	7.23431	7.13444	7.46378	7.54722	6.98607	7.09329	7.36316	7.22496	7.27335
IGFBP-1	8.37403	8.54405	8.47646	8.46456	8.40996	8.46078	8.50864	8.35314	8.54643	8.43225	8.47215	8.47522	8.42756	8.55164	8.47351	8.50101
IGFBP-2	7.41155	7.12568	7.45449	7.09196	7.17235	7.36829	7.09509	7.36175	7.48234	7.15117	7.39991	7.26058	7.40721	7.30498	7.5966	7.07952
IGFBP-3	7.54186	7.49273	7.49342	7.56419	7.42566	7.57634	7.5098	7.50539	7.55525	7.64568	7.4227	7.68022	7.35296	7.83222	7.80339	7.41199
IGFBP-5	6.80315	6.97898	7.03545	6.77317	6.9498	6.80742	6.98383	6.78405	6.84975	7.08234	7.10357	6.7551	6.98554	6.91814	6.88891	6.97555
IGFBP-6	6.491	6.55701	6.53385	6.50896	6.5139	6.57744	6.58876	6.50795	6.75318	6.39627	6.53255	6.69155	6.68505	6.48631	6.45768	6.70067
IGFBP-L1	6.72979	6.16787	6.49606	6.37094	6.37951	6.4956	6.59866	6.30151	6.51789	6.43671	6.62215	6.3278	6.47504	6.47754	6.44767	6.49774
IGF-1	6.73573	7.2267	6.97839	7.01276	6.98797	6.97983	6.97368	6.97064	7.04688	6.88423	7.09125	6.87746	6.86218	7.17697	7.09228	6.90871
IGF-2	7.32576	7.08851	7.08398	7.30305	7.2886	7.16052	7.38994	7.04021	7.24647	7.20454	7.4148	7.05975	7.31049	7.21814	7.45283	7.06186
IL-1 alpha	8.23684	8.33854	8.3107	8.25895	8.33554	8.24607	8.02088	8.58791	8.35507	8.08159	8.08847	8.3046	8.31876	8.11477	8.09256	8.38481
IL-1 beta	6.62426	6.17589	6.29952	6.4966	6.46979	6.33633	6.31316	6.48651	6.56466	6.31905	6.26919	6.5404	6.46799	6.35028	6.27652	6.53693
IL-1 R4	7.60357	8.01978	7.69883	7.91769	7.87352	7.69786	7.57464	8.13087	7.65092	7.77211	7.64448	7.7825	7.80072	7.65535	7.63678	7.83529
IL-1 R6	6.35113	7.02388	6.61662	6.77375	6.92168	6.47124	6.60305	6.82354	6.75431	6.69605	6.63973	6.85523	6.92569	6.51887	6.51024	6.96538
IL-1 R9	6.428	6.6284	6.61905	6.44983	6.46	6.56233	6.61189	6.39324	6.80274	6.27611	6.42153	6.62986	6.40329	6.67245	6.42181	6.64691
IL-1 R1	6.6502	6.45656	6.96532	6.13331	6.39922	6.68394	6.6704	6.44057	6.76465	6.28308	6.4051	6.67773	6.59635	6.45198	6.40735	6.6674
IL-1 R2	6.81515	6.75283	6.95371	6.57097	6.75405	6.82319	6.89608	6.71126	7.02407	6.58368	6.71526	6.94284	6.88591	6.67542	6.8548	6.7154
IL-2	6.62965	6.9618	6.8366	6.75363	6.95352	6.6518	6.93098	6.67189	7.30487	6.58107	6.98555	6.66612	6.97187	6.68766	6.96377	6.66576
IL-2 R alpha	6.70817	6.87047	6.81364	6.7359	6.87636	6.65623	6.88912	6.68473	6.72955	6.65011	6.68824	6.72513	6.86255	6.58016	6.6324	6.82696
IL-2 R beta	6.25652	6.72435	6.45308	6.56056	6.55789	6.41237	6.67716	6.26285	6.55157	6.33261	6.23444	6.74318	6.56359	6.40866	6.31529	6.65054
IL-3	6.69318	6.78562	6.70723	6.7811	6.66821	6.71682	6.67176	6.73392	6.76069	6.54621	6.59262	6.7552	6.70013	6.65676	6.68252	6.71375
IL-3 R alpha	8.39576	7.96068	8.2357	8.0805	8.02137	8.23797	8.1725	8.07392	8.29898	8.09322	8.11511	8.23612	8.33558	8.09505	8.36389	8.05323
IL-3 R beta	7.11304	7.18115	7.24196	7.0947	6.88221	7.26554	7.07429	7.15698	7.1954	7.29571	7.31703	7.16267	7.58028	7.03436	7.24212	7.22899
IL-4	6.8549	6.5088	6.52973	6.89175	6.78512	6.69314	6.89725	6.59344	6.76658	6.88639	6.69567	6.86865	6.83277	6.75609	6.74055	6.81034
IL-4 R	6.59285	6.66795	6.64156	6.60378	6.62939	6.63431	6.64613	6.61912	6.75474	6.41822	6.50121	6.66874	6.69716	6.49739	6.55417	6.66237
IL-5	6.72477	6.86387	6.7423	6.85743	6.71131	6.79632	6.72153	6.73773	6.94578	6.54602	6.57875	6.89559	6.96849	6.54438	6.53468	7.02615
IL-5 R alpha	6.3037	6.5311	6.22673	6.62479	6.30347	6.435	6.30913	6.41644	6.36389	6.30989	6.25108	6.43818	6.3606	6.36155	6.24391	6.49999
IL-6	6.67512	6.98547	6.81125	6.84477	6.69395	6.81649	6.91102	6.59678	6.89488	6.6575	6.57648	6.95711	6.91054	6.69449	6.63448	6.98661
IL-6 R	6.39646	6.2591	6.26011	6.38477	6.31073	6.34836	6.37571	6.2689	6.24085	6.47142	6.29431	6.37327	6.35014	6.37804	6.50247	6.21173
IL-7	6.40426	6.28122	6.30386	6.39251	6.44446	6.26412	6.48456	6.25367	6.38143	6.33837	6.37828	6.32473	6.37615	6.33973	6.35362	6.3708
IL-7 R alpha	6.90303	6.96167	7.00887	6.84754	7.18166	6.71509	6.96652	6.91285	6.92019	6.95655	7.10982	6.76234	6.93521	6.96229	6.93282	6.96871
IL-9	7.01092	7.19779	7.04193	7.15609	7.08783	7.03995	7.01565	7.1353	7.3034	6.84074	6.88493	7.3594	7.2537	6.93404	7.22249	6.9738
IL-9 R	7.73829	7.48738	7.67524	7.57238	7.48073	7.77641	7.62045	7.63462	7.69591	7.40476	7.36647	7.87697	7.66462	7.50223	7.37716	7.79991
IL-10	6.8792	7.10151	6.94239	7.04249	7.0421	6.80741	7.13732	6.75324	7.32757	6.56809	6.64234	7.30995	6.9585	7.01261	6.94406	7.01763
IL-10 R alpha	7.49287	8.08406	7.51033	7.93786	8.13755	7.43851	8.09968	7.50973	7.65442	7.9257	7.56034	7.9679	8.00547	7.53866	7.83087	7.6948
IL-11	7.06275	7.05596	7.10718	7.02277	6.56437	7.75061	6.93203	7.18151	7.24047	6.82522	6.63044	7.48566	7.14148	6.94171	6.93997	7.15812
IL-12 p40	6.76059	6.80063	6.71598	6.84472	6.64356	6.83239	6.4747	6.94547	6.87718	6.56767	6.58211	6.85152	6.91144	6.53829	6.77136	6.744
IL-12 p70	6.73993	6.74057	6.6225	6.86671	6.76575	6.58799	6.48393	6.88435	6.73207	6.5772	6.62112	6.71443	6.73238	6.66819	6.75421	6.68433
IL-12 R beta 1	6.51305	7.07858	6.78668	6.77186	6.84513	6.75958	7.10257	6.50047	6.75494	6.77416	6.81248	6.70142	6.67323	6.87726	6.92348	6.60103
IL-13	6.34866	6.46316	6.56693	6.24951	6.54327	6.27888	6.59669	6.22745	6.56128	6.35667	6.53199	6.31571	6.34214	6.51877	6.50051	6.37325
IL-13 R alpha 2	7.88781	7.53402	7.86034	7.59568	7.59594	7.85831	7.71363	7.82313	8.06478	8.01576	8.11913	7.89797	7.7788	8.12279	7.88707	7.96976
IL-15	7.2684	7.13528	7.13505	7.25129	7.31032	7.09195	7.32863	7.09283	7.28952	7.14472	7.28547	7.142	7.18536	7.23195	7.31794	7.14413
IL-15 R alpha	8.37725	8.23436	8.31721	8.32731	8.06496	8.53238	8.06818	8.53771	8.53947	8.46187	8.24077	8.76833	8.43904	8.42562	8.13305	8.71004
IL-16	7.41386	7.16899	7.45379	7.14007	7.38074	7.2525	7.21333	7.37028	7.03709	7.71149	7.39167	7.24252	7.25053	7.39377	7.32083	7.29787
IL-17A	7.00867	6.91982	6.91196	7.03245	6.99537	6.84819	7.04242	6.79305	7.14687	6.69256	6.82625	7.07265	7.06451	6.84238	6.92359	6.9772
IL-17 RB	7.38756	7.44893	7.3863	7.44375	7.3807	7.45958	7.3511	7.49941	7.41559	7.43465	7.31908	7.51723	7.32009	7.51012	7.29465	7.52969
IL-17C	6.15324	6.40415	6.48553	6.11284	6.2256	6.28788	6.15418	6.36316	6.33083	6.14958	6.16743	6.31965	6.22166	6.30646	6.26891	6.24952
IL-17D	6.96707	6.48446	6.78826	6.63281	6.77164	6.65201	6.86497	6.63875	6.8566	6.65518	6.7317	6.68178	6.7191	6.76168	6.79659	6.64316
IL-17E	7.19379	7.00522	7.00934	7.18729	7.07301	7.16397	7.04651	7.18458	7.42995	6.78798	7.26387	6.8849	7.33596	6.87839	7.07027	7.08257
IL-17F	6.32615	6.17512	6.22505	6.29988	6.33953	6.20672	6.36117	6.14536	6.34066	6.21033	6.22624	6.25224	6.35134	6.15113	6.1869	6.30235
IL-17 RA	7.25969	7.72935	7.51418	7.4456	7.69503	7.27582	7.59019	7.37637	7.40683	7.49164	7.50713	7.32798	7.86218	7.03571	7.594	7.3007
IL-17 RC	7.88895	7.58448	7.77981	7.66647	7.69647	7.88374	7.65544	7.86753	7.60954	7.60988	7.71419	7.52697	7.64753	7.57239	7.56782	7.70662
IL-17 RD	6.76526	6.82848	6.81728	6.75104	6.93852	6.61879	6.86479	6.72192	7.04249	6.5165	6.84393	6.62501	6.88844	6.5975	6.78419	6.70532
IL-18 R alpha	6.22033	6.3404	6.29212	6.23742	6.24654	6.28104	6.25833	6.25937	6.33019	6.35586	6.2696	6.26767	6.23941	6.27966	6.27992	6.25241
IL-20	7.81562	7.55785	7.72823	7.646	7.58681	7.83909	7.65633	7.78375	7.67193	7.62449	7.73088	7.61812	7.61085	7.72031	7.91781	7.4532
IL-20 R alpha	7.19627	6.89649	7.05352	7.01735	7.02321	7.13261	7.07876	7.05607	7.08648	6.8482	6.79906	7.24436	7.19365	6.81203	6.91253	7.11192
IL-21	6.96331	6.89866	6.96901	6.88874	7.0138	6.90431	7.04119	6.8652	6.77187	7.20698	6.96216	6.9354	6.72487	7.20067	6.79698	7.12492
IL-21 R	6.662	6.91289	6.71776	6.87154	6.87997	6.75964	6.89233	6.71933	6.44857	7.29681	6.78589	6.83617	6.48994	7.19392	6.90333	6.74997
IL-22	7.29808	7.23604	7.07589	7.45596	7.16524	7.32908	7.11602	7.3775	7.30843	7.12934	7.20693	7.27377	6.93806	7.51551	7.14172	7.34566
IL-22BP	6.56816	6.19417	6.27961	6.49515	6.44119	6.35094	6.50345	6.31125	6.5499	6.17201	6.2327	6.54661	6.28648	6.48216	6.25941	6.51824
IL-23	6.4161	6.1952	6.38221	6.2589	6.14092	6.49643	6.28605	6.34977	6.41235	6.23886	6.45229	6.20589	6.33147	6.3105	6.2892	6.35591
IL-23 R	7.01063	7.02415	6.99275	7.07588	7.01882	7.09465	7.16763	6.91086	7.06006	7.01012	6.98914	7.0034	7.13664	6.91244	7.03911	6.96818
IL-24	6.57709	6.40084	6.42462	6.56012	6.47969	6.5278	6.65258	6.37837	6.55408	6.39728	6.56466	6.36504	6.51967	6.41069	6.35988	6.58371
IL-27	7.1151	6.95487	6.97633	7.09884	7.05027	6.97032	6.99152	7.04353	6.87592	7.07509	6.85459	7.08576	7.12816	6.79848	6.84981	7.11139
IL-28B	6.71781	6.59777	6.74701	6.57085	6.73135	6.59274	6.56819	6.67256	6.70155	6.56386	6.46825	6.74208	6.74479	6.50127	6.49461	6.76007
IL-31	6.32509	6.34919	6.56504	6.13881	6.46563	6.25082	6.22511	6.51815	6.37394	6.23859	6.25671	6.3443	6.37379	6.27202	6.31916	6.32044
IL-31 RA	6.34877	6.44195	6.37092	6.41872	6.52151	6.25312	6.23408	6.58992	6.41426	6.26384	6.35512	6.35098	6.34489	6.37404	6.38284	6.34497
Insulin	6.45684	6.5807	6.67698	6.31299	6.77582	6.23077	6.71285	6.30183	6.53409	6.51104	6.59193	6.40361	6.48472	6.5342	6.74362	6.26867
Integrin beta-2	6.20429	6.53962	6.47808	6.24694	6.35559	6.37916	6.44097	6.2828	6.29969	6.37278	6.33893	6.34634	6.30594	6.39262	6.38778	6.3104
I-TAC	6.23924	6.31759	6.40253	6.15297	6.36232	6.21305	6.35597	6.203	6.18958	6.32309	6.35661	6.18795	6.196	6.34165	6.33653	6.20516
GRO alpha	6.59415	6.39616	6.54345	6.46347	6.75211	6.32975	6.36116	6.69044	6.32044	6.80946	6.42978	6.58713	6.48432	6.58946	6.73302	6.3366
Kremen-1	6.8122	6.51893	6.91605	6.41169	6.91164	6.4918	6.60384	6.79213	6.45236	6.95711	6.53383	6.84568	6.75015	6.63758	6.57724	6.77304
Kremen-2	6.83441	6.67939	6.71475	6.79979	6.7698	6.78451	6.88479	6.68021	6.50357	7.24723	6.92484	6.64726	6.58082	7.02643	6.90472	6.69057
Lefty-1	6.81123	6.6683	6.78239	6.70813	6.45097	7.04135	6.82162	6.68277	6.73863	6.74604	6.52813	6.97945	6.58889	6.88817	6.6506	6.83089
Leptin R	7.17492	6.93365	6.99933	7.12252	6.91992	7.22075	7.16321	6.96885	7.08291	7.11275	7.25131	6.91117	7.09786	7.05306	6.8308	7.27701
LEPTIN	6.35922	6.26195	6.38829	6.20482	6.28351	6.32216	6.32571	6.31025	6.38541	6.22508	6.36494	6.24167	6.30368	6.3078	6.34309	6.26766
LIF	8.7568	8.40561	8.66209	8.48417	8.53676	8.63892	8.658	8.53068	8.31124	8.76557	8.48961	8.57928	8.33107	8.74155	8.9037	8.17039
LIGHT	6.65053	6.44648	6.33051	6.75814	6.80077	6.3274	6.40862	6.74567	6.58222	6.55811	6.4308	6.63629	6.51894	6.58875	6.69831	6.43042
LIX	6.76438	6.59681	6.62895	6.71642	6.915	6.53421	6.76266	6.61838	6.53765	6.78968	6.66645	6.62018	6.66185	6.64387	6.6661	6.64781
LRP-6	6.46019	6.46712	6.38674	6.55544	6.60147	6.32878	6.41589	6.47949	6.41599	6.49097	6.47472	6.39977	6.5352	6.39919	6.60966	6.31425
L-Selectin	6.76787	6.76761	6.61058	6.94132	6.84152	6.67809	6.74385	6.83586	6.72277	6.76935	6.79981	6.68742	6.55091	6.9854	6.77648	6.73953
Lungkine	6.38063	6.31842	6.58575	6.12819	6.3786	6.28331	6.37251	6.29113	6.3722	6.25078	6.33936	6.30288	6.38419	6.25985	6.24469	6.39205
Lymphotactin	6.44199	6.43286	6.54285	6.30096	6.3433	6.48879	6.38454	6.4592	6.39426	6.39146	6.4827	6.35976	6.38121	6.46155	6.49739	6.32157
LTBR	6.74276	6.62615	6.83481	6.50906	6.93428	6.47781	6.41024	6.94713	6.63388	6.63838	6.56466	6.74715	6.65764	6.68218	6.64461	6.69903
MAdCAM-1	6.68122	6.57618	6.53143	6.70455	6.41153	6.84165	6.64647	6.64789	6.38745	6.84206	6.45238	6.77982	6.56359	6.71003	6.49741	6.73313
MCP-1	6.82186	6.77117	6.73752	6.85528	6.89367	6.63272	6.96356	6.56918	6.85834	6.60296	6.536	7.04143	6.64753	6.88287	6.6682	6.87854
MCP-5	6.97824	6.88373	6.87327	6.99656	6.86225	6.99253	6.86405	7.01432	6.73158	7.15736	7.02803	6.82818	6.76366	7.08616	6.90508	6.9415
M-CSF	6.66329	6.39707	6.64902	6.42399	6.62133	6.48508	6.55624	6.57576	6.42177	6.68064	6.64337	6.42427	6.60734	6.50575	6.60129	6.48378
MDC	6.90264	7.00789	6.8902	7.03262	6.88272	7.01558	6.94725	6.99738	6.65482	7.29664	7.0988	6.89839	6.98823	6.95291	6.86586	7.06221
MFG-E8	6.51591	6.64329	6.32946	6.82643	6.41859	6.73577	6.47723	6.70295	6.45329	6.6604	6.42884	6.73175	6.40937	6.74287	6.53987	6.60499
MFRP	6.42215	6.74151	6.62209	6.5819	6.59343	6.59885	6.63655	6.52639	6.61952	6.56983	6.7569	6.41961	6.59384	6.55295	6.52848	6.64995
MIG	6.40283	6.33798	6.32761	6.38933	6.39609	6.35078	6.19126	6.57075	6.38897	6.41616	6.43615	6.30989	6.30266	6.44079	6.43242	6.31145
MIP-1 alpha	6.11256	6.49047	6.08525	6.52788	6.30817	6.28433	6.44901	6.19788	6.07799	6.60751	6.31731	6.27147	6.26083	6.34149	6.34629	6.26151
MIP-1 gamma	6.14651	6.09403	6.07139	6.17674	6.17838	6.04977	6.11071	6.12891	6.2198	6.03546	6.10116	6.12201	6.33375	5.94403	6.35381	5.9139
MIP-2	6.3229	6.40551	6.23729	6.46983	6.34504	6.42125	6.39578	6.38879	6.51411	6.20418	6.32895	6.3421	6.4658	6.24901	6.39927	6.29666
MIP-3 alpha	6.33813	6.62393	6.53986	6.38555	6.4372	6.54179	6.32064	6.62711	6.48477	6.40875	6.4192	6.46622	6.43621	6.47116	6.41609	6.48679
MIP-3 beta	6.55805	6.29802	6.57077	6.28913	6.17121	6.79021	6.2376	6.65784	6.26241	6.64253	6.60027	6.29344	6.43947	6.42557	6.27875	6.59867
MMP-2	6.35854	6.35425	6.38758	6.32319	6.38738	6.32809	6.42216	6.30238	6.19159	6.54857	6.33759	6.45177	6.31714	6.44424	6.49879	6.22878
MMP-3	6.51156	6.51041	6.38864	6.61218	6.38238	6.68275	6.43276	6.59607	6.30821	6.64583	6.48588	6.47834	6.35358	6.61071	6.51687	6.44335
MMP-9	6.20442	6.10976	6.19728	6.12572	6.14923	6.21629	6.24409	6.09481	6.08412	6.21411	6.20275	6.11597	6.22966	6.08752	6.14535	6.17454
MMP-12	6.73025	6.42335	6.62162	6.53799	7.9876	5.62959	6.77739	6.39767	6.66619	6.486	6.63908	6.49426	6.63889	6.5236	6.64138	6.5236
MMP-14	6.40111	6.48272	6.35204	6.54666	6.37455	6.42574	6.39033	6.42349	6.40806	6.36961	6.26633	6.55664	6.45956	6.36792	6.29427	6.51344
MMP-24	8.8009	8.45763	8.65774	8.62508	8.54685	8.73738	8.58494	8.71975	8.65166	8.57277	8.50139	8.79034	8.85873	8.35471	8.6275	8.59601
NRG3	6.67827	6.83505	6.70687	6.79542	6.77389	6.76332	6.6853	6.84897	6.49928	7.06668	6.86268	6.63408	6.77986	6.73001	6.8222	6.67665
Neurturin	6.64884	6.55476	6.60003	6.61081	6.60356	6.58366	6.72664	6.49662	6.58485	6.60858	6.72931	6.49736	6.70581	6.47727	6.60124	6.59576
NGFR	6.65369	6.65216	6.40315	6.87014	6.66091	6.6452	6.6421	6.6854	6.49585	6.785	6.87609	6.4401	6.72015	6.54382	6.60857	6.64664
NOV	6.82585	6.62213	6.67542	6.79521	6.8135	6.61001	6.59137	6.90197	6.6266	6.87349	6.73962	6.75577	6.76843	6.66101	6.64882	6.7842
Osteoactivin	6.3312	6.46868	6.22234	6.56026	6.32893	6.43511	6.34913	6.36884	6.31928	6.40186	6.32131	6.38046	6.44967	6.29454	6.32104	6.42569
Osteopontin	6.23951	6.33623	6.32383	6.2316	6.38731	6.1923	6.33685	6.26734	6.48377	6.10005	6.24627	6.31082	6.18154	6.41124	6.47675	6.10608
Osteoprotegerin	7.23798	7.11324	7.38322	6.92144	7.02393	7.38221	7.17131	7.19274	7.07657	7.1374	7.12563	7.09007	6.9388	7.32254	7.29905	6.95681
OX40 Ligand	6.71381	6.57251	6.68103	6.5861	6.59546	6.77823	6.67917	6.67583	6.60398	6.71741	6.60176	6.70488	6.63809	6.63106	6.69402	6.58437
PDGF-C	6.65752	6.89258	6.69214	6.85843	6.96219	6.63735	6.85472	6.76606	6.66999	6.86373	6.95169	6.6167	6.7307	6.83357	6.79716	6.74765
PDGF R alpha	6.12313	6.40705	6.31665	6.2014	6.0884	6.46161	6.2007	6.30576	6.17975	6.29021	6.14022	6.37054	6.17689	6.32339	6.53547	6.02764
PDGF R beta	6.80175	6.5599	6.2646	6.99521	6.60519	6.75688	6.43719	6.90214	6.46991	6.8819	6.67667	6.70816	6.69033	6.71426	6.90434	6.42432
Pentraxin-3	6.51653	6.42332	6.49628	6.46281	6.54822	6.39914	6.3801	6.59577	6.47346	6.38264	6.37367	6.56203	6.52765	6.3822	6.35797	6.56139
PF4	7.20506	7.66582	7.09622	7.75558	7.56631	7.2831	7.68244	7.16095	7.21299	7.51642	7.39921	7.32017	7.52807	7.24128	7.30057	7.44416
PlGF-2	6.49177	6.57835	6.53336	6.58676	6.3529	6.70897	6.49193	6.59964	6.46928	6.48351	6.51412	6.52952	6.46262	6.53626	6.37444	6.63548
Progranulin	6.41931	6.34631	6.48145	6.27707	6.44035	6.36902	6.33175	6.46339	6.23358	6.50421	6.44583	6.29573	6.39088	6.34468	6.35068	6.38939
Prolactin	6.94607	6.89057	7.14577	6.68037	7.16119	6.73833	6.73184	7.13601	6.63135	7.33103	6.86034	7.00761	7.06134	6.86319	6.97356	6.90616
P-Selectin	6.51372	6.45992	6.53471	6.43057	6.61115	6.37944	6.60793	6.37533	6.37624	6.85668	6.6558	6.42584	6.67002	6.39416	6.55877	6.48859
RAGE	6.78202	7.15569	6.88006	7.11067	7.15066	6.88472	7.05599	6.98509	6.97541	6.95064	6.85536	7.05245	7.05113	6.85222	6.90644	7.03857
RANTES	6.83076	6.65704	6.63738	6.86997	6.93624	6.66294	6.71014	6.84777	6.70071	6.84891	6.70585	6.78689	6.66483	6.85529	6.76326	6.77021
RELM beta	6.52972	6.63879	6.48305	6.69303	6.58109	6.56052	6.6247	6.55356	6.75948	6.38648	6.59688	6.54292	6.60035	6.55264	6.61655	6.54096
Resistin	6.4241	6.18922	6.33079	6.28725	6.44077	6.29921	6.20007	6.49402	6.35936	6.2481	6.27142	6.3453	6.21199	6.41288	6.25961	6.36722
S100A10	6.53239	6.66433	6.6239	6.53268	6.56265	6.62585	6.60177	6.60384	6.60823	6.6303	6.73016	6.45956	6.53159	6.66631	6.57998	6.57299
SCF	6.83961	6.71636	6.56548	6.96093	6.83301	6.79908	6.75769	6.78145	6.62821	6.84077	6.78902	6.68926	6.70456	6.79281	6.72814	6.73751
SCF R	7.16027	6.57981	6.9163	6.85505	6.78227	7.02637	6.82001	6.95992	6.61523	7.16671	7.02889	6.75169	6.87296	6.89935	7.60997	6.27638
SDF-1	7.48184	7.36919	7.30556	7.55006	7.69176	7.21395	7.5897	7.28452	7.1053	7.78751	7.59181	7.31097	7.65716	7.28784	7.55998	7.33621
SAA1	6.3594	6.43463	6.50811	6.28151	6.30314	6.54847	6.3963	6.44623	6.34399	6.43068	6.47159	6.31589	6.41184	6.37116	6.37919	6.39191
Shh-N	6.46006	6.73498	6.54036	6.68148	6.42531	6.76609	6.52979	6.68971	6.55563	6.58622	6.51685	6.63847	6.64524	6.56188	6.66031	6.49749
SIGIRR	6.49969	6.55803	6.45473	6.579	6.4788	6.57887	6.54885	6.56548	6.45199	6.47115	6.50821	6.42654	6.46176	6.48109	6.41989	6.5395
SLPI	6.12068	6.68997	6.10063	6.65425	6.31877	6.45288	6.32512	6.45064	6.38395	6.39345	6.49892	6.26544	6.40528	6.35814	6.39357	6.35153
Soggy-1	7.18962	6.92959	7.22084	6.90831	7.07981	7.10581	6.9441	7.22293	6.96438	7.21472	7.03261	7.02492	7.22748	6.86694	6.97955	7.09391
SPARC	7.66638	7.64946	7.72113	7.67171	7.55456	7.65504	7.45567	7.80547	7.51024	7.94984	8.05174	7.33467	8.05792	7.46078	7.92466	7.51804
Spinesin	6.40151	6.58047	6.34415	6.6689	6.39995	6.60757	6.27416	6.69725	6.39029	6.52134	6.33358	6.58865	6.48086	6.46069	6.33954	6.61585
TACI	6.84147	6.53479	6.53387	6.86733	6.73733	6.63315	6.5699	6.8201	6.5995	6.85031	6.63909	6.70552	6.84135	6.52027	6.67118	6.72213
TARC	6.63909	6.61098	6.6828	6.56191	6.54464	6.68467	6.6555	6.60959	6.8472	6.37378	6.47724	6.68539	6.61506	6.57148	6.55629	6.6265
TCA-3	7.14258	7.03127	7.0716	7.11982	7.06185	7.10479	7.15107	7.02903	7.2363	6.96902	7.023	7.12663	7.15537	7.05044	6.99644	7.17487
IL-27 R alpha	6.66327	6.62184	6.74566	6.54473	6.70597	6.62123	6.82716	6.482	6.71357	6.54202	6.71232	6.54549	6.74895	6.55154	6.61173	6.63536
TECK	6.85007	6.79899	6.92446	6.73339	6.71211	6.90324	6.84164	6.79364	6.69991	6.88775	6.69594	6.89778	6.7776	6.82196	6.60755	6.93946
TFPI	6.21212	6.22527	6.17518	6.23819	6.14387	6.26622	6.29421	6.1322	6.41662	6.09184	6.4615	6.05429	6.34732	6.12286	6.13885	6.28275
TGF beta 1	7.16774	7.20143	7.0837	7.30518	7.23385	7.1002	7.26352	7.083	7.2789	6.96659	7.05316	7.31399	7.24111	7.0408	7.08963	7.23047
TGF beta 2	7.08799	6.89639	7.05118	6.91021	6.87616	7.18826	7.15279	6.84547	6.89677	6.94226	6.93737	6.91534	6.98206	6.87137	6.86044	7.00455
TGF beta 3	7.99464	7.62802	7.90535	7.72964	7.59696	8.03383	7.64542	7.9609	7.90833	7.47783	7.64232	7.81809	7.69102	7.6696	7.45181	7.95474
TGF beta R1	6.39681	6.38113	6.3155	6.43564	6.39685	6.38079	6.48065	6.29105	6.47377	6.29676	6.51977	6.24169	6.43227	6.29529	6.37867	6.36773
TGF beta R2	6.79811	6.89393	6.98763	6.72346	6.79399	6.97149	6.90686	6.82323	6.90738	6.7302	6.92219	6.77115	6.88289	6.77012	6.77541	6.87
TSP-1	8.34427	7.85739	8.00738	8.16884	7.95752	8.38387	8.15311	8.16865	8.06311	7.84	7.82822	8.11491	7.96847	7.91827	7.86847	8.10507
CXCL7	7.44322	7.82209	7.75247	7.48463	7.66429	7.61156	7.60746	7.6675	7.34998	7.93976	7.63546	7.6121	7.63854	7.55431	7.59613	7.5813
Tie-2	6.40783	6.35112	6.36949	6.40348	6.35873	6.37993	6.42112	6.36061	6.25402	6.57451	6.39413	6.34181	6.36896	6.35858	6.44074	6.30706
TIMP-1	6.29693	6.44211	6.18686	6.53622	6.53175	6.26107	6.35416	6.40559	6.30934	6.39704	6.26439	6.40691	6.38492	6.29687	6.29345	6.41169
TIMP-2	8.47012	7.91117	8.18762	8.28474	8.02963	8.41169	8.18022	8.2678	8.37592	8.11134	7.97549	8.78327	8.08813	8.32211	7.51025	8.89
TIMP-4	6.85807	6.73372	6.6858	6.91605	6.8679	6.72755	6.84797	6.73468	6.76797	6.79876	6.85671	6.672	6.81654	6.77609	6.8721	6.66479
TL1A	6.82016	6.42432	6.59399	6.67456	6.4173	6.82888	6.59335	6.63553	6.54118	6.75749	6.72027	6.59905	6.6581	6.66648	6.78533	6.46965
TLR1	6.44729	6.19388	6.23956	6.44768	6.27434	6.35204	6.29432	6.36521	6.47689	6.15096	6.21164	6.46021	6.44478	6.22254	6.10761	6.53698
TLR2	7.02886	6.81554	6.99355	6.86099	6.79781	7.04123	7.11987	6.73847	7.16056	6.63793	6.87864	6.95717	7.10218	6.70241	7.35891	6.53474
TLR3	6.57179	6.13263	6.50459	6.14827	6.42119	6.2394	6.35433	6.29147	6.36664	6.34408	6.37494	6.29025	6.47931	6.20788	6.27895	6.35806
TLR4	7.07416	6.78871	7.09587	6.7601	6.9353	6.91511	6.94048	6.89326	6.83133	7.01462	7.03905	6.82256	6.99247	6.87965	6.73953	7.12118
TMEFF1	6.79956	6.57962	6.61245	6.76461	6.8223	6.56456	6.55407	6.89509	6.60047	6.74644	6.75281	6.65347	6.67615	6.70333	6.71324	6.65773
TNF RI	6.87985	6.71629	6.8308	6.73705	6.87078	6.73156	6.91072	6.7123	6.77226	6.72122	6.71181	6.79578	6.90098	6.63186	6.77855	6.74593
TNF RII	6.6631	6.78772	6.7565	6.74488	6.74866	6.79674	6.82612	6.68378	6.61756	6.87035	6.74804	6.68077	6.79231	6.64592	6.74166	6.6941
TNF alpha	6.79985	6.9953	6.93211	6.87219	6.88156	6.81475	6.88707	6.8075	6.94704	6.81515	6.67639	7.10779	7.11655	6.75781	6.71937	7.04733
TNF beta	7.0639	7.09267	7.02703	7.10456	7.11952	7.03663	6.91025	7.24031	6.9269	7.28351	6.89007	7.21868	7.29109	6.84457	6.87284	7.23997
Thrombopoietin	6.60238	6.65392	6.40432	6.87345	6.71058	6.50168	6.69457	6.52569	6.45467	6.83596	6.45565	6.74973	6.684	6.53299	6.50972	6.70771
TRAIL	7.46564	7.37431	7.23489	7.64015	7.5825	7.30489	7.48846	7.35742	7.38543	7.48252	7.48806	7.25631	7.5446	7.30391	7.26915	7.53745
TRAIL R2	6.83134	6.91456	6.86676	6.8551	6.90699	6.82756	7.12931	6.66397	7.04308	6.72308	6.81492	6.84222	6.92428	6.77908	6.82745	6.85509
TRANCE	6.69265	6.5889	6.63426	6.65909	6.726	6.59142	6.80136	6.53607	6.64919	6.55402	6.62701	6.60577	6.86919	6.43436	6.55267	6.6867
TREM-1	6.44885	6.53447	6.46734	6.51642	6.50214	6.49323	6.3534	6.62953	6.43265	6.44551	6.3858	6.56837	6.56066	6.38177	6.44806	6.47624
TROY	6.62436	6.43012	6.46134	6.59131	6.4635	6.53347	6.70873	6.31532	6.4984	6.44934	6.39843	6.60706	6.60093	6.39504	6.32519	6.64864
TSLP	6.95966	6.73882	6.89806	6.77489	6.83758	6.84337	6.94194	6.77126	6.83252	6.91721	7.03574	6.68261	7.1659	6.54817	7.0212	6.66294
TSLP R	6.73064	6.4963	6.74186	6.50218	6.70961	6.45544	6.46807	6.68262	6.70671	6.61393	6.74114	6.46948	6.85361	6.36024	6.58197	6.57653
TWEAK	7.02194	6.81704	7.08428	6.74552	6.86868	6.94662	6.84661	6.98188	7.18965	6.61828	6.86792	7.07501	7.17431	6.70445	6.93871	6.90997
TWEAK R	6.17674	6.68251	6.55888	6.26227	6.54945	6.28888	6.52076	6.2899	6.47159	6.24692	6.24131	6.52768	6.56863	6.22876	6.43735	6.34464
Ubiquitin+1	7.85506	7.38107	7.66877	7.58771	7.48718	7.80964	7.54164	7.75454	7.6411	7.41049	7.38263	7.76394	7.63395	7.42571	7.36827	7.74007
uPAR	6.76431	6.97059	6.96241	6.79082	6.89949	6.82299	6.95713	6.80166	7.04404	6.63976	6.876	6.94383	6.95373	6.74791	6.7643	6.93854
Urokinase	6.51358	6.7309	6.74112	6.48929	6.62123	6.61517	6.54472	6.73401	6.68796	6.53762	6.67061	6.53457	6.71414	6.49768	6.5418	6.65178
VCAM-1	6.35417	6.3865	6.30892	6.42485	6.39377	6.34567	6.29259	6.5156	6.18345	6.62237	6.37848	6.37415	6.55	6.23585	6.33146	6.41074
VE-Cadherin	6.11582	6.63461	6.40879	6.30625	6.45664	6.31021	6.22991	6.51124	6.09476	6.64795	6.29889	6.36418	6.39754	6.29006	6.32245	6.37108
VEGF-A	6.52358	6.26671	6.22132	6.5564	6.14142	6.71989	6.46149	6.3523	6.20783	6.58933	6.42787	6.31809	6.42692	6.3201	6.32197	6.45824
VEGFR1	6.33642	6.13573	6.23164	6.26756	6.14671	6.33873	6.11762	6.44652	6.48402	6.03117	6.29016	6.18018	6.36761	6.1215	6.25283	6.21743
VEGFR2	6.45595	6.49262	6.71139	6.24521	6.4878	6.45671	6.63719	6.29035	6.5112	6.3662	6.52548	6.3826	6.59998	6.34108	6.54832	6.36558
VEGFR3	6.5003	6.33697	6.5201	6.33224	6.3419	6.49148	6.55822	6.3009	6.52306	6.31622	6.40758	6.43366	6.54807	6.27183	6.41634	6.40552
VEGF-B	7.71293	7.40227	7.5752	7.46974	7.34865	7.69067	7.40896	7.6269	7.51719	7.34443	7.6911	7.24412	7.60081	7.27599	7.3913	7.50508
VEGF-C	7.40337	7.134	7.25436	7.2808	7.21848	7.33913	7.23736	7.32856	7.22271	7.08539	7.18718	7.20183	7.28175	7.07799	7.07623	7.29878
VEGF-D	6.99491	6.75609	6.93384	6.80275	6.84382	6.977	6.93557	6.87735	7.01569	6.65135	6.81096	6.96118	7.09402	6.61783	6.84307	6.85058
WIF-1	6.59954	7.27137	6.84962	7.01831	7.06871	6.78606	7.18691	6.62246	6.89765	7.06867	7.08427	6.80581	7.24509	6.70182	6.91428	6.93419
WISP-1	7.49398	7.62688	7.63812	7.43995	7.83327	7.31521	7.73413	7.41136	7.69593	7.25003	7.33874	7.75948	7.66021	7.32337	7.49102	7.53104
